# Supplementary material for: Microbial ecology of northern Gulf of Mexico estuarine waters
Source: mSystems. 2024 Jul 9;9(8):e01318-23. doi: 10.1128/msystems.01318-23 (PMC11334486; doi:10.1128/msystems.01318-23)
Supplement: Table S1 — Supplemental data and results. [file msystems.01318-23-s0006.xlsx]

## Sheet: Sampling Sites
Site_Specific	Site	Filter	Temp	Salinity	Water Classification	DO	PH	Sampling Date	Publication
ARD2c	ARD	Pre	24.7	0.18	Fresh	6.66	7.97	2016-06-01
ARD2c	ARD	Ster	24.7	0.18	Fresh	6.66	7.97	2016-06-01	Henson et al. 2016, 2018, 2020
ARD3	ARD	Pre	15.14	3.72	L_Brackish	9.36	8	2016-12-15
ARD3	ARD	Ster	15.14	3.72	L_Brackish	9.36	8	2016-12-15	Henson et al. 2016, 2018, 2020
ARD	ARD	Pre	8.76	1.72	L_Brackish	9.69	7.99	2014-11-01
ARD	ARD	Ster	8.76	1.72	L_Brackish	9.69	7.99	2014-11-01	Henson et al. 2016, 2018, 2020
Bbat1	Bbat	Ster	30.42	6.92	L_Brackish	5.32	8.07	2015-07-15
Bbat2	Bbat	Pre	24.68	13.61	H_Brackish	8.89	7.95	2015-09-14
Bbat2	Bbat	Ster	24.68	13.61	H_Brackish	8.89	7.95	2015-09-14
Bbat3	Bbat	Ster	20.61	19.09	H_Brackish	10.5	7.97	2015-11-12
Bbat3	Bbat	Pre	20.61	19.09	H_Brackish	10.5	7.97	2015-11-12
CJ2	CJ	Pre	25.54	22.16	H_Brackish	7.94	7.83	2015-09-01
CJ2	CJ	Ster	25.54	22.16	H_Brackish	7.94	7.83	2015-09-01	Henson et al. 2016, 2018, 2020
CJ3	CJ	Pre	28.72	23.69	H_Brackish	6.57	7.94	2016-09-01
CJ3	CJ	Ster	28.72	23.69	H_Brackish	6.57	7.94	2016-09-01	Henson et al. 2016, 2018, 2020
CJ	CJ	Pre	31.47	24.63	H_Brackish	6.16	8.26	2014-09-01
CJ	CJ	Ster	31.47	24.63	H_Brackish	6.16	8.26	2014-09-01	Henson et al. 2016, 2018, 2020
FWC2	FWC	Pre	20.59	20.9	H_Brackish	8.3	7.7	2016-04-01
FWC2	FWC	Ster	20.59	20.9	H_Brackish	8.3	7.7	2016-04-01	Henson et al. 2016, 2018, 2020
FWC3	FWC	Pre	19.91	17.98	H_Brackish	7.55	7.91	2016-11-11
FWC3	FWC	Ster	19.91	17.98	H_Brackish	7.55	7.91	2016-11-11	Henson et al. 2016, 2018, 2020
FWC	FWC	Pre	22.9	5.39	L_Brackish	5.27	7.86	2015-03-01
FWC	FWC	Ster	22.9	5.39	L_Brackish	5.27	7.86	2015-03-01	Henson et al. 2016, 2018, 2020
JLB2c	JLB	Pre	27.08	6.89	L_Brackish	5.72	7.88	2016-05-01
JLB2c	JLB	Ster	27.08	6.89	L_Brackish	5.72	7.88	2016-05-01	Henson et al. 2016, 2018, 2020
JLB3	JLB	Pre	11.67	12.38	H_Brackish	9.25	7.84	2017-01-26
JLB3	JLB	Ster	11.67	12.38	H_Brackish	9.25	7.84	2017-01-26	Henson et al. 2016, 2018, 2020
JLB	JLB	Pre	7.66	26.01	H_Brackish	13.18	7.99	2015-01-01
JLB	JLB	Ster	7.66	26.01	H_Brackish	13.18	7.99	2015-01-01	Henson et al. 2016, 2018, 2020
LKB2	LKB	Pre	30.15	2.39	L_Brackish	6.77	8.14	2016-07-01
LKB2	LKB	Ster	30.15	2.39	L_Brackish	6.77	8.14	2016-07-01	Henson et al. 2016, 2018, 2020
LKB3	LKB	Pre	19.29	3.55	L_Brackish	8.92	8.1	2017-02-24
LKB3	LKB	Ster	19.29	3.55	L_Brackish	8.92	8.1	2017-02-24	Henson et al. 2016, 2018, 2020
LKB	LKB	Pre	29.96	2.87	L_Brackish	5.44	7.42	2015-06-09
LKB	LKB	Ster	29.96	2.87	L_Brackish	5.44	7.42	2015-06-09	Henson et al. 2016, 2018, 2020
Sabine	Sabine	Ster	30.42	16.38	H_Brackish	2.94	7.85	2015-07-21
Sabine	Sabine	Pre	30.42	16.38	H_Brackish	2.94	7.85	2015-07-21
Sabine2	Sabine	Ster	27.82	22.96	H_Brackish	8.46	8.05	2015-09-01
Sabine2	Sabine	Pre	27.82	22.96	H_Brackish	8.46	8.05	2015-09-01
Sabine3	Sabine	Ster	25.81	18.56	H_Brackish	9.34	7.64	2015-10-01
Sabine3	Sabine	Pre	25.81	18.56	H_Brackish	9.34	7.64	2015-10-01
Swamp	Swamp	Ster	17.12	0	Fresh	12.83	7.93	2014-11-24
Swamp	Swamp	Pre	17.12	0	Fresh	12.83	7.93	2014-11-24
Tbon2	Tbon	Pre	29.64	14.2	H_Brackish	8.95	7.54	2015-08-01
Tbon2	Tbon	Ster	29.64	14.2	H_Brackish	8.95	7.54	2015-08-01	Henson et al. 2016, 2018, 2020
Tbon3	Tbon	Pre	31.63	17.7	H_Brackish	7.02	7.64	2016-07-01
Tbon3	Tbon	Ster	31.63	17.7	H_Brackish	7.02	7.64	2016-07-01	Henson et al. 2016, 2018, 2020

## Sheet: Nutrients
Site	Temp	Salinity	Water_Type	DO	PH	PO4	SI(OH)4	NO3	NO2	NH4
ARD2c	24.7	0.18	Fresh	6.66	7.97	2.02	140.05	92.81	0.19	0.37
ARD3	15.14	3.72	L_Brackish	9.36	8	2.24	104.23	57.75	0.49	5.27
ARD	8.76	1.72	L_Brackish	9.69	7.99	2.52	123.49	85.26	0.18	3.81
Bbat1	30.42	6.92	L_Brackish	5.32	8.07	NA	NA	NA	NA	NA
Bbat2	24.68	13.61	H_Brackish	8.89	7.95	1.315	102.885	0.665	0.145	0.36
Bbat3	20.61	19.09	H_Brackish	10.5	7.97	NA	NA	NA	NA	NA
CJ2	25.54	22.16	H_Brackish	7.94	7.83	1.4	72.2	47.23	0.5	1.64
CJ3	28.72	23.69	H_Brackish	6.57	7.94	1.01	19.49	2.47	0.12	0.15
CJ	31.47	24.63	H_Brackish	6.16	8.26	1.47	35.14	0.61	0	0.23
FWC2	20.59	20.9	H_Brackish	8.3	7.7	1.43	34.14	16.52	1.36	9.49
FWC3	19.91	17.98	H_Brackish	7.55	7.91	2.33	65.75	32.33	1.04	1.23
FWC	22.9	5.39	L_Brackish	5.27	7.86	1.27	66.97	4.36	0.26	2.35
JLB2c	27.08	6.89	L_Brackish	5.72	7.88	0.33	24.23	0.8	0.11	2.46
JLB3	11.67	12.38	H_Brackish	9.25	7.84	0.82	15.47	2.22	0.3	0.32
JLB	7.66	26.01	H_Brackish	13.18	7.99	0.94	20.91	9.2	0.82	0.72
LKB2	30.15	2.39	L_Brackish	6.77	8.14	2.51	89.77	0.95	0.07	0.79
LKB3	19.29	3.55	L_Brackish	8.92	8.1	1.07	68.69	0.03	0.01	0.04
LKB	29.96	2.87	L_Brackish	5.44	7.42	1.19	111.42	0.23	0.04	0.41
Sabine	30.42	16.38	H_Brackish	2.94	7.85	NA	NA	NA	NA	NA
Sabine2	27.82	22.96	H_Brackish	8.46	8.05	0.865	65.975	0.45	0.18	1.81
Sabine3	25.81	18.56	H_Brackish	9.34	7.64	0.76	70.42	2.205	0.38	2.565
Swamp	17.12	0	Fresh	12.83	7.93	1.08	301.15	1.955	0.1	1.02
Tbon2	29.64	14.2	H_Brackish	8.95	7.54	1.86	123.49	85.26	0.18	2.56
Tbon3	31.63	17.7	H_Brackish	7.02	7.64	1.86	123.49	85.26	0.18	2.56

## Sheet: ALL_ASVs
ASV#	Kingdom	Phylum	Class	Order	Family	Genus	ARD2cPre	ARD2cSter	ARD3Pre	ARD3Ster	ARDPre	ARDSter	Bbat1A	Bbat2A	Bbat2Pre	Bbat3A	Bbat3Pre	CJ2Pre	CJ2Ster	CJ3Pre	CJ3Ster	CJPre	CJSter	FWC2Pre	FWC2Ster	FWC3Pre	FWC3Ster	FWCPre	FWCSter	JLB2cPre	JLB2cSter	JLB3Pre	JLB3Ster	JLPre	JLBSter	LKB2Pre	LKB2Ster	LKB3Pre	LKB3Ster	LKBPre	LKBSter	Sabine1A	Sabine1Pre	Sabine2A	Sabine2Pre	Sabine3A	Sabine3Pre	SwampA	SwampPre
ASV1	Bacteria	Actinobacteriota	Acidimicrobiia	Actinomarinales	Actinomarinaceae	Candidatus_Actinomarina	0	0	16	453	0	114	2933	18256	838	1664	65	2274	3749	364	1874	372	2962	33	463	935	4696	0	0	18	1197	0	0	0	561	0	56	12	273	22	176	16331	1044	13702	549	13959	970	28	0
ASV2	Bacteria	Actinobacteriota	Actinobacteria	Frankiales	Sporichthyaceae	hgcI_clade	0	24	884	3179	507	1263	19784	2468	58	21	0	756	790	8	29	6	46	0	114	226	3905	246	1565	660	7073	0	31	0	0	648	11283	254	3451	1032	7511	3872	504	17	11	76	14	216	208
ASV3	Bacteria	Cyanobacteria	Cyanobacteriia	Synechococcales	Cyanobiaceae	Cyanobium_PCC-6307	0	0	38	0	14	0	4982	2806	5213	1347	2945	829	647	503	660	844	715	0	25	2134	828	224	362	2234	2568	305	96	65	0	1464	844	2362	3429	1096	788	5435	1876	1042	1001	760	1331	0	0
ASV4	Bacteria	Actinobacteriota	Acidimicrobiia	Actinomarinales	Actinomarinaceae	Candidatus_Actinomarina	0	0	0	0	9	31	0	6983	372	7534	184	594	1387	439	2656	222	2259	38	3628	1525	1535	0	41	0	0	0	25	30	4346	0	0	0	0	0	0	500	27	6923	232	8272	642	0	0
ASV5	Bacteria	Proteobacteria	Alphaproteobacteria	SAR11_clade	Clade_III	NA	14	45	484	4966	105	678	592	639	36	227	15	1494	1798	65	415	146	884	2269	775	537	3953	0	1261	345	7397	235	1941	69	1462	64	2854	258	4410	209	3146	1635	116	480	26	1342	57	0	4
ASV6	Bacteria	SAR324_clade(Marine_group_B)	NA	NA	NA	NA	0	0	17	59	0	0	3523	5941	681	7855	661	1796	2523	222	1233	156	415	78	715	431	1640	7	114	15	114	394	664	54	94	2	13	18	102	11	2	1090	119	2126	238	4763	759	0	0
ASV7	Bacteria	Proteobacteria	Gammaproteobacteria	Burkholderiales	Methylophilaceae	OM43_clade	0	0	950	1635	327	392	3214	1997	317	1507	324	741	781	33	109	79	217	188	407	214	962	55	1771	304	2774	330	1304	70	1552	155	956	285	1295	137	1429	4805	1167	1125	106	3275	476	0	0
ASV8	Bacteria	Proteobacteria	Alphaproteobacteria	SAR11_clade	Clade_III	NA	1372	6786	287	2489	775	4412	18	0	0	0	0	0	0	9	25	0	0	0	423	40	1253	169	4350	22	418	12	22	0	0	504	5983	446	3076	389	3279	39	3	0	0	0	0	454	443
ASV9	Bacteria	Proteobacteria	Alphaproteobacteria	SAR11_clade	NA	NA	0	5	136	2735	26	314	423	400	11	194	3	946	1132	65	316	118	692	0	300	295	2526	32	1196	200	6954	260	4511	22	934	74	2354	99	2461	227	2408	541	33	333	8	549	22	0	0
ASV10	Bacteria	Cyanobacteria	Cyanobacteriia	Synechococcales	Cyanobiaceae	Cyanobium_PCC-6307	0	0	0	0	0	0	236	1843	2497	1738	1704	711	399	878	1452	2114	2773	0	28	3071	615	0	0	221	709	0	27	0	0	16	21	262	721	100	139	645	103	1178	908	1276	1170	0	0
ASV11	Bacteria	Actinobacteriota	Acidimicrobiia	Microtrichales	Ilumatobacteraceae	CL500-29_marine_group	459	3284	472	2553	373	3594	173	0	2	0	0	0	0	0	0	0	0	0	55	19	571	132	3926	13	400	0	0	0	0	226	5108	246	4154	425	6213	140	0	0	0	0	0	0	0
ASV12	Bacteria	Proteobacteria	Alphaproteobacteria	SAR11_clade	Clade_I	Clade_Ia	0	0	307	1578	37	201	38	521	10	445	12	1079	2252	279	2530	265	1540	0	1846	478	3501	0	752	117	2716	96	1200	0	895	50	275	59	554	37	364	115	4	326	0	955	52	0	0
ASV13	Bacteria	Actinobacteriota	Actinobacteria	Micrococcales	Microbacteriaceae	Candidatus_Aquiluna	0	0	140	1280	0	254	1525	2341	347	801	57	398	515	81	397	54	537	0	170	644	360	33	1048	206	2389	389	2513	36	4114	0	0	26	197	0	0	1888	580	1003	187	2644	581	0	0
ASV14	Bacteria	Actinobacteriota	Actinobacteria	Frankiales	Sporichthyaceae	hgcI_clade	1057	4691	534	1130	880	4159	67	0	0	0	0	0	0	0	0	0	0	0	26	0	297	469	3473	0	485	0	0	0	0	155	2556	462	3009	542	2060	0	0	0	0	0	0	1368	1252
ASV15	Bacteria	Proteobacteria	Alphaproteobacteria	Rhodobacterales	Rhodobacteraceae	Limibaculum	130	541	0	0	0	0	12	23	0	0	0	39	0	0	0	0	0	0	0	0	0	54	58	0	0	0	0	0	0	0	0	0	0	0	0	0	22	0	89	21	0	0	0
ASV16	Bacteria	Proteobacteria	Gammaproteobacteria	SAR86_clade	NA	NA	0	0	0	0	0	0	0	2803	146	1885	76	851	2062	299	2262	220	460	11	321	304	1224	0	0	0	0	0	0	0	73	0	0	0	0	0	0	396	26	1455	102	4637	341	0	0
ASV17	Bacteria	Bacteroidota	Bacteroidia	Chitinophagales	Chitinophagaceae	Sediminibacterium	10	0	0	0	0	0	0	6	0	0	0	0	0	0	0	0	0	0	0	0	0	0	0	0	0	0	0	0	0	0	0	0	0	0	0	0	0	0	0	0	0	10072	9407
ASV18	Bacteria	Actinobacteriota	Acidimicrobiia	Microtrichales	Ilumatobacteraceae	CL500-29_marine_group	0	0	219	729	142	339	1640	764	21	14	0	310	322	5	28	16	43	0	29	208	739	0	52	108	1017	0	0	0	0	378	2791	87	1032	482	3192	3312	207	31	15	76	14	0	0
ASV19	Bacteria	Proteobacteria	Alphaproteobacteria	Rhodospirillales	AEGEAN-169_marine_group	NA	0	0	0	182	0	68	147	2474	93	1625	21	571	977	29	424	117	631	0	343	713	368	11	297	43	950	80	955	27	436	0	0	0	0	0	0	255	10	1036	68	3802	136	0	0
ASV20	Bacteria	Proteobacteria	Alphaproteobacteria	SAR11_clade	Clade_I	Clade_Ia	0	0	0	167	0	93	0	371	0	355	0	264	585	162	1060	110	701	42	3437	289	983	28	604	0	254	165	3352	51	1790	0	0	0	0	0	0	0	0	197	17	718	0	0	0
ASV21	Bacteria	Bacteroidota	Bacteroidia	Chitinophagales	Saprospiraceae	NA	0	0	0	0	0	0	993	301	1856	130	1919	337	62	192	8	385	23	0	0	183	4	89	0	22	0	3033	253	71	40	0	0	0	0	0	0	213	1532	381	438	84	1112	0	0
ASV22	Bacteria	Actinobacteriota	Actinobacteria	Frankiales	Sporichthyaceae	hgcI_clade	481	2302	407	988	477	1751	228	0	0	0	0	0	0	0	0	0	0	0	0	8	116	63	918	43	572	0	0	0	0	121	2481	173	1976	378	2383	18	0	0	0	0	0	756	1029
ASV23	Bacteria	Actinobacteriota	Actinobacteria	Micrococcales	Microbacteriaceae	NA	0	0	93	358	50	163	988	1377	255	942	245	204	233	71	257	73	359	0	114	573	91	65	376	120	1223	191	1348	26	963	9	92	35	64	0	88	1780	389	501	131	1159	319	0	0
ASV24	Bacteria	Proteobacteria	Alphaproteobacteria	Rhodospirillales	AEGEAN-169_marine_group	NA	0	0	85	1646	28	223	1898	694	11	203	0	329	486	0	134	0	124	0	59	42	971	0	34	111	3102	0	0	0	0	24	993	42	882	93	1431	1275	96	109	7	641	30	0	0
ASV25	Bacteria	Proteobacteria	Gammaproteobacteria	Burkholderiales	Comamonadaceae	RS62_marine_group	0	0	402	604	161	574	106	0	0	0	0	0	0	0	0	0	0	10078	107	0	0	0	173	144	1017	205	865	14	73	23	313	55	310	121	507	77	14	0	0	0	0	0	0
ASV26	Bacteria	Proteobacteria	Alphaproteobacteria	Rhodospirillales	AEGEAN-169_marine_group	NA	0	0	0	231	0	41	86	1867	71	1444	35	153	683	142	1652	89	449	0	575	236	720	0	0	0	347	0	0	0	174	0	89	0	84	0	82	166	0	1144	52	3005	143	0	0
ASV27	Bacteria	Verrucomicrobiota	Verrucomicrobiae	Chthoniobacterales	Chthoniobacteraceae	LD29	0	0	0	0	0	0	4079	111	2476	10	241	15	15	26	0	0	2	0	5	124	19	238	43	0	8	0	0	0	0	949	42	0	0	69	0	32	69	121	171	13	193	0	0
ASV28	Bacteria	Cyanobacteria	Cyanobacteriia	Synechococcales	Cyanobiaceae	Cyanobium_PCC-6307	0	0	0	0	0	0	282	130	867	92	173	309	0	1155	1352	1069	338	0	0	252	0	0	0	2791	1118	0	0	0	0	17	0	0	0	0	0	480	665	179	467	274	662	0	0
ASV29	Bacteria	Proteobacteria	Gammaproteobacteria	Burkholderiales	MWH-UniP1_aquatic_group	NA	0	0	44	84	0	16	1707	2043	204	1278	113	680	699	0	48	20	47	24	26	131	222	0	117	34	539	324	1209	25	85	29	270	81	248	131	420	1619	212	271	59	850	135	0	0
ASV30	Bacteria	Proteobacteria	Gammaproteobacteria	SAR86_clade	NA	NA	0	0	0	0	0	0	0	1556	190	1125	89	330	594	296	1876	162	540	29	638	377	655	0	7	0	0	35	433	6	406	0	0	0	0	0	0	39	0	1231	131	1179	205	0	0
ASV31	Bacteria	Proteobacteria	Alphaproteobacteria	SAR11_clade	Clade_III	NA	0	0	60	1172	0	208	142	0	0	0	0	68	68	0	0	0	0	0	169	0	530	47	1078	113	2537	0	0	0	0	58	2218	26	1489	152	2178	335	0	0	0	0	0	0	0
ASV32	Bacteria	Proteobacteria	Gammaproteobacteria	UBA10353_marine_group	NA	NA	0	0	0	0	0	8	0	1438	152	693	108	263	762	220	1191	82	374	0	6	880	658	0	0	0	0	0	0	0	0	0	0	0	0	0	0	111	17	268	84	2717	486	7	0
ASV33	Bacteria	Proteobacteria	Gammaproteobacteria	Alteromonadales	Pseudoalteromonadaceae	Pseudoalteromonas	0	0	0	0	0	0	15	396	76	0	0	61	136	0	0	0	0	0	0	0	0	0	0	0	24	0	0	0	0	0	0	0	0	0	0	40	10	337	10306	337	84	0	0
ASV34	Bacteria	Bacteroidota	Bacteroidia	Flavobacteriales	Flavobacteriaceae	NS5_marine_group	0	0	0	0	0	0	0	1998	73	1116	39	326	594	54	312	63	395	0	364	491	463	0	16	0	0	0	0	0	212	0	0	0	0	0	0	41	0	1456	58	1332	82	0	5
ASV35	Bacteria	Proteobacteria	Alphaproteobacteria	Rhodobacterales	Rhodobacteraceae	HIMB11	0	0	0	0	0	0	0	489	110	977	97	88	350	250	1021	153	619	0	885	834	477	0	0	0	0	54	350	46	727	0	0	0	0	0	0	0	0	342	53	800	312	0	0
ASV36	Bacteria	Proteobacteria	Alphaproteobacteria	Puniceispirillales	SAR116_clade	NA	0	0	0	0	0	0	3	1567	58	1411	39	524	820	51	465	35	178	62	1240	262	435	0	39	0	18	61	622	9	148	0	0	0	0	0	0	12	0	836	29	1665	100	0	0
ASV37	Bacteria	Bacteroidota	Rhodothermia	Balneolales	Balneolaceae	NA	0	0	0	0	0	0	27	999	173	2877	570	184	182	7	9	29	6	0	0	1018	0	0	0	0	0	0	0	0	0	0	0	0	0	0	0	16	5	189	56	129	64	0	0
ASV38	Bacteria	Proteobacteria	Alphaproteobacteria	Rhodobacterales	Rhodobacteraceae	Ascidiaceihabitans	0	0	0	0	0	0	0	615	154	593	135	341	639	405	1130	240	617	0	268	626	363	0	0	0	43	65	245	0	46	0	0	0	0	0	0	129	31	203	71	1313	545	0	0
ASV39	Bacteria	Proteobacteria	Gammaproteobacteria	Oceanospirillales	Alcanivoracaceae1	Alcanivorax	0	0	0	0	0	0	583	1158	192	1721	142	414	434	45	242	53	129	0	184	280	249	2	18	17	397	390	1443	8	37	0	0	0	0	0	0	163	102	345	74	955	207	0	0
ASV40	Bacteria	Cyanobacteria	Cyanobacteriia	Synechococcales	Cyanobiaceae	Cyanobium_PCC-6307	0	0	0	0	0	0	273	79	1638	175	1219	271	0	59	0	217	0	0	0	164	0	0	0	206	0	0	0	0	0	84	0	649	464	0	0	47	0	263	400	76	723	0	0
ASV41	Bacteria	Proteobacteria	Gammaproteobacteria	Chromatiales	NA	NA	0	0	0	0	0	0	0	2146	382	663	51	70	79	0	0	0	0	0	0	5	0	0	0	0	0	0	0	0	0	0	0	0	0	0	0	0	0	2505	281	3000	331	0	0
ASV42	Bacteria	Bacteroidota	Bacteroidia	Flavobacteriales	Flavobacteriaceae	NS5_marine_group	0	0	241	745	24	40	1549	319	19	74	0	67	104	9	42	13	50	12	317	74	345	0	78	100	932	77	716	37	466	125	354	56	237	61	291	860	77	98	12	341	89	0	0
ASV43	Bacteria	Bdellovibrionota	Oligoflexia	Silvanigrellales	Silvanigrellaceae	NA	0	0	0	0	0	0	385	539	265	294	119	212	232	0	0	0	0	0	0	90	145	0	48	449	942	0	0	0	0	186	450	105	161	105	129	1974	748	71	35	205	97	0	0
ASV44	Bacteria	Cyanobacteria	Cyanobacteriia	Synechococcales	Cyanobiaceae	Cyanobium_PCC-6307	0	0	0	0	0	0	121	88	1212	1004	4859	23	23	0	0	8	0	0	0	36	22	68	50	0	0	0	0	0	0	0	0	78	0	0	0	0	11	33	124	0	88	0	0
ASV45	Bacteria	Bacteroidota	Bacteroidia	Flavobacteriales	Flavobacteriaceae	NS5_marine_group	0	0	0	0	0	0	0	335	17	118	0	32	277	147	1615	41	133	31	1807	11	234	0	0	0	0	0	0	0	70	0	0	0	0	0	0	45	0	406	17	942	97	0	0
ASV46	Bacteria	Proteobacteria	Gammaproteobacteria	Burkholderiales	Methylophilaceae	OM43_clade	0	0	116	315	0	72	365	670	114	290	73	170	242	21	159	15	110	0	23	71	621	0	0	0	50	0	0	0	0	39	352	0	240	0	400	241	87	659	68	1764	254	0	0
ASV47	Bacteria	Cyanobacteria	Cyanobacteriia	Synechococcales	Cyanobiaceae	Cyanobium_PCC-6307	0	0	0	0	0	0	1864	488	823	0	73	108	108	0	0	0	0	0	0	172	0	0	0	0	0	0	0	0	0	282	610	0	0	524	789	591	85	82	60	21	66	0	0
ASV48	Bacteria	Proteobacteria	Gammaproteobacteria	Burkholderiales	Methylophilaceae	Candidatus_Methylopumilus	691	2175	97	238	359	1227	0	0	0	0	0	0	0	0	0	0	0	0	0	0	0	0	307	0	0	0	0	0	0	0	8	44	54	0	0	0	0	0	0	0	0	1799	1489
ASV49	Bacteria	Actinobacteriota	Actinobacteria	Frankiales	Sporichthyaceae	hgcI_clade	0	13	174	477	101	224	1456	30	0	0	0	0	0	0	0	0	0	0	0	24	319	117	551	0	260	0	0	0	0	191	1323	99	519	240	1466	249	23	0	0	0	0	157	236
ASV50	Bacteria	Proteobacteria	Gammaproteobacteria	SAR86_clade	NA	NA	0	0	20	420	0	19	770	192	0	0	0	126	179	0	92	0	0	0	0	0	518	0	13	59	2548	0	0	0	0	0	120	48	1035	37	432	1108	82	40	0	137	0	0	0
ASV51	Bacteria	Proteobacteria	Alphaproteobacteria	Rhodobacterales	Rhodobacteraceae	Aestuariicoccus	0	25	104	33	0	0	33	247	196	54	30	32	32	42	32	0	13	0	0	169	8	10	70	233	232	812	493	65	205	0	0	0	0	0	0	749	827	896	136	329	1226	0	0
ASV52	Bacteria	Bacteroidota	Bacteroidia	Sphingobacteriales	NS11-12_marine_group	NA	0	0	214	15	155	4	125	46	229	0	8	41	18	11	0	26	3	0	0	317	51	11	0	977	198	154	25	0	0	1686	69	618	116	849	44	62	515	287	77	41	371	0	0
ASV53	Bacteria	Verrucomicrobiota	Verrucomicrobiae	Chthoniobacterales	Chthoniobacteraceae	LD29	0	0	0	0	0	0	45	24	815	42	1279	39	0	27	0	7	0	0	0	65	0	0	0	0	0	25	0	0	0	0	0	0	0	0	0	0	21	224	458	0	343	0	0
ASV54	Bacteria	Acidobacteriota	Holophagae	Holophagales	Holophagaceae	marine_group	769	2385	42	157	253	605	0	0	0	0	0	0	0	0	0	0	0	0	0	0	0	54	813	0	0	0	0	0	0	68	1223	43	439	62	753	0	0	0	0	0	0	0	0
ASV55	Bacteria	Proteobacteria	Gammaproteobacteria	Gammaproteobacteria_Incertae_Sedis	Unknown_Family	Acidibacter	0	0	45	69	0	8	1393	718	67	63	14	282	312	23	140	14	74	0	0	193	287	0	0	158	882	0	0	0	0	13	453	36	304	96	536	320	56	64	18	167	44	0	0
ASV56	Bacteria	Verrucomicrobiota	Verrucomicrobiae	NA	NA	NA	0	0	2323	513	730	226	2	0	0	0	0	0	0	0	0	0	0	0	0	30	16	59	77	9	35	2	0	0	0	528	281	1113	390	220	293	4	4	0	0	0	0	291	292
ASV57	Bacteria	Actinobacteriota	Acidimicrobiia	Microtrichales	Ilumatobacteraceae	CL500-29_marine_group	9	41	173	546	93	248	280	196	12	34	0	147	158	33	120	36	72	0	18	601	248	4	10	216	943	0	0	0	0	132	551	101	400	76	512	178	37	37	18	55	19	0	0
ASV58	Bacteria	Cyanobacteria	Cyanobacteriia	Synechococcales	Cyanobiaceae	Cyanobium_PCC-6307	0	0	0	0	13	21	369	21	0	0	0	0	0	0	25	17	0	0	0	12	78	0	0	197	633	0	0	0	0	1020	905	64	71	906	1410	1280	135	0	0	0	0	0	0
ASV59	Bacteria	Proteobacteria	Gammaproteobacteria	Oceanospirillales	Litoricolaceae	Litoricola	0	0	0	0	0	0	0	600	67	1160	38	109	211	0	140	37	156	44	800	62	137	0	100	0	61	60	708	14	213	0	0	0	0	0	0	51	0	450	27	1795	128	0	0
ASV60	Bacteria	Actinobacteriota	Actinobacteria	Frankiales	Sporichthyaceae	hgcI_clade	0	0	96	487	34	83	858	513	36	71	10	74	86	8	38	9	81	0	0	228	209	0	90	174	834	9	104	0	58	16	340	0	82	4	132	829	52	197	31	530	43	0	0
ASV61	Bacteria	Actinobacteriota	Acidimicrobiia	Microtrichales	Ilumatobacteraceae	NA	0	0	0	110	0	155	143	426	77	167	8	241	279	100	346	162	356	0	137	702	267	0	0	0	279	0	171	0	334	0	0	0	0	0	0	176	47	169	47	274	60	0	0
ASV62	Bacteria	NA	NA	NA	NA	NA	0	0	0	0	0	0	0	224	112	0	0	0	0	0	0	0	0	0	0	0	0	0	0	13	39	0	0	0	0	0	0	0	0	0	0	0	0	1763	102	2617	2027	0	0
ASV63	Bacteria	Bacteroidota	Bacteroidia	Flavobacteriales	Flavobacteriaceae	NS5_marine_group	0	0	0	0	0	0	0	1451	177	397	30	111	332	55	185	43	198	0	81	192	115	0	0	0	0	0	0	0	58	0	0	0	0	0	0	6	0	858	87	1138	279	0	0
ASV64	Bacteria	Proteobacteria	Gammaproteobacteria	Alteromonadales	Pseudoalteromonadaceae	Pseudoalteromonas	0	0	0	0	0	0	0	86	150	0	0	259	262	0	0	0	0	0	0	0	0	0	0	0	0	0	0	0	0	0	0	0	0	0	0	29	24	865	2848	302	2007	0	0
ASV65	Bacteria	Proteobacteria	Gammaproteobacteria	Burkholderiales	Methylophilaceae	OM43_clade	0	0	0	0	0	0	0	435	46	669	39	0	0	17	152	0	96	0	546	69	337	0	52	0	0	0	579	0	564	0	0	0	0	0	0	0	0	565	0	1920	219	0	0
ASV66	Bacteria	Proteobacteria	Gammaproteobacteria	Burkholderiales	MWH-UniP1_aquatic_group	NA	0	0	86	93	0	13	1023	396	0	103	0	113	113	0	0	0	0	0	39	72	130	0	207	166	1085	116	386	0	0	50	522	0	169	105	270	885	99	34	0	129	0	0	0
ASV67	Bacteria	Bacteroidota	Bacteroidia	Chitinophagales	Saprospiraceae	NA	0	0	0	0	0	0	0	561	247	677	92	186	354	315	799	117	132	0	0	562	146	0	0	0	0	0	0	0	0	0	0	0	0	0	0	19	0	139	105	637	328	0	0
ASV68	Bacteria	Proteobacteria	Gammaproteobacteria	Alteromonadales	Alteromonadaceae	Alteromonas	0	0	0	0	0	0	0	136	166	0	0	34	46	47	0	0	0	0	0	0	0	0	0	0	0	0	0	0	0	0	0	0	0	13	0	0	0	645	3912	870	649	0	0
ASV69	Bacteria	Proteobacteria	Gammaproteobacteria	Burkholderiales	MWH-UniP1_aquatic_group	NA	0	0	112	117	9	94	1472	210	12	0	0	75	75	59	0	0	0	42	0	13	178	49	505	71	781	0	0	0	0	34	549	31	203	83	350	1190	104	0	0	0	0	0	0
ASV70	Bacteria	Cyanobacteria	Cyanobacteriia	Synechococcales	Cyanobiaceae	Synechococcus_CC9902	0	0	0	0	0	0	0	98	170	1095	733	87	48	167	449	178	200	0	97	501	134	0	5	0	0	0	0	4	0	0	0	0	0	0	0	0	0	98	80	164	104	0	0
ASV71	Bacteria	Proteobacteria	Gammaproteobacteria	Oceanospirillales	Pseudohongiellaceae	Pseudohongiella	0	0	115	276	0	0	0	29	0	0	0	0	0	0	0	0	0	1335	52	0	0	0	266	93	1221	61	290	42	179	0	0	0	147	0	0	0	0	681	9	963	731	0	0
ASV72	Bacteria	Bacteroidota	Bacteroidia	Chitinophagales	Saprospiraceae	NA	0	0	0	0	0	0	2522	8	533	0	67	0	0	0	0	0	0	0	0	220	63	55	22	5	0	5	0	0	0	23	0	4	0	20	0	133	1953	0	0	0	8	0	0
ASV73	Bacteria	Cyanobacteria	Cyanobacteriia	Synechococcales	Cyanobiaceae	Cyanobium_PCC-6307	0	0	0	0	0	0	494	39	224	115	559	0	0	124	0	81	0	0	0	37	0	0	0	1563	127	0	0	0	0	1266	0	0	0	1072	0	0	75	34	32	0	70	0	0
ASV74	Bacteria	Actinobacteriota	Actinobacteria	Frankiales	Sporichthyaceae	hgcI_clade	0	0	433	121	88	0	1217	307	50	9	4	78	91	0	0	5	45	0	0	68	181	142	962	338	484	78	452	0	4	33	0	0	22	0	0	437	127	8	6	114	4	0	0
ASV75	Bacteria	Bacteroidota	Bacteroidia	Flavobacteriales	Flavobacteriaceae	NS5_marine_group	0	0	10	184	0	6	11	624	37	68	0	86	220	38	246	0	80	0	166	78	142	0	0	104	959	0	0	0	29	0	0	0	0	0	0	663	75	814	23	801	539	0	0
ASV76	Bacteria	Proteobacteria	Alphaproteobacteria	Puniceispirillales	SAR116_clade	Candidatus_Puniceispirillum	0	0	0	0	0	0	0	615	56	651	89	145	306	26	169	0	166	0	455	112	315	0	95	0	113	73	421	14	110	0	0	0	0	0	0	26	0	322	41	1345	113	0	0
ASV77	Bacteria	Bacteroidota	Kapabacteria	Kapabacteriales	NA	NA	0	0	0	0	0	0	0	0	0	0	0	0	0	0	0	0	0	0	0	0	0	0	0	0	0	0	0	0	0	0	0	0	0	0	0	0	0	0	0	0	0	3303	2935
ASV78	Bacteria	Cyanobacteria	Cyanobacteriia	Synechococcales	Cyanobiaceae	Synechococcus_CC9902	0	0	0	0	0	0	94	126	806	594	1640	71	15	15	0	161	0	0	0	87	0	0	0	0	0	0	0	0	0	0	0	0	0	0	0	0	25	106	197	14	181	0	0
ASV79	Bacteria	Cyanobacteria	Cyanobacteriia	Synechococcales	Cyanobiaceae	Cyanobium_PCC-6307	0	0	0	0	0	0	776	384	867	444	1115	82	82	0	0	35	0	0	0	67	0	0	0	0	0	0	0	0	0	0	0	0	0	0	0	32	0	113	136	64	155	0	0
ASV80	Bacteria	Proteobacteria	Alphaproteobacteria	Rhodobacterales	Rhodobacteraceae	Litorimicrobium	0	0	851	356	22	44	40	143	46	0	0	30	30	0	0	0	0	0	69	45	128	7	178	234	1173	272	616	37	171	0	0	6	24	0	0	86	51	514	40	328	552	0	0
ASV81	Bacteria	Proteobacteria	Gammaproteobacteria	Cellvibrionales	Halieaceae	Luminiphilus	0	0	0	0	0	0	0	179	192	259	462	127	187	179	316	103	73	114	93	196	151	20	24	71	121	341	154	62	29	0	0	0	0	0	0	7	18	379	112	805	724	0	0
ASV82	Bacteria	Bacteroidota	Bacteroidia	Cytophagales	Cyclobacteriaceae	Algoriphagus	99	105	1549	908	628	808	181	0	0	0	0	0	0	0	0	0	0	0	0	16	13	12	55	79	237	25	21	0	9	106	97	194	134	84	239	300	171	0	0	0	0	0	0
ASV83	Archaea	Crenarchaeota	Nitrososphaeria	Nitrosopumilales	Nitrosopumilaceae	Candidatus_Nitrosopumilus	0	0	0	0	0	0	0	0	0	0	0	74	133	123	474	0	65	0	153	0	0	18	60	0	0	0	0	0	32	0	0	0	0	0	0	39	0	15	0	207	58	0	0
ASV84	Bacteria	Bacteroidota	Bacteroidia	Flavobacteriales	Cryomorphaceae	NA	0	0	0	0	0	0	7	386	469	282	188	68	18	88	37	0	0	26	24	67	23	0	0	0	5	460	364	412	92	0	0	0	0	0	0	111	762	674	278	427	654	0	0
ASV85	Bacteria	Bacteroidota	Bacteroidia	Flavobacteriales	Flavobacteriaceae	NS5_marine_group	0	0	0	0	0	0	0	336	36	114	13	23	23	0	0	0	0	0	6	87	0	0	0	0	0	11	57	6	241	0	0	0	0	0	0	0	0	1861	30	841	2161	0	0
ASV86	Bacteria	Proteobacteria	Gammaproteobacteria	Vibrionales	Vibrionaceae	Vibrio	0	0	0	0	0	0	0	0	60	82	36	373	1112	121	99	32	6	0	0	0	0	3	0	0	0	0	0	0	0	0	0	0	0	0	0	0	0	27	0	3113	716	0	0
ASV87	Bacteria	Bacteroidota	Bacteroidia	Flavobacteriales	Cryomorphaceae	NA	111	64	634	414	615	356	658	0	0	0	0	0	0	0	0	0	0	0	0	27	14	17	22	154	214	0	0	0	0	331	258	243	120	199	234	412	620	0	0	0	15	0	0
ASV88	Bacteria	Proteobacteria	Gammaproteobacteria	Burkholderiales	Comamonadaceae	RS62_marine_group	0	0	38	104	0	9	836	840	73	339	18	123	139	11	62	7	12	0	17	106	148	0	0	0	416	19	133	0	8	0	31	0	12	10	124	537	34	204	17	933	101	0	0
ASV89	Bacteria	Marinimicrobia_(SAR406_clade)	NA	NA	NA	NA	0	0	0	0	0	0	0	355	14	254	9	0	98	67	1168	27	175	12	1518	67	351	0	0	0	0	0	0	3	48	0	0	0	0	0	0	36	0	513	14	353	14	0	0
ASV90	Bacteria	Actinobacteriota	Acidimicrobiia	Microtrichales	Ilumatobacteraceae	CL500-29_marine_group	171	277	340	550	209	414	0	0	0	0	0	0	0	0	0	0	0	0	0	14	105	0	200	115	952	0	0	0	0	118	755	29	358	73	641	195	12	0	0	0	0	62	57
ASV91	Bacteria	Proteobacteria	Alphaproteobacteria	Puniceispirillales	NA	NA	0	0	0	0	0	0	0	650	55	254	22	92	194	62	438	17	139	0	504	88	339	0	0	0	78	0	0	0	0	0	0	0	0	0	0	125	5	564	26	1429	127	0	0
ASV92	Bacteria	Planctomycetota	OM190	NA	NA	NA	0	0	0	0	0	0	201	69	196	13	31	58	31	62	3	81	0	0	0	135	15	98	63	541	84	1407	287	14	2	3	0	176	7	11	0	49	391	38	14	8	90	0	0
ASV93	Bacteria	Cyanobacteria	Cyanobacteriia	Synechococcales	Cyanobiaceae	Cyanobium_PCC-6307	0	0	0	0	0	0	0	0	0	0	0	0	0	0	0	0	0	0	0	0	0	0	0	0	0	0	0	0	0	0	0	0	0	0	0	0	0	0	0	0	0	2989	2673
ASV94	Bacteria	Bacteroidota	Bacteroidia	Flavobacteriales	Cryomorphaceae	NA	0	0	108	55	427	159	600	250	58	26	0	131	79	4	22	21	0	23	102	117	109	0	29	230	340	511	565	9	12	39	73	157	84	109	88	249	371	49	0	91	135	0	0
ASV95	Bacteria	Proteobacteria	Gammaproteobacteria	PLTA13	NA	NA	83	48	0	0	47	21	439	51	583	4	54	78	17	30	0	150	3	29	12	320	65	313	195	93	25	0	0	0	0	76	10	716	71	224	10	112	239	150	39	17	263	0	0
ASV96	Bacteria	Proteobacteria	Alphaproteobacteria	NA	NA	NA	0	0	0	0	0	0	0	0	231	0	647	619	18	519	22	673	0	0	0	87	0	19	0	0	0	27	3	49	0	0	0	0	0	0	0	0	0	33	105	81	1449	0	0
ASV97	Bacteria	Cyanobacteria	Cyanobacteriia	Synechococcales	Cyanobiaceae	Cyanobium_PCC-6307	0	0	0	0	0	0	935	158	1082	124	398	99	42	33	8	156	0	0	0	59	0	0	0	0	0	0	0	0	0	0	0	0	0	0	0	70	84	189	252	90	379	0	0
ASV98	Bacteria	Actinobacteriota	Actinobacteria	PeM15	NA	NA	0	0	0	48	0	21	972	572	130	448	23	110	125	87	188	11	74	0	0	150	137	38	21	32	236	0	388	0	61	13	56	10	33	0	30	247	35	71	58	508	94	0	0
ASV99	Bacteria	Bacteroidota	Rhodothermia	Balneolales	Balneolaceae	NA	0	0	0	0	0	0	992	639	120	18	6	142	150	13	35	0	38	0	0	336	45	0	0	47	81	0	0	0	0	14	52	0	4	33	145	1051	167	101	66	93	37	0	0
ASV100	Bacteria	Actinobacteriota	Actinobacteria	NA	NA	NA	0	0	127	199	85	114	1043	124	4	4	0	61	61	0	0	0	0	0	15	38	118	26	206	82	355	0	11	0	0	83	471	69	233	252	364	819	92	0	0	5	0	0	0
ASV101	Bacteria	Bdellovibrionota	Bdellovibrionia	Bacteriovoracales	Bacteriovoracaceae	NA	0	0	0	0	0	0	0	0	0	0	0	0	0	0	0	0	0	280	4904	0	0	0	0	0	0	0	0	0	0	0	0	0	0	0	0	0	0	0	0	0	0	0	0
ASV102	Bacteria	Proteobacteria	Gammaproteobacteria	Cellvibrionales	Halieaceae	Luminiphilus	0	0	0	0	0	0	7	44	434	40	179	0	0	0	0	8	0	0	0	12	0	27	48	336	59	1712	236	112	28	0	0	6	0	0	0	70	401	547	224	30	546	0	0
ASV103	Bacteria	Proteobacteria	Gammaproteobacteria	Cellvibrionales	Halieaceae	Halioglobus	0	0	0	0	0	0	70	133	72	102	43	40	46	9	27	4	5	0	0	14	0	17	84	237	618	913	1279	32	87	0	0	0	0	0	0	236	234	188	17	332	210	0	0
ASV104	Bacteria	Bacteroidota	Rhodothermia	Rhodothermales	Rhodothermaceae	NA	0	0	0	0	0	0	442	344	797	114	506	97	64	122	58	58	5	0	0	92	0	0	6	4	4	28	12	0	0	0	0	0	0	0	0	41	234	366	176	41	241	0	0
ASV105	Bacteria	Actinobacteriota	Actinobacteria	Frankiales	Sporichthyaceae	hgcI_clade	30	0	0	0	0	0	380	0	0	0	0	0	0	0	0	0	0	0	0	0	0	142	1491	206	827	0	0	0	0	34	330	239	256	74	335	412	62	0	0	0	0	41	47
ASV106	Bacteria	Bacteroidota	Bacteroidia	Flavobacteriales	NS9_marine_group	NA	0	0	0	0	0	0	300	271	520	136	242	187	44	96	36	234	4	0	0	204	67	5	21	79	51	51	16	92	10	0	0	0	0	0	0	23	41	245	261	50	592	0	0
ASV107	Bacteria	Cyanobacteria	Cyanobacteriia	Synechococcales	Cyanobiaceae	Cyanobium_PCC-6307	0	0	0	0	0	0	0	15	445	0	73	182	0	229	47	278	0	0	0	65	0	0	0	1087	67	0	0	0	0	115	0	0	0	0	0	288	554	238	263	43	493	0	0
ASV108	Bacteria	Bacteroidota	Bacteroidia	Sphingobacteriales	NS11-12_marine_group	NA	0	0	5	0	0	0	65	175	396	97	151	97	87	0	0	9	0	0	0	63	0	0	0	159	90	887	910	68	0	0	0	0	0	0	0	39	208	125	113	6	123	0	0
ASV109	Bacteria	Actinobacteriota	Actinobacteria	Micrococcales	Intrasporangiaceae	Phycicoccus	0	0	0	0	0	0	0	77	8	0	0	12	31	0	0	0	0	0	0	0	0	0	0	0	0	0	0	0	0	0	0	0	0	0	0	0	0	80	4478	78	0	0	0
ASV110	Bacteria	Bacteroidota	Bacteroidia	Flavobacteriales	Cryomorphaceae	NA	0	0	0	0	38	14	392	511	117	62	6	41	87	45	70	19	29	0	0	229	169	0	0	0	0	0	0	0	0	173	116	0	0	143	86	199	198	451	66	637	270	0	0
ASV111	Bacteria	Proteobacteria	Gammaproteobacteria	Ectothiorhodospirales	Ectothiorhodospiraceae	NA	0	0	0	0	0	0	1740	1039	209	143	22	329	329	0	0	0	0	0	0	0	0	0	0	0	0	0	0	0	0	0	0	0	0	0	0	379	109	460	78	95	20	0	0
ASV112	Bacteria	Planctomycetota	Planctomycetes	Pirellulales	Pirellulaceae	NA	0	0	0	0	0	0	109	137	234	421	637	98	39	87	107	45	76	0	0	124	51	0	0	0	0	22	30	0	28	0	0	0	0	0	0	123	131	103	75	103	116	0	0
ASV113	Bacteria	Proteobacteria	Gammaproteobacteria	Burkholderiales	Nitrosomonadaceae	IS-44	0	0	0	56	0	0	409	400	15	85	0	174	276	0	23	0	0	0	0	22	211	0	0	0	321	0	0	0	0	0	405	15	334	31	463	140	0	121	12	812	60	0	0
ASV114	Bacteria	Bacteroidota	Kapabacteria	Kapabacteriales	NA	NA	0	0	0	0	0	0	0	0	0	0	0	0	0	0	0	0	0	0	0	0	0	0	0	0	0	0	0	0	0	0	0	0	0	0	0	0	0	0	0	0	0	2236	2366
ASV115	Bacteria	Proteobacteria	Alphaproteobacteria	Rhodobacterales	Rhodobacteraceae	HIMB11	0	0	0	0	0	0	0	551	117	149	0	77	218	199	636	82	293	51	92	96	153	0	0	0	0	0	0	0	243	0	0	0	0	0	0	19	0	327	56	539	217	0	0
ASV116	Bacteria	Bacteroidota	Bacteroidia	Sphingobacteriales	NS11-12_marine_group	NA	1665	353	196	42	902	74	0	0	0	0	0	0	0	0	0	0	0	0	0	0	0	0	13	0	0	0	0	0	0	10	0	0	0	0	0	0	0	0	0	0	0	643	536
ASV117	Bacteria	Proteobacteria	Gammaproteobacteria	Cellvibrionales	Halieaceae	OM60(NOR5)_clade	0	0	0	0	0	0	0	713	81	477	37	157	228	30	149	42	85	0	117	195	160	0	0	0	62	43	263	0	20	0	0	0	0	0	0	0	0	154	21	782	205	0	0
ASV118	Bacteria	Actinobacteriota	Actinobacteria	Frankiales	Sporichthyaceae	hgcI_clade	8	26	42	88	63	94	28	0	0	0	0	0	0	0	0	0	0	0	7	0	58	24	261	0	55	0	0	0	0	75	1548	30	269	137	1195	118	0	0	0	0	0	109	140
ASV119	Bacteria	Proteobacteria	Alphaproteobacteria	SAR11_clade	NA	NA	0	0	21	404	0	34	42	43	0	26	0	86	117	8	73	0	34	0	0	34	563	0	0	0	53	0	103	0	19	11	1090	7	331	46	623	47	0	42	0	151	0	0	0
ASV120	Bacteria	Planctomycetota	Phycisphaerae	Phycisphaerales	Phycisphaeraceae	CL500-3	0	0	0	0	0	6	403	33	456	19	72	44	18	14	0	72	0	0	0	126	10	60	19	179	10	2	0	0	4	350	33	546	25	429	11	35	363	45	21	5	100	2	0
ASV121	Bacteria	Proteobacteria	Alphaproteobacteria	Sphingomonadales	Sphingomonadaceae	Porphyrobacter	0	0	0	0	14	0	0	0	0	0	0	0	0	0	0	0	0	0	0	0	0	0	0	0	0	35	28	0	0	0	0	0	0	0	0	0	0	0	4180	0	0	0	0
ASV122	Bacteria	Actinobacteriota	Acidimicrobiia	Actinomarinales	Actinomarinaceae	Candidatus_Actinomarina	0	0	0	0	0	0	0	269	22	76	0	25	149	100	507	0	218	0	324	32	338	0	0	0	0	0	0	0	274	0	0	0	0	0	0	0	0	345	0	521	80	0	0
ASV123	Bacteria	Proteobacteria	Alphaproteobacteria	Puniceispirillales	SAR116_clade	Candidatus_Puniceispirillum	0	0	0	0	0	0	0	501	17	441	0	131	240	0	122	27	94	59	254	30	250	0	17	0	0	0	158	0	24	0	0	0	0	0	0	0	0	236	11	1376	64	0	0
ASV124	Bacteria	Cyanobacteria	Cyanobacteriia	Synechococcales	Cyanobiaceae	Cyanobium_PCC-6307	0	0	0	0	0	0	0	0	0	0	0	0	0	0	0	0	0	0	0	0	0	0	0	0	0	0	0	0	0	0	0	0	0	0	0	0	0	0	0	0	0	2184	1914
ASV125	Bacteria	Verrucomicrobiota	Verrucomicrobiae	Pedosphaerales	Pedosphaeraceae	SH3-11	0	0	0	0	0	0	0	0	0	0	0	0	0	0	0	0	0	0	0	0	4	0	0	0	0	0	0	0	0	23	0	0	0	0	0	0	0	0	0	0	0	2188	1846
ASV126	Bacteria	Bacteroidota	Bacteroidia	Flavobacteriales	Flavobacteriaceae	NA	0	0	0	0	0	0	253	170	228	79	148	61	40	46	12	92	18	0	0	120	0	18	22	659	149	304	108	28	6	0	0	73	13	0	0	111	262	97	85	30	206	0	0
ASV127	Bacteria	Proteobacteria	Gammaproteobacteria	SAR86_clade	NA	NA	0	0	0	0	0	0	1	358	23	466	17	33	129	31	570	31	303	0	13	96	83	0	0	0	0	0	0	0	0	0	0	0	0	0	0	44	0	422	8	692	50	0	0
ASV128	Bacteria	Proteobacteria	Alphaproteobacteria	Parvibaculales	Parvibaculaceae	NA	0	0	0	42	0	0	0	556	30	356	16	78	161	27	181	17	119	7	454	49	228	0	0	0	70	0	0	0	17	0	0	0	18	0	10	119	18	303	18	742	47	0	0
ASV129	Bacteria	NA	NA	NA	NA	NA	0	0	0	0	0	0	69	229	185	99	64	71	71	0	11	0	2	0	0	59	133	0	0	187	333	0	0	0	0	0	0	0	0	0	0	336	349	308	86	905	311	0	0
ASV130	Bacteria	Actinobacteriota	Actinobacteria	Frankiales	Sporichthyaceae	hgcI_clade	0	102	291	528	88	90	0	0	0	0	0	0	0	0	0	0	0	0	0	0	0	28	334	0	113	0	0	0	0	44	268	81	226	61	296	0	0	0	0	0	0	599	761
ASV131	Bacteria	Bacteroidota	Rhodothermia	Rhodothermales	Rhodothermaceae	NA	0	0	0	0	0	0	0	329	462	129	85	124	104	225	431	96	56	0	0	265	113	0	0	0	0	0	0	0	0	0	0	0	0	0	0	0	17	71	126	317	222	0	0
ASV132	Bacteria	Actinobacteriota	Actinobacteria	Frankiales	Sporichthyaceae	NA	475	1502	93	173	287	846	0	0	0	0	0	0	0	0	0	0	0	0	0	0	0	13	239	0	82	0	0	0	0	0	7	44	86	4	23	0	0	0	0	0	0	12	9
ASV133	Bacteria	Verrucomicrobiota	Verrucomicrobiae	Pedosphaerales	Pedosphaeraceae	SCGC_AAA164-E04	0	0	0	0	0	0	388	250	174	481	219	160	209	56	70	0	0	27	0	56	54	10	59	135	170	56	28	0	0	7	0	0	0	0	0	18	16	101	78	626	198	0	0
ASV134	Bacteria	Proteobacteria	Gammaproteobacteria	Burkholderiales	MWH-UniP1_aquatic_group	NA	5	13	57	98	57	242	262	27	0	0	0	13	13	10	9	0	0	70	45	0	62	0	320	55	572	0	8	0	0	43	426	32	238	88	476	458	42	0	0	27	0	0	0
ASV135	Bacteria	Proteobacteria	Alphaproteobacteria	Rhodobacterales	Rhodobacteraceae	NA	0	0	0	0	0	0	0	509	61	173	0	32	140	92	455	55	203	0	32	89	111	0	0	0	0	0	0	0	0	0	0	0	0	0	0	0	0	346	34	415	66	0	0
ASV136	Bacteria	Bacteroidota	Bacteroidia	Flavobacteriales	Flavobacteriaceae	NS5_marine_group	0	0	0	0	0	0	0	389	30	64	10	56	93	6	38	0	38	0	93	129	33	0	16	0	6	29	169	25	618	0	0	0	0	0	0	0	0	561	19	488	469	0	0
ASV137	Bacteria	Proteobacteria	Gammaproteobacteria	Burkholderiales	Burkholderiaceae	Polynucleobacter	79	484	25	0	86	409	0	0	0	0	0	0	0	0	0	0	0	0	0	0	0	0	39	0	0	0	0	0	8	0	0	0	0	0	27	0	0	0	0	0	0	1175	1436
ASV138	Bacteria	Bacteroidota	Kapabacteria	Kapabacteriales	NA	NA	0	0	0	0	0	0	1150	333	51	450	60	125	120	6	13	0	0	0	0	379	42	0	0	0	0	0	0	0	0	0	3	0	0	0	0	0	0	69	11	85	51	0	0
ASV139	Bacteria	Firmicutes	Bacilli	Acholeplasmatales	Acholeplasmataceae	Acholeplasma	0	0	47	229	0	0	31	225	59	75	23	17	23	16	30	23	20	0	0	25	8	0	0	28	217	101	408	13	158	0	16	26	95	0	52	353	358	394	39	357	100	0	0
ASV140	Bacteria	Actinobacteriota	Actinobacteria	Frankiales	Sporichthyaceae	hgcI_clade	44	85	71	0	108	70	76	0	0	0	0	0	0	0	0	0	0	0	0	0	0	0	150	0	66	0	179	0	0	727	550	196	127	254	640	0	0	0	0	0	0	160	172
ASV141	Bacteria	Planctomycetota	Planctomycetes	Pirellulales	Pirellulaceae	NA	0	0	0	0	0	0	181	88	197	101	255	96	25	10	20	52	10	0	0	114	0	0	0	0	0	310	283	6	0	0	0	0	0	0	0	62	127	58	62	46	123	0	0
ASV142	Bacteria	Cyanobacteria	Cyanobacteriia	Synechococcales	Cyanobiaceae	Cyanobium_PCC-6307	0	0	0	0	0	0	0	38	386	38	174	238	21	207	71	62	0	0	0	213	155	0	0	100	29	0	0	0	0	0	0	0	0	0	0	47	67	103	156	108	415	0	0
ASV143	Bacteria	Proteobacteria	Alphaproteobacteria	Rhodobacterales	Rhodobacteraceae	Roseibacterium	0	0	100	69	0	0	347	84	42	12	0	12	12	111	0	0	0	836	0	44	10	0	66	0	114	211	392	0	56	0	0	0	4	0	0	600	196	27	0	22	38	0	0
ASV144	Bacteria	Proteobacteria	Alphaproteobacteria	Rhodobacterales	Rhodobacteraceae	Gemmobacter	0	0	82	13	5	7	1500	89	44	0	0	18	22	0	0	0	3	0	0	75	59	42	117	35	179	0	4	0	0	67	113	67	95	109	104	180	144	0	32	0	7	0	0
ASV145	Bacteria	Verrucomicrobiota	Kiritimatiellae	WCHB1-41	NA	NA	0	0	0	0	0	0	85	4	151	4	197	28	0	43	2	0	0	0	0	33	0	0	0	0	0	0	0	0	0	0	0	0	0	93	0	15	924	9	73	0	67	0	0
ASV146	Bacteria	Bacteroidota	Bacteroidia	Chitinophagales	Saprospiraceae	NA	0	0	0	0	0	0	23	200	204	557	380	87	52	5	0	92	20	0	0	163	0	0	0	0	0	70	16	0	0	0	0	0	0	0	0	8	23	77	39	51	169	0	0
ASV147	Bacteria	Cyanobacteria	Cyanobacteriia	Synechococcales	Cyanobiaceae	Cyanobium_PCC-6307	0	0	0	0	0	0	189	24	353	19	131	79	0	134	133	103	25	0	0	65	93	0	0	487	188	0	0	0	0	20	0	80	129	0	0	24	113	14	139	38	151	0	0
ASV148	Bacteria	Bacteroidota	Bacteroidia	Flavobacteriales	Cryomorphaceae	NA	0	0	0	0	0	0	0	81	62	162	69	341	81	301	203	231	20	11	0	154	0	0	0	0	0	0	0	0	13	0	0	0	0	0	0	0	0	89	38	229	951	0	0
ASV149	Bacteria	Verrucomicrobiota	Verrucomicrobiae	Chthoniobacterales	Chthoniobacteraceae	LD29	0	0	14	0	0	0	0	0	145	0	386	45	0	28	0	0	0	0	0	127	0	0	0	173	8	0	0	0	9	283	0	489	3	333	9	0	0	40	78	10	121	0	0
ASV150	Bacteria	Bacteroidota	Bacteroidia	Cytophagales	Spirosomaceae	Pseudarcicella	164	148	87	137	1185	698	0	0	0	0	0	0	0	0	0	0	0	0	0	4	4	0	0	0	0	0	0	0	0	0	0	0	0	0	0	0	0	0	0	0	0	545	486
ASV151	Bacteria	Bacteroidota	Bacteroidia	Flavobacteriales	Flavobacteriaceae	NS3a_marine_group	0	0	516	454	582	510	58	5	0	0	0	4	4	0	0	0	0	0	13	0	3	8	87	124	316	62	51	0	0	76	111	89	77	60	139	58	26	0	0	6	5	0	0
ASV152	Bacteria	Proteobacteria	Alphaproteobacteria	SAR11_clade	Clade_I	Clade_Ib	0	0	0	0	0	0	0	25	0	29	0	57	422	194	984	17	115	0	11	57	445	0	0	0	0	0	0	0	18	0	0	0	0	0	0	0	0	17	0	209	10	0	0
ASV153	Bacteria	Bacteroidota	Bacteroidia	Flavobacteriales	Flavobacteriaceae	NA	0	0	0	0	0	0	41	168	50	49	16	52	175	151	350	54	114	0	31	98	75	0	20	34	168	214	436	15	66	0	0	0	0	0	0	83	59	215	36	290	231	0	0
ASV154	Bacteria	Proteobacteria	Alphaproteobacteria	Rhodospirillales	AEGEAN-169_marine_group	NA	0	0	0	0	0	0	0	113	5	154	0	17	151	68	524	7	50	0	181	6	282	0	0	0	0	0	0	0	65	0	0	0	0	0	0	4	0	56	5	324	31	0	0
ASV155	Bacteria	Proteobacteria	Alphaproteobacteria	Rhizobiales	Rhizobiales_Incertae_Sedis	NA	0	0	0	0	0	0	0	0	0	0	0	0	0	0	0	0	0	0	0	0	0	0	0	0	0	0	0	0	0	0	0	0	0	0	0	0	0	0	0	0	0	1437	1960
ASV156	Bacteria	Actinobacteriota	Actinobacteria	Nitriliruptorales	Nitriliruptoraceae	NA	0	0	0	16	0	0	307	107	336	84	213	41	47	0	0	41	9	0	0	71	13	24	21	36	0	0	0	0	0	39	53	0	0	0	0	315	610	137	79	58	89	0	0
ASV157	Bacteria	Chloroflexi	Chloroflexia	Chloroflexales	Roseiflexaceae	NA	0	0	385	23	52	4	44	0	4	0	0	0	0	0	0	0	0	0	0	0	3	22	73	185	51	109	19	0	0	463	35	41	0	816	176	137	699	0	0	0	0	0	0
ASV158	Bacteria	Proteobacteria	Alphaproteobacteria	Sphingomonadales	Sphingomonadaceae	Erythrobacter	0	0	23	12	5	14	48	170	36	66	13	38	56	303	18	37	78	147	12	200	34	13	83	80	72	274	656	0	23	0	0	12	34	0	5	88	50	71	20	102	108	0	0
ASV159	Bacteria	Proteobacteria	Gammaproteobacteria	Burkholderiales	Methylophilaceae	OM43_clade	0	0	23	223	0	21	317	313	27	143	0	59	59	0	0	0	25	0	0	0	294	0	0	0	0	0	0	0	13	0	165	56	202	61	448	117	0	189	0	389	0	0	0
ASV160	Bacteria	Proteobacteria	Alphaproteobacteria	Rhodobacterales	Rhodobacteraceae	Marivita	0	0	0	0	0	0	8	12	71	50	260	7	0	0	0	6	3	0	0	22	0	203	296	0	0	1184	372	29	6	0	0	0	0	0	0	0	36	59	18	6	106	0	0
ASV161	Bacteria	Bacteroidota	Bacteroidia	Flavobacteriales	Flavobacteriaceae	NS4_marine_group	0	0	0	0	0	0	0	419	21	85	3	69	217	58	361	50	226	0	100	85	135	0	0	0	0	0	0	0	16	0	0	0	0	0	0	6	0	275	9	416	37	0	0
ASV162	Bacteria	Proteobacteria	Gammaproteobacteria	NA	NA	NA	0	0	0	27	0	0	311	287	8	222	9	90	143	8	131	5	54	0	208	15	141	0	0	0	52	0	0	0	0	0	66	3	158	15	156	364	22	181	0	382	14	0	0
ASV163	Bacteria	Actinobacteriota	Actinobacteria	Frankiales	Sporichthyaceae	Candidatus_Planktophila	278	1648	53	109	125	921	0	0	0	0	0	0	0	0	0	0	0	0	0	0	0	0	35	0	0	0	0	0	0	0	0	0	0	0	0	0	0	0	0	0	0	0	0
ASV164	Bacteria	Cyanobacteria	Cyanobacteriia	Synechococcales	Cyanobiaceae	Cyanobium_PCC-6307	0	0	0	0	0	0	278	140	1745	0	55	92	92	0	0	0	0	0	0	78	0	110	77	0	0	0	0	0	0	12	0	0	0	0	0	0	0	11	0	0	11	0	0
ASV165	Bacteria	Actinobacteriota	Actinobacteria	Frankiales	Sporichthyaceae	hgcI_clade	215	251	271	140	105	94	0	0	0	0	0	0	0	0	0	0	0	0	0	0	10	5	162	0	106	0	0	0	0	64	577	60	372	57	504	0	0	0	0	0	0	64	91
ASV166	Bacteria	Proteobacteria	Alphaproteobacteria	SAR11_clade	Clade_I	Clade_Ia	0	0	0	0	0	0	0	0	0	28	0	0	143	114	608	0	86	0	504	0	360	0	0	0	0	0	0	0	0	0	0	0	0	0	0	0	0	0	0	34	0	0	0
ASV167	Bacteria	Gemmatimonadota	BD2-11_terrestrial_group	NA	NA	NA	0	0	0	0	0	0	430	193	65	82	60	32	30	9	13	16	20	0	0	321	23	0	0	0	0	0	0	0	0	0	0	0	0	0	0	662	196	57	29	46	52	0	0
ASV168	Bacteria	Verrucomicrobiota	Verrucomicrobiae	NA	NA	NA	0	0	1258	326	27	18	0	0	0	0	0	0	0	0	0	0	0	0	0	14	25	0	0	37	105	0	0	0	0	184	133	491	199	92	163	0	0	0	0	0	0	0	0
ASV169	Bacteria	Proteobacteria	Alphaproteobacteria	SAR11_clade	Clade_III	NA	0	0	0	9	0	24	0	133	5	138	0	290	373	0	169	46	185	0	59	137	185	0	31	0	0	18	314	11	219	0	0	0	0	0	0	0	0	97	0	248	8	0	0
ASV170	Bacteria	Cyanobacteria	Cyanobacteriia	Synechococcales	Cyanobiaceae	Cyanobium_PCC-6307	0	0	0	0	0	0	0	0	0	0	0	0	0	0	0	0	0	0	0	0	0	0	0	0	0	0	0	0	0	0	0	0	0	0	0	0	0	0	0	0	0	1298	1720
ASV171	Bacteria	Proteobacteria	Gammaproteobacteria	Oceanospirillales	Pseudohongiellaceae	Pseudohongiella	0	0	0	0	0	0	0	283	35	259	0	29	145	17	223	6	36	0	363	74	137	0	0	0	0	0	0	0	0	0	0	0	0	0	0	0	0	140	28	740	82	0	0
ASV172	Bacteria	Cyanobacteria	Cyanobacteriia	Synechococcales	Cyanobiaceae	Cyanobium_PCC-6307	0	0	0	0	0	0	77	93	446	107	278	0	0	41	51	111	55	0	0	73	0	0	0	0	0	0	0	0	0	0	0	0	0	0	0	0	0	126	244	35	78	0	0
ASV173	Bacteria	Cyanobacteria	Cyanobacteriia	Synechococcales	Cyanobiaceae	Cyanobium_PCC-6307	0	0	0	0	0	0	389	23	281	0	0	0	0	93	0	0	0	0	0	53	14	0	0	652	96	73	0	0	0	245	13	0	0	46	0	104	514	33	46	0	61	0	0
ASV174	Bacteria	Cyanobacteria	Cyanobacteriia	Synechococcales	Cyanobiaceae	Synechococcus_CC9902	0	0	0	0	0	0	0	24	238	90	461	109	19	47	46	148	49	0	0	240	50	0	0	0	0	0	0	0	0	0	0	0	0	0	0	0	0	39	98	43	171	0	0
ASV175	Bacteria	Bacteroidota	Bacteroidia	Flavobacteriales	Crocinitomicaceae	Fluviicola	0	0	1491	83	0	0	0	0	0	0	0	0	0	0	0	0	0	0	0	0	0	0	0	107	0	406	68	66	18	19	0	406	30	28	0	0	51	37	0	0	52	0	0
ASV176	Bacteria	Marinimicrobia_(SAR406_clade)	NA	NA	NA	NA	0	0	0	0	0	0	89	108	0	0	0	61	106	84	640	0	0	0	0	22	886	0	0	0	0	0	0	0	0	0	0	0	0	0	0	216	12	64	0	78	0	0	0
ASV177	Bacteria	Verrucomicrobiota	Verrucomicrobiae	Chthoniobacterales	Terrimicrobiaceae	Terrimicrobium	0	0	5	0	0	0	145	7	0	44	56	16	7	0	0	15	10	0	0	119	104	0	54	588	862	109	197	7	0	0	0	59	35	0	0	22	3	0	0	24	26	0	0
ASV178	Bacteria	Actinobacteriota	Actinobacteria	PeM15	NA	NA	0	0	39	87	0	15	492	193	27	62	14	50	50	10	0	0	0	0	11	65	24	31	28	107	553	42	375	0	73	0	59	20	63	0	10	123	36	8	0	11	5	0	0
ASV179	Bacteria	Cyanobacteria	Cyanobacteriia	Cyanobacteriales	Microcystaceae	Synechocystis_PCC-6803	0	0	0	0	0	0	200	22	129	24	121	33	7	38	4	165	0	0	0	24	0	0	0	0	0	0	0	0	0	16	0	0	0	59	1	7	89	26	28	5	58	0	0
ASV180	Bacteria	Bacteroidota	Bacteroidia	Flavobacteriales	Flavobacteriaceae	NS5_marine_group	0	0	0	0	0	0	0	236	19	145	13	16	153	117	497	17	93	0	290	0	34	0	0	0	0	0	0	0	0	0	0	0	0	0	0	44	0	317	13	652	55	0	0
ASV181	Bacteria	Proteobacteria	Alphaproteobacteria	Puniceispirillales	SAR116_clade	NA	0	0	0	0	0	0	0	499	15	151	0	82	153	71	422	18	139	0	0	38	137	0	0	0	0	0	0	0	0	0	0	0	0	0	0	36	0	248	0	602	42	0	0
ASV182	Bacteria	Proteobacteria	Gammaproteobacteria	NA	NA	NA	0	0	0	0	0	0	13	452	152	528	78	86	86	0	0	0	0	0	23	0	0	0	0	0	18	162	251	0	8	0	0	0	0	0	0	0	0	385	74	413	100	0	0
ASV183	Bacteria	Bacteroidota	Kapabacteria	Kapabacteriales	NA	NA	522	380	2	0	115	35	162	0	0	0	0	0	0	0	0	0	0	0	0	13	28	0	15	0	2	0	0	0	0	197	322	89	197	292	117	0	0	0	0	0	0	139	97
ASV184	Archaea	Crenarchaeota	Nitrososphaeria	Nitrosopumilales	Nitrosopumilaceae	Candidatus_Nitrosopumilus	0	0	11	0	0	0	0	0	9	0	0	599	89	380	53	324	0	23	70	33	0	49	11	0	0	0	0	0	0	0	0	0	0	0	0	0	0	0	4	96	948	0	0
ASV185	Bacteria	Actinobacteriota	Acidimicrobiia	Actinomarinales	Actinomarinaceae	Candidatus_Actinomarina	0	0	0	0	0	0	99	740	0	65	0	0	0	0	0	0	0	0	0	0	0	0	0	0	0	0	0	0	0	0	0	0	0	0	0	649	23	539	0	544	29	0	0
ASV186	Bacteria	Proteobacteria	Gammaproteobacteria	Burkholderiales	Nitrosomonadaceae	IS-44	0	0	0	201	0	0	282	141	0	0	0	0	0	0	0	0	0	0	0	0	212	0	0	0	348	0	0	0	0	0	133	0	362	38	313	147	0	0	0	370	0	0	0
ASV187	Bacteria	Proteobacteria	Gammaproteobacteria	Cellvibrionales	Halieaceae	OM60(NOR5)_clade	0	0	0	0	0	0	0	207	58	155	0	80	160	84	179	75	156	0	0	66	136	0	0	0	0	0	0	0	0	0	0	0	0	0	0	0	0	110	51	460	132	0	0
ASV188	Bacteria	Cyanobacteria	Cyanobacteriia	Synechococcales	Cyanobiaceae	Cyanobium_PCC-6307	0	0	0	0	0	0	157	59	330	112	237	23	23	0	0	0	0	0	8	109	31	74	68	98	0	0	0	0	0	315	0	38	0	84	0	21	44	58	36	0	65	0	0
ASV189	Bacteria	Actinobacteriota	Actinobacteria	Frankiales	Sporichthyaceae	hgcI_clade	358	1326	0	0	133	557	0	0	0	0	0	0	0	0	0	0	0	0	0	0	0	0	0	0	0	0	0	0	0	0	0	0	0	0	0	0	0	0	0	0	0	105	141
ASV190	Bacteria	Firmicutes	Bacilli	Izemoplasmatales	NA	NA	0	0	0	0	0	0	72	109	14	84	9	21	21	0	0	0	0	0	0	14	0	0	2	6	154	88	549	13	632	0	0	0	0	0	0	381	141	150	9	122	13	0	0
ASV191	Bacteria	Actinobacteriota	Acidimicrobiia	Microtrichales	Ilumatobacteraceae	CL500-29_marine_group	0	0	0	0	44	0	2018	35	0	0	0	15	15	0	0	0	0	0	0	0	0	0	37	0	0	0	0	0	0	42	210	0	0	0	12	33	0	0	0	0	0	22	16
ASV192	Bacteria	Proteobacteria	Gammaproteobacteria	211ds20	NA	NA	0	0	681	273	43	0	378	0	0	0	0	0	0	0	0	0	0	0	38	14	38	82	294	35	260	0	0	0	0	35	145	46	27	0	120	11	0	0	0	0	0	0	0
ASV193	Bacteria	Proteobacteria	Alphaproteobacteria	Acetobacterales	Acetobacteraceae	Roseomonas	0	0	0	0	0	0	0	0	0	0	0	0	0	0	0	0	0	0	0	0	0	0	0	0	0	0	0	0	0	0	0	0	0	0	0	0	0	0	0	0	0	1383	1193
ASV194	Bacteria	Firmicutes	Bacilli	Staphylococcales	Staphylococcaceae	Staphylococcus	0	0	0	0	0	0	0	0	0	0	0	0	0	82	0	0	0	2454	6	0	0	0	0	0	0	0	0	0	0	0	0	0	0	0	0	0	0	0	14	0	0	0	0
ASV195	Bacteria	Verrucomicrobiota	Verrucomicrobiae	Chthoniobacterales	Chthoniobacteraceae	LD29	0	0	0	0	0	0	0	19	320	0	484	21	0	0	0	0	0	0	0	0	0	0	0	0	0	0	0	0	0	0	0	0	0	0	0	0	0	48	241	0	95	0	0
ASV196	Bacteria	Bacteroidota	Bacteroidia	Sphingobacteriales	NS11-12_marine_group	NA	0	0	4	0	0	0	0	154	221	32	114	37	19	70	15	48	21	0	0	170	39	0	0	74	84	99	52	44	12	0	0	0	0	0	0	0	0	467	157	75	401	0	0
ASV197	Bacteria	Bacteroidota	Bacteroidia	Flavobacteriales	NS9_marine_group	NA	0	0	0	0	0	0	18	10	219	0	134	0	0	0	0	0	0	0	0	34	0	0	0	849	4	57	5	0	0	0	0	0	0	0	0	0	55	30	30	0	60	0	0
ASV198	Bacteria	Proteobacteria	Gammaproteobacteria	Burkholderiales	Methylophilaceae	OM43_clade	0	0	0	85	0	0	0	57	0	149	0	20	164	0	58	0	62	31	450	27	155	0	38	0	70	0	137	0	140	0	0	0	0	0	0	0	0	51	0	642	49	0	0
ASV199	Bacteria	Bacteroidota	Bacteroidia	Chitinophagales	Saprospiraceae	Candidatus_Aquirestis	273	48	18	0	486	60	0	0	0	0	0	0	0	0	0	0	0	0	0	0	0	93	0	0	0	2	0	0	0	0	0	0	0	0	0	0	0	0	0	0	0	880	641
ASV200	Archaea	Thermoplasmatota	Thermoplasmata	Marine_Group_II	NA	NA	0	0	0	0	0	0	0	157	70	102	16	118	228	108	513	64	32	0	0	25	134	0	0	0	0	0	0	0	0	0	0	0	0	0	0	0	0	178	41	350	101	0	0
ASV201	Bacteria	Proteobacteria	Alphaproteobacteria	SAR11_clade	Clade_II	NA	0	0	0	0	0	0	0	0	0	58	0	37	165	113	379	8	84	13	500	0	330	0	0	0	0	0	0	0	56	0	0	0	0	0	0	0	0	20	0	74	7	0	0
ASV202	Bacteria	Bacteroidota	Bacteroidia	NA	NA	NA	0	0	0	0	0	0	16	249	204	185	111	47	36	18	6	37	20	0	0	189	0	0	0	2	7	3	0	0	0	0	0	0	0	0	0	14	20	95	116	38	95	0	0
ASV203	Bacteria	Actinobacteriota	Acidimicrobiia	Actinomarinales	Actinomarinaceae	Candidatus_Actinomarina	0	0	0	0	0	0	121	688	0	61	0	0	0	0	0	0	0	0	0	0	0	0	0	0	0	0	0	0	0	0	0	0	0	0	0	605	0	491	0	518	0	0	0
ASV204	Bacteria	NA	NA	NA	NA	NA	0	0	0	0	0	0	515	267	146	19	19	167	226	0	4	9	13	0	0	54	8	0	0	0	0	0	0	0	0	34	9	0	0	0	0	84	40	68	28	224	103	0	0
ASV205	Bacteria	Cyanobacteria	Cyanobacteriia	Pseudanabaenales	Pseudanabaenaceae	Pseudanabaena_PCC-7429	15	0	0	0	0	0	0	0	0	0	0	0	0	0	0	0	0	0	0	0	0	0	0	0	0	0	0	0	0	0	0	0	0	0	0	0	0	0	0	0	0	1473	978
ASV206	Bacteria	Actinobacteriota	Acidimicrobiia	Microtrichales	Ilumatobacteraceae	CL500-29_marine_group	172	49	154	62	112	32	0	0	0	0	0	0	0	0	0	0	0	0	0	5	0	0	0	0	0	0	0	0	0	478	167	613	131	350	143	0	0	0	0	0	0	0	0
ASV207	Bacteria	Proteobacteria	Alphaproteobacteria	Rhodobacterales	Rhodobacteraceae	NA	0	0	24	61	0	0	40	183	59	0	0	20	20	54	0	0	33	0	0	177	0	0	0	0	125	0	0	0	0	0	0	0	0	0	0	535	82	122	291	251	96	0	0
ASV208	Bacteria	Proteobacteria	Gammaproteobacteria	Gammaproteobacteria_Incertae_Sedis	Unknown_Family	NA	0	0	102	0	0	0	25	0	174	0	121	72	0	93	0	20	0	20	75	19	0	223	14	185	0	114	0	74	0	13	0	35	0	32	0	15	149	197	161	38	365	0	0
ASV209	Bacteria	Bacteroidota	Bacteroidia	Flavobacteriales	Flavobacteriaceae	NS5_marine_group	0	0	0	0	0	0	0	198	0	0	0	28	225	61	315	0	58	0	0	23	193	0	0	0	0	0	0	0	0	0	0	0	0	0	0	0	0	187	0	752	70	0	0
ASV210	Bacteria	Bacteroidota	Bacteroidia	Flavobacteriales	Crocinitomicaceae	Fluviicola	207	15	352	0	861	32	0	0	0	0	0	0	0	0	0	0	0	0	0	0	0	0	0	128	21	0	0	0	0	96	0	389	0	157	14	0	0	0	0	0	0	64	34
ASV211	Bacteria	Firmicutes	Bacilli	Erysipelotrichales	Erysipelatoclostridiaceae	UCG-004	0	0	30	98	11	0	0	0	0	0	0	0	0	0	0	0	0	0	0	18	18	0	0	0	268	0	0	0	0	212	224	198	410	154	540	71	116	0	0	0	0	0	0
ASV212	Bacteria	Proteobacteria	Alphaproteobacteria	Puniceispirillales	SAR116_clade	NA	0	0	0	22	0	0	0	195	8	454	16	47	99	0	68	0	27	0	99	39	138	0	111	0	62	12	159	0	37	0	0	0	0	0	0	0	0	102	10	508	24	0	0
ASV213	Bacteria	Verrucomicrobiota	Verrucomicrobiae	Pedosphaerales	Pedosphaeraceae	SCGC_AAA164-E04	0	0	0	0	0	0	0	294	70	80	0	76	100	0	14	43	46	0	0	80	221	0	0	69	330	0	0	0	0	0	0	0	0	0	0	19	7	176	44	301	70	0	0
ASV214	Bacteria	Proteobacteria	Gammaproteobacteria	Gammaproteobacteria_Incertae_Sedis	Unknown_Family	Acidibacter	27	121	0	36	23	30	356	0	0	0	0	0	0	0	0	0	0	0	0	0	36	38	291	0	161	0	8	0	0	38	518	31	237	52	312	27	0	0	0	0	0	0	0
ASV215	Bacteria	Actinobacteriota	Actinobacteria	Micrococcales	Microbacteriaceae	Candidatus_Aquiluna	0	0	0	0	17	0	544	186	0	0	0	0	0	0	0	0	0	10	0	0	0	25	304	52	247	0	0	0	0	13	250	0	0	0	64	390	57	48	0	93	0	0	0
ASV216	Bacteria	Chloroflexi	Anaerolineae	Anaerolineales	Anaerolineaceae	NA	0	0	46	0	0	0	0	0	75	0	8	346	0	488	0	277	0	0	10	14	0	171	4	61	0	26	0	34	0	0	0	4	0	5	0	0	331	49	45	10	318	0	0
ASV217	Bacteria	Bacteroidota	Bacteroidia	Flavobacteriales	Flavobacteriaceae	Polaribacter	0	0	764	46	0	0	0	0	0	0	0	0	0	0	0	0	0	0	0	0	0	0	0	50	59	667	411	0	0	203	15	42	0	54	13	0	0	0	0	0	0	0	0
ASV218	Bacteria	Actinobacteriota	Acidimicrobiia	Actinomarinales	Actinomarinaceae	Candidatus_Actinomarina	0	0	0	0	0	0	0	169	0	58	0	31	130	0	145	0	134	0	29	0	215	0	0	0	0	0	0	0	0	0	0	0	0	0	0	0	0	211	0	958	88	0	0
ASV219	Bacteria	Planctomycetota	Phycisphaerae	Phycisphaerales	Phycisphaeraceae	CL500-3	0	0	0	0	2	0	0	24	159	101	297	161	0	50	0	306	6	0	0	102	0	0	0	0	0	0	0	3	2	0	0	0	0	0	0	0	29	44	75	12	284	0	0
ASV220	Bacteria	Actinobacteriota	Thermoleophilia	Solirubrobacterales	67-14	NA	0	0	39	26	0	4	110	55	71	95	120	24	17	0	17	0	6	0	0	55	36	12	22	63	208	70	210	7	61	0	0	80	82	0	25	206	65	18	17	23	39	0	0
ASV221	Bacteria	Bacteroidota	Rhodothermia	Balneolales	Balneolaceae	Balneola	0	0	0	0	0	0	35	204	8	179	16	57	152	99	507	0	47	0	0	23	94	0	0	0	0	0	0	0	0	0	0	0	0	0	0	87	5	176	9	371	39	0	0
ASV222	Bacteria	Actinobacteriota	Actinobacteria	Frankiales	Sporichthyaceae	hgcI_clade	608	739	9	30	75	195	0	0	0	0	0	0	0	0	0	0	0	0	0	0	14	0	32	0	0	0	0	0	0	0	20	0	0	0	5	0	0	0	0	0	0	241	288
ASV223	Bacteria	Proteobacteria	Alphaproteobacteria	Rhodobacterales	Rhodobacteraceae	Tabrizicola	0	0	669	210	604	631	0	0	0	0	0	0	0	0	0	0	0	0	0	0	0	6	37	25	42	0	0	0	0	0	0	0	12	9	17	0	0	0	0	0	0	0	0
ASV224	Bacteria	Actinobacteriota	Actinobacteria	Nitriliruptorales	Nitriliruptoraceae	NA	0	0	18	65	0	0	65	153	102	185	48	29	29	0	0	0	0	0	0	80	9	0	0	0	49	6	36	0	35	0	19	0	0	0	0	744	112	96	21	135	32	0	0
ASV225	Bacteria	Cyanobacteria	Cyanobacteriia	Synechococcales	Cyanobiaceae	Cyanobium_PCC-6307	0	0	0	0	0	0	0	0	0	0	0	0	0	0	0	0	0	0	0	0	0	0	0	0	0	0	0	0	0	0	0	0	0	0	0	0	0	0	0	0	0	1018	1234
ASV226	Bacteria	Proteobacteria	Alphaproteobacteria	Rickettsiales	Rickettsiaceae	Candidatus_Megaira	155	77	18	2	81	40	170	17	0	0	5	21	11	14	0	51	0	0	3	172	31	36	63	18	7	0	16	0	0	219	85	99	29	408	11	29	39	0	0	13	18	99	94
ASV227	Bacteria	Proteobacteria	Gammaproteobacteria	Vibrionales	Vibrionaceae	Vibrio	0	0	0	0	0	0	0	0	0	0	0	129	485	0	0	0	0	0	0	0	0	0	0	0	0	0	0	0	0	0	0	0	0	0	0	0	0	0	0	1393	245	0	0
ASV228	Bacteria	Proteobacteria	Alphaproteobacteria	Sphingomonadales	Sphingomonadaceae	Altererythrobacter	0	0	0	0	0	0	33	30	32	0	0	26	34	0	0	0	0	0	0	0	0	0	0	0	0	0	0	0	0	0	0	0	0	0	6	26	14	126	1722	47	157	0	0
ASV229	Bacteria	Proteobacteria	Gammaproteobacteria	OM182_clade	NA	NA	0	0	0	0	0	0	15	217	0	102	0	93	212	35	526	0	29	0	46	17	186	0	0	0	3	0	0	0	0	0	0	0	0	0	0	85	14	38	0	478	56	0	0
ASV230	Bacteria	Proteobacteria	Alphaproteobacteria	Rhizobiales	Beijerinckiaceae	Methylocystis	66	79	0	0	122	107	0	0	0	0	0	0	0	0	0	0	0	0	0	0	0	0	0	0	0	0	0	0	0	0	0	0	0	0	0	0	0	0	0	0	0	866	979
ASV231	Bacteria	Verrucomicrobiota	Verrucomicrobiae	Chthoniobacterales	Chthoniobacteraceae	LD29	86	28	7	0	21	0	28	0	0	0	0	0	0	0	0	0	0	0	0	26	0	55	0	43	0	0	0	0	0	352	0	0	0	0	0	0	0	0	0	0	0	739	712
ASV232	Bacteria	Bacteroidota	Kapabacteria	Kapabacteriales	NA	NA	0	0	0	0	0	0	470	61	68	10	5	14	14	0	0	0	0	0	0	41	25	23	46	0	0	0	0	0	0	25	41	410	597	5	0	37	16	16	6	10	20	0	0
ASV233	Bacteria	Actinobacteriota	Actinobacteria	Frankiales	Sporichthyaceae	hgcI_clade	0	0	0	0	93	262	0	0	0	0	0	0	0	0	0	0	0	0	0	0	0	0	94	0	0	0	0	0	0	0	212	0	63	0	178	0	0	0	0	0	0	613	689
ASV234	Bacteria	Verrucomicrobiota	Verrucomicrobiae	Methylacidiphilales	Methylacidiphilaceae	NA	11	19	0	0	9	2	26	2	0	0	0	0	0	0	0	0	0	0	0	0	3	0	5	0	0	0	0	0	0	483	429	5	0	678	196	3	0	0	0	0	0	171	135
ASV235	Bacteria	SAR324_clade(Marine_group_B)	NA	NA	NA	NA	0	0	0	0	0	0	349	98	232	115	625	4	4	0	0	9	6	0	0	18	0	0	0	0	0	0	0	0	0	0	0	0	0	0	0	22	5	49	119	8	26	0	0
ASV236	Bacteria	Bacteroidota	Bacteroidia	Flavobacteriales	Crocinitomicaceae	Salinirepens	0	0	0	0	0	0	0	15	191	22	487	166	12	274	60	85	0	20	10	16	0	0	0	0	0	18	0	22	0	0	0	0	0	0	0	0	0	51	139	34	353	0	0
ASV237	Bacteria	Cyanobacteria	Cyanobacteriia	Synechococcales	Cyanobiaceae	Cyanobium_PCC-6307	0	0	0	0	0	0	78	0	0	0	0	0	0	0	0	0	0	0	0	0	0	0	0	0	0	0	0	0	0	342	936	0	0	284	500	0	0	0	0	0	0	0	0
ASV238	Bacteria	Proteobacteria	Gammaproteobacteria	Ectothiorhodospirales	Ectothiorhodospiraceae	NA	0	0	0	0	0	0	0	390	19	221	4	9	21	9	85	7	242	0	163	26	129	0	0	0	0	0	0	0	75	0	0	0	0	0	0	3	0	403	9	107	0	0	0
ASV239	Bacteria	Bacteroidota	Bacteroidia	NA	NA	NA	0	0	0	0	0	0	80	38	317	46	441	10	3	0	0	0	0	0	0	43	2	8	3	7	0	7	0	0	0	73	2	24	0	126	0	2	26	27	41	0	54	0	0
ASV240	Bacteria	Bacteroidota	Bacteroidia	Sphingobacteriales	NS11-12_marine_group	NA	13	0	109	0	31	0	223	0	0	0	0	0	0	0	0	0	0	0	0	80	22	49	48	357	120	95	63	0	0	311	15	156	16	119	12	10	146	0	0	0	0	0	0
ASV241	Bacteria	Actinobacteriota	Acidimicrobiia	Microtrichales	Ilumatobacteraceae	CL500-29_marine_group	237	642	0	25	83	384	0	0	0	0	0	0	0	0	0	0	0	0	0	0	0	20	217	0	305	0	14	0	0	0	0	0	152	0	0	0	0	0	0	0	0	0	0
ASV242	Bacteria	Cyanobacteria	Cyanobacteriia	Synechococcales	Cyanobiaceae	Cyanobium_PCC-6307	0	0	0	0	0	0	0	0	0	0	0	0	0	0	0	0	0	0	0	0	0	0	0	0	0	0	0	0	0	0	0	0	0	0	0	0	0	0	0	0	0	994	1071
ASV243	Bacteria	Cyanobacteria	Cyanobacteriia	Synechococcales	Cyanobiaceae	Cyanobium_PCC-6307	0	0	0	0	0	0	0	0	0	0	0	0	0	0	0	0	0	0	0	0	0	0	0	0	0	0	0	0	0	0	0	0	0	0	0	0	0	0	0	0	0	1089	973
ASV244	Bacteria	Cyanobacteria	Cyanobacteriia	Synechococcales	Cyanobiaceae	Cyanobium_PCC-6307	0	0	0	0	0	0	147	44	445	95	631	0	0	0	0	0	0	0	0	29	0	206	108	0	0	0	0	0	0	0	0	125	0	0	0	0	0	0	19	0	0	0	0
ASV245	Bacteria	Proteobacteria	Alphaproteobacteria	Puniceispirillales	SAR116_clade	Candidatus_Puniceispirillum	0	0	0	0	0	0	0	189	0	285	0	36	120	11	266	7	81	0	97	44	152	0	0	0	0	0	0	0	0	0	0	0	0	0	0	30	0	119	0	472	25	0	0
ASV246	Bacteria	Cyanobacteria	Cyanobacteriia	Synechococcales	Cyanobiaceae	Cyanobium_PCC-6307	0	0	0	0	0	0	82	21	408	0	343	17	0	0	0	30	0	0	0	0	0	0	0	0	0	0	0	0	0	0	0	0	0	0	0	0	51	38	79	0	87	0	0
ASV247	Bacteria	Bacteroidota	Bacteroidia	Chitinophagales	Chitinophagaceae	Sediminibacterium	252	355	57	73	261	371	0	0	0	0	0	0	0	0	0	0	0	0	0	0	5	0	0	0	58	0	0	0	0	24	165	0	63	0	207	0	0	0	0	0	0	62	78
ASV248	Bacteria	Actinobacteriota	Acidimicrobiia	Microtrichales	Microtrichaceae	Sva0996_marine_group	0	0	0	0	0	0	0	70	218	78	42	40	0	64	122	108	41	0	24	148	98	0	0	0	0	0	0	0	7	0	0	0	0	0	0	0	0	85	95	84	123	0	0
ASV249	Bacteria	Proteobacteria	Gammaproteobacteria	Burkholderiales	Nitrosomonadaceae	IS-44	0	0	0	0	0	0	0	108	11	0	0	26	105	0	130	0	0	0	116	16	104	0	0	0	0	0	0	0	0	0	0	0	0	0	0	0	0	95	0	905	92	0	0
ASV250	Bacteria	Cyanobacteria	Cyanobacteriia	Synechococcales	Cyanobiaceae	Cyanobium_PCC-6307	0	0	0	0	0	0	73	16	431	93	920	0	0	0	0	0	0	0	0	0	0	0	0	0	0	0	0	0	0	0	0	0	0	0	0	0	143	139	0	0	187	0	0
ASV251	Bacteria	SAR324_clade(Marine_group_B)	NA	NA	NA	NA	0	0	0	0	0	0	0	18	0	37	0	14	158	28	306	0	21	0	0	0	85	0	0	0	0	0	0	0	0	0	0	0	0	0	0	0	0	40	0	446	26	0	0
ASV252	Bacteria	Cyanobacteria	Cyanobacteriia	Phormidesmiales	Nodosilineaceae	Nodosilinea_PCC-7104	0	0	0	0	0	0	33	10	125	0	17	79	26	198	8	197	0	0	0	47	0	0	0	0	0	0	0	0	0	0	0	0	0	0	0	57	597	39	13	47	88	0	0
ASV253	Bacteria	Chloroflexi	Chloroflexia	Chloroflexales	Roseiflexaceae	NA	0	0	0	0	0	0	751	0	0	0	0	0	0	0	0	0	0	0	2	20	26	73	158	72	102	0	0	0	0	56	45	0	5	0	0	62	365	0	0	0	0	0	0
ASV254	Bacteria	Proteobacteria	Gammaproteobacteria	Gammaproteobacteria_Incertae_Sedis	Unknown_Family	NA	0	0	0	0	0	0	177	188	276	84	172	58	45	19	10	95	0	0	0	67	0	0	0	0	0	0	0	0	0	0	0	0	0	0	0	0	0	51	98	14	70	0	0
ASV255	Bacteria	Proteobacteria	Alphaproteobacteria	Puniceispirillales	SAR116_clade	Candidatus_Puniceispirillum	0	0	0	0	0	0	0	276	9	350	0	70	103	0	0	0	34	0	54	38	74	0	11	0	55	13	98	0	18	0	0	0	0	0	0	20	6	157	0	440	9	0	0
ASV256	Bacteria	Bacteroidota	Bacteroidia	Flavobacteriales	Flavobacteriaceae	NS5_marine_group	0	0	45	42	0	36	0	6	0	0	0	0	0	0	0	0	0	0	0	11	83	0	0	99	787	0	0	0	0	46	178	43	94	33	39	253	47	21	0	20	14	0	0
ASV257	Bacteria	Bacteroidota	Bacteroidia	Flavobacteriales	NA	NA	0	0	0	0	0	0	70	20	384	0	40	0	0	0	0	13	0	0	0	0	0	0	6	77	0	385	73	38	0	0	0	0	0	0	0	0	229	84	205	0	72	0	0
ASV258	Bacteria	Proteobacteria	Gammaproteobacteria	Gammaproteobacteria_Incertae_Sedis	Unknown_Family	Acidibacter	0	0	0	0	0	0	1327	80	0	0	0	36	36	0	0	0	0	0	0	0	0	0	39	0	92	0	6	0	0	0	115	0	0	0	0	88	0	0	0	0	0	0	0
ASV259	Bacteria	Proteobacteria	Alphaproteobacteria	Puniceispirillales	SAR116_clade	Candidatus_Puniceispirillum	0	0	0	0	0	0	0	171	0	136	0	26	129	24	166	0	84	0	103	0	102	0	0	0	0	0	0	0	25	0	0	0	0	0	0	0	0	145	0	593	56	0	0
ASV260	Bacteria	Planctomycetota	Pla3_lineage	NA	NA	NA	0	0	0	0	0	0	0	13	380	10	705	40	6	48	0	5	0	0	0	24	0	0	0	0	0	0	0	0	0	0	0	0	0	0	0	0	32	36	59	0	110	0	0
ASV261	Bacteria	Bacteroidota	Bacteroidia	Sphingobacteriales	NS11-12_marine_group	NA	0	0	0	0	0	0	0	4	13	84	165	62	9	20	8	5	0	0	0	104	0	0	0	0	0	0	0	47	29	0	0	0	0	0	0	0	0	21	6	17	84	0	0
ASV262	Bacteria	Actinobacteriota	Acidimicrobiia	Microtrichales	Microtrichaceae	Sva0996_marine_group	0	0	0	0	0	0	0	19	157	0	36	361	26	31	0	226	6	0	0	18	0	0	0	0	0	0	0	0	0	0	0	0	0	0	0	0	15	36	57	182	585	0	0
ASV263	Bacteria	Proteobacteria	Gammaproteobacteria	Burkholderiales	Burkholderiaceae	Limnobacter	145	291	15	0	22	31	76	0	0	0	0	0	0	0	0	0	0	0	0	16	25	19	143	0	0	0	0	0	0	27	194	52	205	93	155	0	0	0	0	0	0	194	163
ASV264	Bacteria	Cyanobacteria	Cyanobacteriia	Pseudanabaenales	Pseudanabaenaceae	Pseudanabaena_PCC-7429	29	0	0	0	0	0	0	0	0	0	0	0	0	0	0	0	0	0	0	0	0	0	0	0	0	0	0	0	0	0	0	0	0	0	0	0	0	0	0	0	0	1084	748
ASV265	Bacteria	Bacteroidota	Bacteroidia	Chitinophagales	Saprospiraceae	NA	0	0	0	0	0	0	0	0	39	0	575	9	0	0	0	47	0	0	0	0	0	70	0	0	0	198	0	0	0	0	0	0	0	0	0	0	0	0	18	0	15	0	0
ASV266	Bacteria	Proteobacteria	Gammaproteobacteria	Oceanospirillales	Pseudohongiellaceae	BIyi10	0	0	0	0	0	0	239	391	24	166	17	151	157	0	0	0	0	0	0	0	32	0	0	21	182	0	26	0	0	0	0	0	102	0	0	62	29	95	0	170	117	0	0
ASV267	Bacteria	Cyanobacteria	Cyanobacteriia	Synechococcales	Prochlorotrichaceae	Prochlorothrix_PCC-9006	0	0	0	0	0	0	9	0	106	0	0	5	2	13	0	56	0	0	0	13	0	8	3	0	0	0	0	0	0	1382	48	6	0	15	0	0	15	31	0	13	33	0	0
ASV268	Bacteria	Proteobacteria	Gammaproteobacteria	Steroidobacterales	Woeseiaceae	Woeseia	0	0	43	0	0	0	0	0	83	0	57	82	0	75	0	53	0	75	0	16	0	185	0	116	0	69	0	66	0	23	0	46	0	17	0	0	113	184	117	0	399	0	0
ASV269	Bacteria	Bacteroidota	Bacteroidia	Flavobacteriales	Cryomorphaceae	NA	0	0	0	0	0	0	327	31	40	72	88	7	7	23	2	3	0	0	0	59	0	17	0	227	69	42	16	0	0	0	0	0	0	0	0	67	171	52	16	12	81	0	0
ASV270	Bacteria	Cyanobacteria	Cyanobacteriia	Synechococcales	Cyanobiaceae	Cyanobium_PCC-6307	0	0	0	0	0	0	0	0	0	0	0	0	0	0	0	0	0	0	0	0	0	0	0	0	0	0	0	0	0	0	0	0	0	0	0	0	0	0	0	0	0	1019	790
ASV271	Bacteria	Proteobacteria	Gammaproteobacteria	Xanthomonadales	Xanthomonadaceae	Arenimonas	127	99	262	132	652	203	3	0	0	0	0	0	0	0	0	0	0	0	0	0	0	25	7	0	0	0	0	0	0	67	30	121	31	42	11	0	0	0	0	0	0	0	0
ASV272	Bacteria	Actinobacteriota	Actinobacteria	PeM15	NA	NA	0	0	0	0	0	0	0	236	46	615	140	45	45	0	0	13	0	0	13	64	0	0	0	0	0	0	29	13	66	0	0	0	0	0	0	84	0	51	0	114	27	0	0
ASV273	Bacteria	Proteobacteria	Gammaproteobacteria	Oceanospirillales	Pseudohongiellaceae	Pseudohongiella	0	0	0	0	0	0	0	208	11	281	0	102	102	0	0	0	0	0	0	0	0	0	0	29	34	23	145	0	4	0	0	0	0	0	0	0	0	219	13	466	251	0	0
ASV274	Bacteria	Proteobacteria	Gammaproteobacteria	Burkholderiales	Comamonadaceae	NA	0	0	0	0	0	0	0	0	0	0	0	0	0	0	0	0	0	0	0	0	0	0	0	0	0	0	0	0	0	0	0	0	0	0	0	0	0	0	0	0	0	896	885
ASV275	Bacteria	Proteobacteria	Alphaproteobacteria	Rhodobacterales	Rhodobacteraceae	Roseovarius	0	0	0	0	0	0	0	73	0	140	0	18	39	62	202	0	0	0	156	0	63	0	0	0	0	0	0	0	50	0	0	0	0	0	0	0	0	46	0	99	23	0	0
ASV276	Bacteria	Proteobacteria	Gammaproteobacteria	OM182_clade	NA	NA	0	0	0	0	0	0	0	198	0	169	0	71	174	30	243	27	16	0	0	0	228	0	0	0	0	0	0	0	0	0	0	0	0	0	0	0	0	42	0	269	84	0	0
ASV277	Bacteria	Proteobacteria	Alphaproteobacteria	SAR11_clade	Clade_III	NA	0	0	0	0	0	0	0	49	0	0	0	38	113	65	462	0	104	0	117	0	237	0	0	0	0	0	0	0	0	0	0	0	0	0	0	0	0	37	3	79	10	0	0
ASV278	Archaea	Thermoplasmatota	Thermoplasmata	Marine_Group_II	NA	NA	0	0	0	0	0	0	29	90	71	0	0	111	29	29	39	0	0	0	0	22	15	0	0	16	25	0	0	0	0	0	0	0	0	0	0	152	269	195	40	281	320	0	0
ASV279	Bacteria	Cyanobacteria	Cyanobacteriia	Synechococcales	Cyanobiaceae	Cyanobium_PCC-6307	0	0	0	0	0	0	79	0	0	0	0	0	0	0	0	0	0	0	0	0	0	0	0	0	0	0	0	0	0	191	908	0	0	205	343	0	0	0	0	0	0	0	0
ASV280	Archaea	Thermoplasmatota	Thermoplasmata	Marine_Group_II	NA	NA	0	0	0	0	0	0	0	103	50	27	0	88	107	18	22	48	36	54	140	29	28	0	0	0	0	0	0	65	64	0	0	0	0	0	0	30	24	205	52	222	212	0	0
ASV281	Bacteria	Proteobacteria	Gammaproteobacteria	Oceanospirillales	Nitrincolaceae	Marinobacterium	0	0	0	0	0	0	0	16	36	150	200	6	12	16	0	0	0	0	0	0	0	0	0	0	0	277	193	54	75	0	0	0	0	0	0	0	0	241	25	134	287	0	0
ASV282	Bacteria	Verrucomicrobiota	Verrucomicrobiae	Opitutales	Puniceicoccaceae	MB11C04_marine_group	0	0	0	0	0	0	0	57	4	88	0	15	143	23	161	12	62	10	151	24	121	0	0	0	44	51	312	0	44	0	0	0	0	0	0	0	0	42	0	146	27	0	0
ASV283	Bacteria	Bacteroidota	Bacteroidia	Flavobacteriales	Cryomorphaceae	NA	0	0	0	0	0	0	195	66	15	0	9	11	11	0	0	0	0	0	0	19	0	0	0	0	0	710	374	0	0	0	0	0	0	0	0	79	182	0	0	0	0	0	0
ASV284	Bacteria	Dependentiae	Babeliae	Babeliales	NA	NA	0	0	0	0	0	0	0	0	0	0	0	0	0	0	0	0	0	0	0	0	0	0	0	0	0	0	0	0	0	0	0	0	0	0	0	0	0	0	0	0	0	831	850
ASV285	Bacteria	Chloroflexi	Chloroflexia	Chloroflexales	Roseiflexaceae	NA	0	0	0	0	0	0	509	7	21	0	0	7	7	0	0	0	0	0	5	0	0	0	157	24	24	32	35	0	0	0	0	0	0	0	0	61	732	0	0	0	0	0	0
ASV286	Bacteria	Myxococcota	Myxococcia	Myxococcales	Myxococcaceae	P3OB-42	0	0	0	0	0	0	0	173	126	200	131	101	105	64	144	41	14	0	0	23	8	0	0	0	0	0	0	0	0	0	0	0	0	0	0	29	76	95	39	28	81	0	0
ASV287	Bacteria	Verrucomicrobiota	Verrucomicrobiae	Verrucomicrobiales	Rubritaleaceae	Roseibacillus	0	0	0	0	0	0	3	16	49	109	738	0	0	0	0	0	0	0	0	12	0	4	4	0	0	263	49	5	0	0	0	0	0	0	0	0	25	29	12	0	35	0	0
ASV288	Bacteria	Actinobacteriota	Actinobacteria	Frankiales	Sporichthyaceae	hgcI_clade	54	35	93	0	643	230	0	0	0	0	0	0	0	0	0	0	0	0	0	17	17	0	51	0	0	0	0	0	0	0	0	26	0	0	0	0	0	0	0	0	0	236	254
ASV289	Bacteria	Proteobacteria	Gammaproteobacteria	JG36-TzT-191	NA	NA	10	110	0	13	0	33	74	0	0	0	0	0	0	0	0	0	0	0	0	0	0	0	0	0	0	0	0	0	0	46	995	0	0	40	244	96	0	0	0	0	0	0	0
ASV290	Bacteria	Verrucomicrobiota	Verrucomicrobiae	Chthoniobacterales	Terrimicrobiaceae	Terrimicrobium	0	0	0	0	0	0	0	23	197	75	472	6	6	0	0	0	0	0	0	20	0	0	0	0	0	0	0	0	0	0	0	0	0	0	0	0	0	22	35	0	34	0	0
ASV291	Bacteria	Proteobacteria	Gammaproteobacteria	Burkholderiales	Burkholderiaceae	Polynucleobacter	33	278	0	61	0	155	0	0	0	0	0	0	0	0	0	0	0	0	0	0	0	0	54	0	0	0	0	0	0	0	0	0	0	0	0	0	0	0	0	10	0	506	566
ASV292	Bacteria	Bacteroidota	Bacteroidia	Cytophagales	Spirosomaceae	Pseudarcicella	0	0	0	0	0	0	0	0	0	0	0	0	0	0	0	0	0	0	0	0	0	0	0	0	0	0	0	0	0	0	0	0	0	0	0	0	0	0	0	0	0	776	882
ASV293	Bacteria	Gemmatimonadota	Gemmatimonadetes	Gemmatimonadales	Gemmatimonadaceae	NA	0	0	44	23	0	31	265	0	0	0	0	0	0	0	0	0	0	0	0	0	27	0	48	0	86	0	0	0	0	0	609	0	84	11	262	146	7	0	0	0	0	0	0
ASV294	Bacteria	Proteobacteria	Alphaproteobacteria	Rhodobacterales	Rhodobacteraceae	Marivivens	0	0	0	0	0	0	0	11	37	0	24	15	0	0	0	0	0	0	0	0	0	0	0	83	163	424	446	8	28	0	0	0	0	0	0	0	0	136	22	49	191	0	0
ASV295	Bacteria	Verrucomicrobiota	Verrucomicrobiae	Opitutales	Puniceicoccaceae	Lentimonas	0	0	0	0	0	0	0	0	24	3	52	70	9	505	127	349	26	0	0	53	3	0	0	0	0	238	27	0	0	0	0	0	0	0	0	0	0	16	18	31	75	0	0
ASV296	Bacteria	Proteobacteria	Gammaproteobacteria	Alteromonadales	Pseudoalteromonadaceae	Pseudoalteromonas	0	0	0	0	0	0	0	33	28	0	0	94	40	0	0	0	0	0	0	0	0	0	0	0	0	0	0	0	0	0	0	0	0	0	0	0	0	100	1096	106	55	0	0
ASV297	Bacteria	Proteobacteria	Gammaproteobacteria	OM182_clade	NA	NA	0	0	0	0	0	0	0	64	26	293	48	0	69	15	407	0	65	0	119	0	84	0	0	0	0	0	0	0	0	0	0	0	0	0	0	0	0	49	22	144	30	0	0
ASV298	Bacteria	Proteobacteria	Gammaproteobacteria	Oceanospirillales	Pseudohongiellaceae	Pseudohongiella	0	0	0	0	0	0	110	50	214	116	160	26	26	0	0	0	0	0	0	39	22	0	0	68	9	0	0	0	0	8	0	0	0	22	0	67	392	46	16	0	49	0	0
ASV299	Bacteria	Verrucomicrobiota	Verrucomicrobiae	Pedosphaerales	Pedosphaeraceae	SCGC_AAA164-E04	0	0	0	0	0	0	235	77	225	19	34	26	26	0	0	0	0	0	0	18	0	0	0	0	0	0	0	0	0	88	5	0	0	118	0	58	93	38	108	7	53	0	0
ASV300	Bacteria	Bacteroidota	Bacteroidia	Chitinophagales	Chitinophagaceae	Terrimonas	0	0	50	5	0	0	147	0	0	0	0	0	0	0	0	0	0	0	0	9	13	0	0	16	44	0	0	0	0	157	242	122	98	169	346	72	40	0	0	0	0	0	0
ASV301	Bacteria	Bacteroidota	Bacteroidia	Flavobacteriales	Cryomorphaceae	NA	0	0	0	0	0	0	0	46	43	0	0	125	119	31	26	0	53	0	0	0	16	0	0	0	0	0	0	0	0	0	0	0	0	0	0	0	0	139	46	403	535	0	0
ASV302	Bacteria	Proteobacteria	Gammaproteobacteria	Burkholderiales	Comamonadaceae	NA	0	0	0	0	0	0	763	55	20	0	0	0	0	0	0	0	0	0	0	0	0	37	322	64	150	38	32	0	0	21	0	11	0	0	0	0	0	0	0	0	0	0	0
ASV303	Bacteria	Bacteroidota	Bacteroidia	Flavobacteriales	Crocinitomicaceae	Fluviicola	127	16	0	0	77	0	0	0	11	0	0	0	0	0	0	0	0	0	0	6	0	14	22	204	94	0	0	0	0	583	12	169	15	119	0	6	48	0	0	0	0	22	16
ASV304	Bacteria	Bacteroidota	Bacteroidia	Flavobacteriales	Crocinitomicaceae	Fluviicola	307	56	0	0	340	0	5	0	0	0	0	0	0	0	0	0	0	0	0	0	0	13	0	0	0	0	0	0	0	337	0	154	0	152	0	35	147	0	0	0	0	0	0
ASV305	Bacteria	Proteobacteria	Gammaproteobacteria	Alteromonadales	Alteromonadaceae	Alteromonas	0	0	0	0	0	0	0	0	47	0	29	0	0	0	0	0	0	0	0	0	0	0	0	0	0	0	0	0	0	0	0	0	0	0	0	0	0	549	35	209	692	0	0
ASV306	Bacteria	Proteobacteria	Alphaproteobacteria	Puniceispirillales	SAR116_clade	NA	0	0	0	0	0	0	0	71	7	67	0	27	148	21	217	13	59	0	160	8	31	0	0	0	0	0	0	0	5	0	0	0	0	0	0	0	0	90	0	513	69	0	0
ASV307	Bacteria	Cyanobacteria	Cyanobacteriia	Synechococcales	Cyanobiaceae	Synechococcus_CC9902	0	0	0	0	0	0	0	13	76	41	410	0	0	0	0	0	0	0	0	80	0	0	0	0	0	0	0	0	0	0	0	0	0	0	0	0	0	0	0	0	0	0	0
ASV308	Bacteria	Actinobacteriota	Actinobacteria	Micrococcales	Microbacteriaceae	Candidatus_Aquiluna	0	0	116	0	228	36	49	0	0	0	0	0	0	0	0	0	0	0	0	0	0	0	0	157	229	116	0	0	0	63	19	126	0	55	60	55	0	73	0	47	116	0	0
ASV309	Bacteria	Proteobacteria	Alphaproteobacteria	SAR11_clade	Clade_I	Clade_Ib	0	0	0	0	0	0	0	0	0	0	0	0	63	51	296	0	0	34	111	0	146	0	0	0	0	0	0	0	0	0	0	0	0	0	0	0	0	0	0	0	0	0	0
ASV310	Bacteria	Verrucomicrobiota	Verrucomicrobiae	Pedosphaerales	Pedosphaeraceae	NA	0	0	0	0	0	0	108	30	22	156	86	13	13	0	0	0	0	0	0	5	0	48	237	88	142	88	30	0	0	0	0	0	0	0	0	189	110	0	0	0	22	0	0
ASV311	Bacteria	Proteobacteria	Gammaproteobacteria	Burkholderiales	Comamonadaceae	Ramlibacter	113	166	0	0	19	0	0	0	0	0	0	0	0	0	0	0	0	0	0	0	0	0	0	0	0	0	0	0	0	0	0	0	0	0	0	0	0	0	0	0	0	584	651
ASV312	Bacteria	Chloroflexi	Anaerolineae	Caldilineales	Caldilineaceae	NA	0	0	0	0	0	0	0	0	26	0	36	44	0	38	0	28	0	0	0	15	0	0	0	0	0	0	0	0	0	0	0	0	0	0	0	0	59	9	14	0	29	0	0
ASV313	Bacteria	Bacteroidota	Bacteroidia	Flavobacteriales	Crocinitomicaceae	Fluviicola	0	0	9	0	112	0	0	0	14	0	0	0	0	0	0	0	0	0	0	14	0	150	69	97	0	8	0	0	0	47	0	39	0	178	0	40	695	0	0	0	0	0	0
ASV314	Bacteria	Cyanobacteria	Cyanobacteriia	Synechococcales	Cyanobiaceae	Cyanobium_PCC-6307	92	0	0	0	0	20	27	0	0	0	0	0	0	0	0	0	0	0	0	0	50	0	17	326	145	0	0	0	0	208	152	103	190	76	36	38	0	0	0	0	0	0	0
ASV315	Bacteria	Cyanobacteria	Cyanobacteriia	Synechococcales	Cyanobiaceae	Cyanobium_PCC-6307	0	0	0	0	0	0	0	0	0	0	0	0	0	0	0	0	0	0	0	0	0	0	0	0	0	0	0	0	0	0	0	0	0	0	0	0	0	0	0	0	0	801	717
ASV316	Bacteria	Firmicutes	Bacilli	Erysipelotrichales	Erysipelatoclostridiaceae	UCG-004	0	0	56	315	0	23	0	0	0	0	0	0	0	0	0	0	0	0	0	0	0	0	0	52	936	0	0	0	0	0	93	0	0	0	0	39	0	0	0	0	0	0	0
ASV317	Bacteria	Bacteroidota	Bacteroidia	Sphingobacteriales	env.OPS_17	NA	456	165	0	0	436	9	0	0	0	0	0	0	0	0	0	0	0	0	0	0	0	0	12	0	0	0	0	0	0	284	28	60	5	42	12	0	0	0	0	0	0	0	0
ASV318	Bacteria	Marinimicrobia_(SAR406_clade)	NA	NA	NA	NA	0	0	0	0	0	0	0	35	0	18	0	24	24	39	690	0	82	0	0	0	159	0	0	0	0	0	0	0	0	0	0	0	0	0	0	0	0	68	0	141	0	0	0
ASV319	Bacteria	Cyanobacteria	Cyanobacteriia	Synechococcales	Cyanobiaceae	Cyanobium_PCC-6307	0	0	0	0	0	0	30	0	159	0	105	99	0	147	33	186	0	0	0	0	0	0	0	151	0	0	0	0	0	0	0	0	0	0	0	0	96	20	88	34	196	0	0
ASV320	Bacteria	Proteobacteria	Gammaproteobacteria	SAR86_clade	NA	NA	0	0	0	0	0	0	0	20	0	119	0	0	0	0	0	0	0	13	459	33	79	0	0	0	0	21	115	16	217	0	0	0	0	0	0	0	0	23	0	128	0	0	0
ASV321	Bacteria	Bacteroidota	Bacteroidia	Flavobacteriales	NS9_marine_group	NA	0	0	0	0	0	0	0	0	181	0	65	32	0	0	0	0	0	0	0	24	0	0	0	0	0	0	0	0	0	0	0	0	0	0	0	0	0	73	114	0	141	0	0
ASV322	Bacteria	Proteobacteria	Gammaproteobacteria	Cellvibrionales	Halieaceae	OM60(NOR5)_clade	0	0	0	0	0	0	0	280	0	104	0	34	71	58	88	0	41	0	0	0	0	0	0	0	0	0	0	0	0	0	0	0	0	0	0	94	0	83	0	422	111	0	0
ASV323	Bacteria	Proteobacteria	NA	NA	NA	NA	0	0	205	0	0	0	0	0	0	0	0	0	0	0	0	0	0	0	0	0	0	24	1	0	0	0	0	0	0	378	0	18	0	871	0	0	0	0	0	0	0	0	0
ASV324	Bacteria	Proteobacteria	Gammaproteobacteria	Oceanospirillales	Nitrincolaceae	Marinobacterium	0	0	0	0	0	0	0	31	18	25	0	15	45	0	0	0	0	0	0	0	0	0	0	97	322	366	268	0	0	0	0	0	0	0	0	0	0	73	0	171	82	0	0
ASV325	Bacteria	Verrucomicrobiota	Kiritimatiellae	WCHB1-41	NA	NA	0	0	0	0	0	0	62	0	41	0	65	7	0	5	0	0	0	0	0	21	0	0	0	0	0	0	0	0	0	0	0	0	0	139	0	7	342	0	25	0	24	0	0
ASV326	Bacteria	Bacteroidota	Bacteroidia	Chitinophagales	Saprospiraceae	NA	0	0	0	0	0	0	0	31	92	53	230	24	6	20	0	0	0	0	0	47	0	6	0	0	0	0	0	0	0	0	0	0	0	0	0	0	0	0	0	0	50	0	0
ASV327	Bacteria	Proteobacteria	Gammaproteobacteria	Methylococcales	Methylomonadaceae	NA	0	0	0	0	0	0	0	0	0	0	0	0	0	0	0	0	0	0	0	0	0	0	0	0	0	0	0	0	0	0	0	0	0	0	0	0	0	0	0	0	0	720	764
ASV328	Bacteria	SAR324_clade(Marine_group_B)	NA	NA	NA	NA	0	0	0	0	0	0	0	37	29	0	0	0	0	0	0	0	0	0	0	48	0	0	0	0	0	0	0	0	0	0	0	0	0	0	0	0	0	0	0	4	0	0	0
ASV329	Bacteria	Bacteroidota	Bacteroidia	Sphingobacteriales	env.OPS_17	NA	1123	349	0	0	0	0	0	0	0	0	0	0	0	0	0	0	0	0	0	0	0	0	0	0	0	0	0	0	0	0	0	0	0	0	0	0	0	0	0	0	0	0	0
ASV330	Bacteria	Bacteroidota	Bacteroidia	Chitinophagales	Chitinophagaceae	Dinghuibacter	227	149	0	0	0	38	0	0	0	0	0	0	0	0	0	0	0	0	7	0	0	42	47	0	0	0	0	0	0	12	212	332	87	129	189	0	0	0	0	0	0	0	0
ASV331	Bacteria	Bacteroidota	Bacteroidia	Chitinophagales	Chitinophagaceae	Sediminibacterium	126	206	44	83	146	358	0	0	0	0	0	0	0	0	0	0	0	0	0	0	0	0	52	5	0	0	0	0	0	0	70	19	57	0	0	0	0	0	0	0	0	160	143
ASV332	Bacteria	Bacteroidota	Bacteroidia	Sphingobacteriales	env.OPS_17	NA	0	0	0	0	0	0	0	0	0	0	0	0	0	0	0	0	0	0	0	0	0	0	0	0	0	0	0	0	0	0	0	0	0	0	0	0	0	0	0	0	0	782	675
ASV333	Bacteria	Proteobacteria	Gammaproteobacteria	Burkholderiales	Comamonadaceae	RS62_marine_group	0	0	80	102	0	0	26	35	12	13	0	0	0	0	0	0	0	0	0	0	0	0	0	47	198	246	327	0	0	0	0	14	0	0	22	6	0	87	0	125	117	0	0
ASV334	Bacteria	Proteobacteria	Gammaproteobacteria	Burkholderiales	Oxalobacteraceae	Noviherbaspirillum	67	311	119	65	63	95	80	0	0	0	0	0	0	0	0	0	0	0	0	0	0	0	125	0	46	14	74	0	0	0	100	0	59	16	24	35	0	0	0	0	0	63	85
ASV335	Bacteria	Actinobacteriota	Actinobacteria	Frankiales	Sporichthyaceae	hgcI_clade	45	246	4	12	36	130	42	0	0	0	0	0	0	0	0	0	0	0	0	0	0	0	156	28	326	0	0	0	0	0	87	16	141	20	162	0	0	0	0	0	0	0	0
ASV336	Bacteria	Proteobacteria	Gammaproteobacteria	Burkholderiales	Methylophilaceae	OM43_clade	0	0	0	0	0	0	13	251	16	13	0	0	0	0	0	0	0	0	0	0	66	0	0	0	0	0	0	0	0	0	0	0	0	0	0	38	0	295	18	671	30	0	0
ASV337	Bacteria	Proteobacteria	Alphaproteobacteria	Rhodobacterales	Rhodobacteraceae	NA	0	0	0	0	0	0	291	50	53	46	27	10	10	0	0	0	0	0	0	5	0	0	27	36	104	73	86	0	0	0	0	0	0	0	0	297	280	0	0	9	17	0	0
ASV338	Bacteria	Bacteroidota	Bacteroidia	Flavobacteriales	Flavobacteriaceae	NA	0	0	0	0	0	0	0	19	70	21	95	61	18	281	111	112	0	0	0	54	0	0	0	0	0	0	0	0	0	0	0	0	0	0	0	0	0	45	62	46	187	0	0
ASV339	Bacteria	Bacteroidota	Bacteroidia	Flavobacteriales	Crocinitomicaceae	Fluviicola	0	0	0	0	0	0	11	37	164	5	194	11	0	54	8	4	0	0	0	38	0	0	0	131	46	0	0	0	0	0	0	0	0	54	0	101	276	62	110	0	60	0	0
ASV340	Bacteria	Proteobacteria	Gammaproteobacteria	Burkholderiales	Burkholderiaceae	Lautropia	0	0	43	0	0	0	201	0	13	0	0	0	0	0	0	0	0	0	0	54	0	0	35	441	64	204	26	0	0	0	0	169	0	0	0	78	66	0	0	0	0	0	0
ASV341	Bacteria	Proteobacteria	Alphaproteobacteria	Rhodobacterales	Rhodobacteraceae	NA	0	0	0	0	0	0	14	13	158	18	154	0	0	0	0	0	0	0	0	20	0	0	0	91	0	245	31	0	0	0	0	0	0	0	0	39	151	73	59	0	101	0	0
ASV342	Bacteria	Cyanobacteria	Cyanobacteriia	Synechococcales	Cyanobiaceae	Cyanobium_PCC-6307	0	0	0	0	0	0	168	30	268	0	106	0	0	0	0	0	0	0	0	20	0	0	0	0	0	0	0	0	0	102	0	0	0	0	0	0	0	0	44	0	33	18	22
ASV343	Bacteria	Proteobacteria	Gammaproteobacteria	SAR86_clade	NA	NA	0	0	0	0	0	0	0	192	4	125	0	72	117	29	148	14	186	0	0	0	44	0	0	0	0	0	0	0	0	0	0	0	0	0	0	0	0	78	0	237	0	0	0
ASV344	Bacteria	Verrucomicrobiota	Verrucomicrobiae	Pedosphaerales	Pedosphaeraceae	SH3-11	234	220	0	0	8	4	0	0	0	0	0	0	0	0	0	0	0	0	0	0	5	0	4	0	0	0	0	0	0	202	457	21	15	112	129	0	0	0	0	0	0	0	0
ASV345	Bacteria	Proteobacteria	Gammaproteobacteria	Gammaproteobacteria_Incertae_Sedis	Unknown_Family	NA	0	0	0	0	0	0	0	21	136	22	186	79	0	113	48	124	19	0	17	39	14	0	0	0	0	0	0	0	0	0	0	0	0	0	0	0	0	13	75	113	207	0	0
ASV346	Bacteria	Verrucomicrobiota	Verrucomicrobiae	NA	NA	NA	0	0	0	0	0	0	59	3	12	0	2	5	5	0	0	0	0	0	0	0	0	0	0	215	38	0	0	0	0	0	0	18	0	0	0	164	887	0	0	0	0	0	0
ASV347	Bacteria	Proteobacteria	Gammaproteobacteria	Gammaproteobacteria_Incertae_Sedis	Unknown_Family	Acidibacter	0	0	0	0	0	0	435	355	0	18	0	127	127	0	0	0	0	0	0	37	0	0	0	0	0	0	0	0	0	0	0	0	0	0	0	117	0	23	0	75	0	0	0
ASV348	Bacteria	Firmicutes	Bacilli	Acholeplasmatales	Acholeplasmataceae	Acholeplasma	0	0	0	0	0	0	0	18	88	10	226	10	0	0	0	0	0	0	0	0	0	0	0	0	0	427	206	0	0	0	0	0	0	0	0	0	21	23	39	0	20	0	0
ASV349	Bacteria	Verrucomicrobiota	Verrucomicrobiae	Verrucomicrobiales	Rubritaleaceae	Luteolibacter	0	0	0	0	0	0	0	10	52	13	71	3	3	0	0	20	0	0	0	36	0	0	0	55	4	88	25	25	5	0	0	0	0	0	0	0	0	32	17	0	41	0	0
ASV350	Bacteria	Cyanobacteria	Cyanobacteriia	Synechococcales	Cyanobiaceae	Cyanobium_PCC-6307	0	0	0	0	0	0	0	11	13	498	168	31	0	47	174	16	40	0	0	26	29	0	0	0	0	0	0	0	0	0	0	0	0	0	0	0	0	0	6	137	41	0	0
ASV351	Bacteria	Bacteroidota	Bacteroidia	Flavobacteriales	Cryomorphaceae	NA	0	0	0	0	0	0	150	0	0	0	0	0	0	0	0	0	0	0	0	0	0	0	0	0	0	0	0	0	0	121	87	0	0	189	267	181	369	0	0	16	0	0	0
ASV352	Bacteria	Bacteroidota	Bacteroidia	Cytophagales	Microscillaceae	NA	508	115	0	0	154	4	106	0	0	0	0	0	0	0	0	0	0	0	0	22	10	10	9	0	0	0	0	0	0	87	20	211	12	62	0	5	9	0	0	0	0	0	0
ASV353	Bacteria	Bacteroidota	Bacteroidia	Flavobacteriales	Cryomorphaceae	NA	0	0	0	0	0	0	0	0	0	0	0	0	0	0	0	0	0	0	0	0	0	0	0	0	0	1195	173	0	0	0	0	0	0	0	0	0	0	0	0	0	0	0	0
ASV354	Bacteria	Proteobacteria	Alphaproteobacteria	Rhodobacterales	Rhodobacteraceae	NA	0	0	0	0	0	0	0	0	129	8	312	0	0	0	0	12	0	0	0	0	0	76	0	0	0	161	0	0	0	0	0	0	0	0	0	0	250	49	20	0	91	0	0
ASV355	Bacteria	Cyanobacteria	Cyanobacteriia	NA	NA	NA	0	0	0	0	0	0	0	12	164	27	97	69	9	143	24	69	0	0	0	41	0	0	0	0	0	0	0	0	0	0	0	0	0	0	0	7	382	55	63	13	108	0	0
ASV356	Bacteria	Bacteroidota	Bacteroidia	Flavobacteriales	Flavobacteriaceae	Flavobacterium	0	0	0	0	0	0	0	0	0	0	0	0	0	0	0	0	0	0	0	0	0	0	0	0	0	0	0	0	0	0	0	0	0	0	0	0	0	0	0	0	0	708	652
ASV357	Bacteria	Proteobacteria	Gammaproteobacteria	Pseudomonadales	Moraxellaceae	Acinetobacter	0	0	0	0	0	0	16	110	307	0	0	9	9	0	0	0	0	0	0	0	0	0	0	0	0	0	0	0	0	0	0	0	0	0	0	0	0	57	167	3	15	0	0
ASV358	Bacteria	Bacteroidota	Bacteroidia	Chitinophagales	NA	NA	0	0	0	0	0	0	249	23	89	0	7	19	3	10	0	0	0	0	0	51	0	0	0	294	48	0	0	0	0	0	0	0	0	0	0	29	64	50	0	5	72	0	0
ASV359	Bacteria	Proteobacteria	Gammaproteobacteria	KI89A_clade	NA	NA	0	0	0	0	0	0	421	23	52	0	0	7	7	0	0	0	0	0	0	50	31	139	82	90	26	0	0	0	0	39	4	73	22	71	0	17	101	0	0	0	0	0	0
ASV360	Bacteria	Proteobacteria	Gammaproteobacteria	Burkholderiales	Burkholderiaceae	Limnobacter	15	46	0	9	14	0	200	0	8	0	4	0	0	0	0	0	0	0	20	0	110	127	100	0	33	0	0	0	0	31	201	0	101	82	165	0	0	0	10	0	11	0	0
ASV361	Bacteria	Myxococcota	Polyangia	Polyangiales	Sandaracinaceae	NA	0	0	0	0	0	0	38	5	188	5	295	0	0	0	0	8	0	0	0	0	0	0	0	354	0	0	0	0	0	0	0	0	0	12	0	0	39	19	58	0	27	0	0
ASV362	Bacteria	Proteobacteria	Alphaproteobacteria	Rhodobacterales	Rhodobacteraceae	NA	0	0	57	27	100	154	0	0	0	0	0	0	0	0	6	0	0	0	0	19	37	0	0	123	172	0	0	0	0	0	0	0	0	0	0	445	150	0	0	0	13	0	0
ASV363	Bacteria	Bacteroidota	Bacteroidia	Flavobacteriales	Flavobacteriaceae	NA	0	0	26	95	3	0	61	43	9	0	0	8	37	0	17	6	10	0	23	34	47	0	10	57	159	29	137	0	32	0	8	8	31	0	0	252	26	20	0	46	18	0	0
ASV364	Bacteria	Proteobacteria	Gammaproteobacteria	SAR86_clade	NA	NA	0	0	0	0	0	0	0	30	0	56	0	0	13	23	347	0	0	0	200	0	126	0	0	0	0	0	0	0	0	0	0	0	0	0	0	0	0	43	0	41	0	0	0
ASV365	Bacteria	Cyanobacteria	Cyanobacteriia	Synechococcales	Cyanobiaceae	Cyanobium_PCC-6307	0	0	0	0	0	0	272	12	137	0	106	24	5	17	0	20	0	0	0	64	0	50	12	195	11	0	0	0	0	0	0	0	0	0	0	8	89	23	0	0	47	0	0
ASV366	Bacteria	Proteobacteria	Alphaproteobacteria	Puniceispirillales	SAR116_clade	Candidatus_Puniceispirillum	0	0	0	0	0	0	0	210	0	192	0	80	135	0	0	0	25	0	77	0	86	0	0	0	0	0	129	0	0	0	0	0	0	0	0	0	0	70	0	311	0	0	0
ASV367	Bacteria	Proteobacteria	Gammaproteobacteria	Alteromonadales	Alteromonadaceae	Bowmanella	0	0	0	0	0	0	0	443	147	0	0	0	0	0	0	0	0	0	0	0	0	0	0	0	0	0	0	0	0	0	0	0	0	0	0	0	0	488	108	33	92	0	0
ASV368	Bacteria	Cyanobacteria	Cyanobacteriia	Synechococcales	Cyanobiaceae	Cyanobium_PCC-6307	0	0	0	0	0	0	0	0	0	0	0	0	0	0	0	0	0	0	0	0	0	0	0	0	0	0	0	0	0	0	0	0	0	0	0	0	0	0	0	0	0	534	762
ASV369	Bacteria	Cyanobacteria	Sericytochromatia	NA	NA	NA	0	0	0	0	0	0	646	170	40	136	43	82	82	0	0	0	0	0	0	0	0	0	0	0	0	0	0	0	0	0	0	0	0	0	0	14	0	8	0	31	12	0	0
ASV370	Bacteria	Verrucomicrobiota	Verrucomicrobiae	NA	NA	NA	41	45	16	0	100	13	0	0	0	0	0	0	0	0	0	0	0	0	0	0	0	0	0	0	0	0	0	0	0	0	0	0	0	0	0	0	0	0	0	0	0	565	494
ASV371	Bacteria	Verrucomicrobiota	Verrucomicrobiae	Opitutales	Opitutaceae	Cephaloticoccus	0	0	0	121	0	17	81	13	0	0	0	8	8	0	0	0	0	0	0	23	27	0	0	9	286	0	0	0	0	14	188	0	164	31	163	90	7	0	0	0	0	0	0
ASV372	Bacteria	Cyanobacteria	Cyanobacteriia	Synechococcales	Cyanobiaceae	Cyanobium_PCC-6307	0	0	0	0	0	0	199	0	88	0	111	19	0	0	0	0	0	0	0	0	0	101	0	0	0	0	0	0	0	33	0	0	0	0	0	0	0	0	0	0	38	151	186
ASV373	Bacteria	Proteobacteria	Gammaproteobacteria	SAR86_clade	NA	NA	0	0	0	0	0	0	0	60	31	87	33	12	14	21	87	36	56	0	0	38	0	0	0	0	0	0	0	0	0	0	0	0	0	0	0	0	0	126	28	58	30	0	0
ASV374	Bacteria	Actinobacteriota	Actinobacteria	PeM15	NA	NA	0	0	0	0	0	0	0	0	0	0	0	0	0	0	0	0	0	0	0	0	0	0	0	0	0	192	990	5	72	0	0	0	0	0	0	0	0	0	0	0	0	0	0
ASV375	Bacteria	Bacteroidota	Bacteroidia	Flavobacteriales	Flavobacteriaceae	Flavobacterium	0	0	900	8	156	0	0	0	0	0	0	0	0	0	0	0	0	0	0	0	0	0	0	17	0	0	0	0	0	0	0	72	0	7	0	0	0	0	0	0	0	41	53
ASV376	Bacteria	Bacteroidota	Kapabacteria	Kapabacteriales	NA	NA	0	0	0	0	0	0	0	0	0	0	0	0	0	0	0	0	0	0	0	0	0	0	0	0	0	0	0	0	0	0	0	0	0	0	0	0	0	0	0	0	0	678	571
ASV377	Bacteria	Verrucomicrobiota	Verrucomicrobiae	Chthoniobacterales	Terrimicrobiaceae	Terrimicrobium	0	0	0	0	0	0	686	13	26	0	0	0	0	0	0	0	0	0	0	13	0	0	0	47	29	0	0	0	0	4	0	0	0	30	0	0	0	0	0	0	0	120	119
ASV378	Bacteria	Actinobacteriota	Actinobacteria	Micrococcales	Microbacteriaceae	Aurantimicrobium	47	61	0	0	38	28	106	0	0	0	0	0	0	0	0	0	0	0	0	7	0	14	97	44	40	0	0	0	0	109	196	78	67	103	78	62	28	0	0	0	0	0	0
ASV379	Bacteria	Bacteroidota	Bacteroidia	Chitinophagales	NA	NA	0	0	0	0	0	0	50	11	193	4	122	3	3	0	0	0	0	0	0	0	0	0	0	36	0	271	0	0	0	0	0	0	0	0	0	3	51	17	38	0	17	0	0
ASV380	Bacteria	Desulfobacterota	Desulfuromonadia	Bradymonadales	NA	NA	0	0	0	0	0	0	27	0	14	0	6	0	0	0	0	0	0	0	0	0	0	4	0	952	26	0	0	0	0	0	0	0	0	0	0	0	40	0	0	0	0	0	0
ASV381	Bacteria	Cyanobacteria	Cyanobacteriia	Phormidesmiales	Nodosilineaceae	Nodosilinea_PCC-7104	0	0	0	0	0	0	0	4	229	0	44	0	0	3	0	33	0	0	0	6	0	0	0	0	0	0	0	0	0	0	0	0	0	0	0	0	0	0	25	0	15	38	34
ASV382	Bacteria	Planctomycetota	Planctomycetes	Planctomycetales	Gimesiaceae	NA	0	0	0	0	0	0	0	75	38	35	61	26	14	34	72	4	4	0	0	58	0	0	0	0	0	0	0	0	0	0	0	0	0	0	0	2	0	3	7	10	0	0	0
ASV383	Bacteria	Proteobacteria	Gammaproteobacteria	Oceanospirillales	Litoricolaceae	Litoricola	0	0	0	11	0	0	188	106	0	0	0	40	123	0	79	0	0	0	0	0	27	0	0	0	20	0	0	0	0	0	0	0	0	0	0	129	0	50	0	433	27	0	0
ASV384	Bacteria	Bacteroidota	Bacteroidia	Flavobacteriales	Flavobacteriaceae	NS3a_marine_group	0	0	14	41	0	0	0	0	0	16	0	0	0	0	0	0	0	0	0	0	0	0	0	0	0	169	323	39	616	0	0	0	0	0	0	0	0	0	0	0	0	0	0
ASV385	Bacteria	Bacteroidota	Kapabacteria	Kapabacteriales	NA	NA	31	0	0	0	0	0	0	0	0	0	0	0	0	0	0	0	0	0	0	0	0	0	0	0	0	0	0	0	0	0	0	0	0	0	0	0	0	0	0	0	0	678	503
ASV386	Bacteria	Proteobacteria	Gammaproteobacteria	Burkholderiales	Comamonadaceae	Azohydromonas	0	0	0	0	0	0	0	0	0	0	54	0	0	0	0	0	0	0	0	0	0	0	0	0	0	0	0	0	0	0	0	0	0	0	0	0	0	674	0	49	427	0	0
ASV387	Bacteria	Actinobacteriota	Acidimicrobiia	Microtrichales	Ilumatobacteraceae	CL500-29_marine_group	23	22	311	104	27	0	0	0	0	0	0	0	0	0	0	0	0	0	0	0	0	38	164	68	116	0	0	0	0	38	0	182	80	0	33	0	0	0	0	0	0	0	0
ASV388	Bacteria	Actinobacteriota	Actinobacteria	Nitriliruptorales	Nitriliruptoraceae	NA	0	0	0	0	0	0	0	103	173	97	188	0	0	9	0	0	0	0	0	17	0	0	0	0	0	0	0	0	0	0	0	0	0	0	0	0	0	123	83	41	86	0	0
ASV389	Bacteria	Proteobacteria	Gammaproteobacteria	Alteromonadales	Alteromonadaceae	NA	0	0	0	0	0	0	0	24	47	0	0	0	0	0	0	0	0	0	0	0	0	0	0	0	0	0	0	0	0	0	0	0	0	0	0	0	0	234	57	607	231	0	0
ASV390	Bacteria	Bacteroidota	Bacteroidia	Sphingobacteriales	AKYH767	NA	0	0	0	0	0	0	0	0	0	0	0	0	0	0	0	0	0	0	0	0	0	0	0	0	0	0	0	0	0	0	0	0	0	0	0	0	0	0	0	0	0	646	548
ASV391	Bacteria	Cyanobacteria	Cyanobacteriia	Synechococcales	Cyanobiaceae	Cyanobium_PCC-6307	0	0	0	0	0	0	0	0	0	0	0	0	0	0	0	0	0	0	0	0	0	0	0	0	0	0	0	0	0	0	0	0	0	0	0	0	0	0	0	0	0	537	649
ASV392	Bacteria	Cyanobacteria	Vampirivibrionia	Caenarcaniphilales	NA	NA	0	0	0	0	0	0	4	24	28	40	27	6	9	5	9	5	5	0	0	41	51	0	0	338	449	0	0	0	0	0	0	0	0	0	0	0	0	32	21	15	9	0	0
ASV393	Bacteria	Cyanobacteria	Cyanobacteriia	Synechococcales	Cyanobiaceae	Synechococcus_CC9902	0	0	0	0	0	0	0	20	24	24	107	38	14	106	211	92	91	0	0	36	43	0	0	0	7	0	0	0	0	0	0	0	0	0	0	0	0	10	19	105	34	0	0
ASV394	Bacteria	Actinobacteriota	Acidimicrobiia	Actinomarinales	Actinomarinaceae	Candidatus_Actinomarina	0	0	0	0	0	0	0	284	0	295	0	0	0	0	0	0	0	0	0	0	0	0	0	0	0	0	0	0	0	0	0	0	0	0	0	0	0	266	0	308	26	0	0
ASV395	Bacteria	Proteobacteria	Alphaproteobacteria	Rhizobiales	NA	NA	0	0	0	0	0	0	0	9	59	33	212	123	0	121	38	70	0	0	0	20	0	0	0	0	0	0	0	0	0	0	0	0	0	0	0	0	9	0	35	0	259	0	0
ASV396	Bacteria	Bacteroidota	Bacteroidia	Cytophagales	Cyclobacteriaceae	Algoriphagus	0	0	0	0	0	0	22	0	9	0	0	3	0	0	0	0	0	0	0	6	0	6	3	332	39	561	30	0	0	11	0	9	0	13	0	29	71	5	0	0	16	0	0
ASV397	Bacteria	Proteobacteria	Gammaproteobacteria	Cellvibrionales	Halieaceae	NA	0	0	0	0	0	0	0	47	66	150	179	22	22	0	0	0	0	0	0	0	0	0	0	0	0	417	136	23	0	0	0	0	0	0	0	0	0	34	0	9	32	0	0
ASV398	Bacteria	Myxococcota	Polyangia	Blfdi19	NA	NA	0	0	0	0	0	0	0	47	126	26	29	17	17	0	0	0	0	0	0	0	0	0	0	202	30	0	0	0	0	0	0	0	0	0	0	54	468	27	20	0	17	0	0
ASV399	Bacteria	Proteobacteria	Gammaproteobacteria	Oceanospirillales	Litoricolaceae	Litoricola	0	0	0	0	0	0	199	99	0	0	0	42	42	64	0	0	0	0	0	13	0	0	10	0	34	51	138	0	0	0	0	0	0	0	0	341	67	0	0	79	0	0	0
ASV400	Bacteria	Actinobacteriota	Thermoleophilia	Solirubrobacterales	67-14	NA	20	28	181	0	73	5	0	0	0	0	0	0	0	0	0	0	0	0	0	31	6	0	4	5	0	0	0	0	0	175	32	423	22	35	97	8	11	0	0	0	0	0	0
ASV401	Bacteria	Cyanobacteria	Cyanobacteriia	Synechococcales	Cyanobiaceae	Synechococcus_CC9902	0	0	0	0	0	0	0	0	0	504	474	0	0	71	54	0	0	0	0	0	0	0	0	0	0	0	0	0	0	0	0	0	0	0	0	0	0	0	0	30	18	0	0
ASV402	Bacteria	NA	NA	NA	NA	NA	0	0	0	0	0	0	0	0	122	0	0	48	0	0	0	524	0	0	0	59	0	0	0	0	0	0	0	0	0	0	0	0	0	0	0	0	5	51	80	0	161	0	0
ASV403	Bacteria	Cyanobacteria	Cyanobacteriia	Synechococcales	Prochlorotrichaceae	Prochlorothrix_PCC-9006	0	0	0	0	0	0	0	35	39	114	80	62	72	7	54	205	23	0	0	0	10	0	0	0	0	0	0	0	0	0	0	0	0	0	0	0	0	0	0	184	92	0	0
ASV404	Bacteria	Planctomycetota	Phycisphaerae	Phycisphaerales	Phycisphaeraceae	CL500-3	0	0	0	0	0	0	53	4	157	0	11	0	0	0	0	0	0	0	0	0	0	0	0	151	0	0	0	0	0	214	0	0	0	171	0	4	156	0	0	0	0	0	0
ASV405	Bacteria	Planctomycetota	Planctomycetes	Isosphaerales	Isosphaeraceae	NA	0	0	0	0	0	7	17	0	16	0	13	0	0	3	2	0	0	0	0	9	6	0	0	586	43	35	7	0	0	28	0	97	20	24	0	4	129	0	0	0	0	0	0
ASV406	Bacteria	Actinobacteriota	Acidimicrobiia	Microtrichales	Ilumatobacteraceae	NA	0	0	177	147	24	0	0	0	0	0	0	0	0	0	0	0	0	0	0	69	66	0	0	24	108	44	34	0	0	0	0	45	65	0	0	23	13	40	0	26	37	0	0
ASV407	Bacteria	Proteobacteria	Gammaproteobacteria	Burkholderiales	Comamonadaceae	Limnohabitans	84	234	0	57	47	232	0	0	0	0	0	0	0	38	0	0	0	0	0	0	0	0	0	0	0	0	0	0	0	0	0	0	0	0	0	0	0	0	0	0	0	234	204
ASV408	Bacteria	Bdellovibrionota	Oligoflexia	Oligoflexales	NA	NA	0	0	0	0	0	0	0	103	209	18	21	36	31	0	0	95	9	0	0	0	0	0	0	0	0	0	0	0	0	0	0	0	0	0	0	0	0	148	117	227	110	0	0
ASV409	Bacteria	Myxococcota	Polyangia	Blfdi19	NA	NA	0	0	0	0	0	0	367	54	42	0	0	27	27	0	0	0	0	0	0	9	3	0	0	49	32	0	0	0	0	15	4	0	0	10	0	98	233	0	0	0	9	0	0
ASV410	Bacteria	SAR324_clade(Marine_group_B)	NA	NA	NA	NA	0	0	0	0	0	0	73	48	103	0	0	13	13	0	0	0	0	0	0	28	0	0	0	342	158	0	0	0	0	0	0	0	0	0	0	0	0	0	35	0	0	0	0
ASV411	Bacteria	Verrucomicrobiota	Verrucomicrobiae	Opitutales	Puniceicoccaceae	Pelagicoccus	0	0	0	0	0	0	0	46	56	99	113	78	30	0	7	23	0	0	0	73	0	0	0	0	0	0	0	0	0	0	0	0	0	0	0	0	7	20	28	19	55	0	0
ASV412	Bacteria	Proteobacteria	Gammaproteobacteria	Alteromonadales	Pseudoalteromonadaceae	Pseudoalteromonas	0	0	0	0	0	0	0	36	0	0	0	0	0	0	0	0	0	0	0	0	0	0	0	0	0	0	0	0	0	0	0	0	0	0	0	0	0	56	1016	0	0	0	0
ASV413	Archaea	Thermoplasmatota	Thermoplasmata	Marine_Group_II	NA	NA	0	0	0	0	0	0	0	69	30	17	0	63	85	10	22	4	4	0	0	103	177	0	0	0	0	0	0	0	0	0	0	0	0	0	0	88	53	79	20	114	49	0	0
ASV414	Bacteria	Planctomycetota	Planctomycetes	Pirellulales	Pirellulaceae	NA	0	0	0	0	0	0	165	30	32	54	98	21	21	31	10	0	0	0	0	14	12	0	0	0	0	0	0	0	11	94	32	0	0	9	18	138	94	0	0	6	0	0	0
ASV415	Bacteria	Cyanobacteria	Cyanobacteriia	Synechococcales	Cyanobiaceae	Cyanobium_PCC-6307	0	0	0	0	0	0	336	0	0	0	0	0	0	0	0	0	0	0	0	0	0	0	0	0	0	0	0	0	0	440	0	0	0	168	0	0	31	0	0	0	0	0	0
ASV416	Bacteria	Actinobacteriota	Acidimicrobiia	Actinomarinales	Actinomarinaceae	Candidatus_Actinomarina	0	0	0	0	0	0	0	263	0	278	0	0	0	0	0	0	0	0	0	0	0	0	0	0	0	0	0	0	0	0	0	0	0	0	0	0	0	244	0	309	0	0	0
ASV417	Bacteria	Verrucomicrobiota	Verrucomicrobiae	NA	NA	NA	5	7	0	0	0	0	0	0	0	0	0	0	0	0	0	0	0	0	0	0	0	0	0	0	0	0	0	0	0	0	0	0	0	0	0	0	0	0	0	0	0	519	561
ASV418	Bacteria	Bacteroidota	Bacteroidia	Chitinophagales	Chitinophagaceae	Dinghuibacter	0	0	0	0	0	85	0	0	0	0	0	0	0	0	0	0	0	0	0	0	0	0	0	0	0	0	0	0	0	20	302	0	0	58	627	0	0	0	0	0	0	0	0
ASV419	Bacteria	Cyanobacteria	Cyanobacteriia	Synechococcales	Cyanobiaceae	Cyanobium_PCC-6307	0	0	0	0	0	0	0	0	0	0	0	0	0	0	0	0	0	0	0	0	0	0	0	0	0	0	0	0	0	0	0	0	0	0	0	0	0	0	0	0	0	472	616
ASV420	Bacteria	Bacteroidota	Bacteroidia	Flavobacteriales	Crocinitomicaceae	Fluviicola	0	0	0	0	8	5	56	11	0	5	0	0	0	25	77	0	0	0	0	49	0	0	10	4	22	11	0	0	0	62	43	13	0	278	88	106	31	24	0	11	20	0	0
ASV421	Bacteria	NA	NA	NA	NA	NA	0	0	0	0	0	0	123	75	55	0	4	30	33	0	0	12	4	0	0	46	31	0	0	0	0	0	0	0	0	0	0	0	0	0	0	17	14	22	22	7	4	0	0
ASV422	Bacteria	Actinobacteriota	Actinobacteria	Frankiales	Sporichthyaceae	hgcI_clade	163	826	0	0	8	25	0	0	0	0	0	0	0	0	0	0	0	0	0	0	0	0	11	0	0	0	0	0	0	0	0	0	0	0	0	0	0	0	0	0	0	26	19
ASV423	Bacteria	Bacteroidota	Bacteroidia	Chitinophagales	Saprospiraceae	NA	0	0	0	0	0	0	0	0	0	0	54	10	0	12	0	4	0	0	0	0	0	17	0	0	0	568	21	5	0	0	0	0	0	0	0	0	0	0	0	0	30	0	0
ASV424	Bacteria	Proteobacteria	Gammaproteobacteria	Burkholderiales	Comamonadaceae	NA	0	40	0	0	29	82	0	0	0	0	0	0	0	0	0	0	0	0	0	0	0	0	0	0	0	0	0	0	0	0	0	0	0	0	0	0	0	0	0	0	0	440	477
ASV425	Bacteria	Bacteroidota	Rhodothermia	Balneolales	Balneolaceae	NA	0	0	0	0	0	0	20	19	140	0	109	29	5	4	0	22	0	0	0	11	0	0	0	0	0	0	0	0	0	0	0	0	0	0	0	6	68	14	59	0	71	0	0
ASV426	Bacteria	PAUC34f	NA	NA	NA	NA	0	0	0	0	0	0	0	124	12	113	4	79	122	22	91	3	21	0	0	8	72	0	0	0	0	0	0	0	0	0	0	0	0	0	0	30	3	60	6	207	42	0	0
ASV427	Bacteria	Proteobacteria	Gammaproteobacteria	Burkholderiales	MWH-UniP1_aquatic_group	NA	0	0	0	0	0	0	0	65	0	206	7	0	68	50	120	10	26	0	0	0	91	0	0	0	0	0	0	0	0	0	0	0	0	0	0	0	0	53	8	209	4	0	0
ASV428	Bacteria	Proteobacteria	Gammaproteobacteria	Burkholderiales	Sutterellaceae	NA	0	0	0	0	0	0	0	0	0	0	0	0	0	0	0	0	0	0	0	0	0	0	0	0	0	0	0	0	0	0	0	0	0	0	0	0	0	0	0	0	0	572	486
ASV429	Bacteria	Proteobacteria	Alphaproteobacteria	Rhodobacterales	Rhodobacteraceae	NA	0	0	0	0	0	0	0	0	84	0	326	38	0	29	0	44	0	0	0	0	0	0	0	0	0	13	0	0	0	0	0	0	0	0	0	0	23	19	26	0	143	0	0
ASV430	Bacteria	Proteobacteria	Gammaproteobacteria	Steroidobacterales	Woeseiaceae	Woeseia	0	0	100	0	28	0	0	0	0	0	0	121	0	102	0	53	0	0	85	25	0	223	55	0	0	0	0	0	0	0	0	0	0	0	0	0	0	0	0	35	220	0	0
ASV431	Bacteria	Bacteroidota	Bacteroidia	Flavobacteriales	NS9_marine_group	NA	0	0	0	0	0	0	60	0	37	6	90	5	0	16	0	11	0	0	0	15	0	77	33	208	9	43	0	69	4	0	0	0	0	0	0	0	60	35	30	0	53	0	0
ASV432	Bacteria	Bacteroidota	Bacteroidia	Cytophagales	Cyclobacteriaceae	Algoriphagus	0	0	0	0	0	0	58	8	11	0	0	4	4	0	0	0	0	0	0	6	0	80	34	107	13	549	68	0	0	0	0	0	0	0	0	8	83	0	0	0	0	0	0
ASV433	Bacteria	Proteobacteria	Gammaproteobacteria	Xanthomonadales	Xanthomonadaceae	Stenotrophomonas	0	0	0	0	0	0	0	68	568	0	0	0	0	0	0	0	0	0	0	0	0	0	0	0	0	0	0	0	0	0	0	0	0	0	0	0	0	51	173	0	49	0	0
ASV434	Bacteria	Proteobacteria	Gammaproteobacteria	Burkholderiales	Comamonadaceae	Limnohabitans	0	107	0	0	18	0	0	0	0	0	0	0	0	0	0	0	0	0	0	0	0	0	0	0	0	0	0	0	0	0	0	0	0	0	0	0	0	0	0	0	0	463	455
ASV435	Bacteria	Proteobacteria	Alphaproteobacteria	Puniceispirillales	SAR116_clade	NA	0	0	0	0	0	0	0	137	0	115	0	0	18	0	84	0	23	0	175	26	73	0	0	0	0	0	0	0	0	0	0	0	0	0	0	0	0	96	0	196	24	0	0
ASV436	Bacteria	Verrucomicrobiota	Verrucomicrobiae	Opitutales	Opitutaceae	IMCC26134	0	0	0	0	0	0	0	0	0	0	0	0	0	0	0	0	0	0	0	0	0	0	0	0	0	0	0	0	0	0	0	0	0	0	0	0	0	0	0	0	0	556	485
ASV437	Bacteria	Actinobacteriota	Actinobacteria	Frankiales	Sporichthyaceae	hgcI_clade	32	74	0	41	32	259	0	0	0	0	0	0	0	0	0	0	0	0	0	0	0	0	25	41	175	0	0	0	0	0	49	30	233	6	44	0	0	0	0	0	0	0	0
ASV438	Bacteria	Bacteroidota	Bacteroidia	Flavobacteriales	Cryomorphaceae	NS10_marine_group	13	0	0	0	19	0	66	16	21	0	0	70	53	6	5	0	0	30	0	48	44	15	63	129	65	38	11	12	0	0	0	0	0	0	0	12	6	6	0	100	116	0	0
ASV439	Bacteria	Cyanobacteria	Cyanobacteriia	Synechococcales	Cyanobiaceae	Cyanobium_PCC-6307	0	0	0	0	0	0	0	0	116	0	224	0	0	0	0	0	0	0	0	0	0	0	0	0	0	0	0	0	0	0	0	0	0	0	0	0	0	0	26	0	0	0	0
ASV440	Bacteria	Marinimicrobia_(SAR406_clade)	NA	NA	NA	NA	0	0	0	0	0	0	0	0	0	0	0	0	9	64	461	0	0	0	0	0	35	0	0	0	0	0	0	0	0	0	0	0	0	0	0	0	0	14	0	31	0	0	0
ASV441	Bacteria	Proteobacteria	Gammaproteobacteria	Steroidobacterales	Woeseiaceae	Woeseia	0	0	26	0	0	0	0	0	0	0	0	149	0	135	0	67	0	119	22	28	0	109	17	0	0	0	0	0	0	0	0	0	0	0	0	0	0	0	0	43	314	0	0
ASV442	Bacteria	Bacteroidota	Bacteroidia	Chitinophagales	Chitinophagaceae	Sediminibacterium	0	0	0	0	26	0	0	0	0	0	0	0	0	0	0	0	0	0	0	0	0	0	0	0	0	0	0	0	0	0	0	0	0	0	0	0	0	0	0	0	0	502	493
ASV443	Bacteria	Planctomycetota	Planctomycetes	Pirellulales	Pirellulaceae	NA	0	0	16	0	0	0	24	0	13	0	40	0	0	0	0	0	0	0	0	0	0	0	0	112	15	12	0	0	0	161	0	448	15	15	0	0	90	0	0	0	0	0	0
ASV444	Bacteria	Bacteroidota	Bacteroidia	Chitinophagales	Chitinophagaceae	Dinghuibacter	0	0	0	0	0	0	207	0	0	0	0	0	0	0	0	0	0	0	0	38	26	0	17	46	0	76	45	0	0	36	0	192	91	58	0	49	60	0	0	0	0	0	0
ASV445	Bacteria	Cyanobacteria	Cyanobacteriia	Synechococcales	Cyanobiaceae	Cyanobium_PCC-6307	0	0	0	0	0	0	0	0	0	0	0	0	0	0	0	0	0	0	0	0	0	0	0	0	0	0	0	0	0	0	0	0	0	0	0	0	0	0	0	0	0	477	540
ASV446	Bacteria	Firmicutes	Bacilli	Erysipelotrichales	Erysipelatoclostridiaceae	UCG-004	0	0	0	0	0	0	0	0	0	0	0	0	0	0	0	0	0	0	0	0	0	0	0	49	513	0	0	0	0	0	26	0	0	0	167	127	134	0	0	0	0	0	0
ASV447	Bacteria	Firmicutes	Bacilli	Erysipelotrichales	Erysipelatoclostridiaceae	UCG-004	0	0	0	39	0	0	0	0	0	0	0	0	0	0	0	0	0	0	0	0	0	0	0	44	321	0	0	0	0	44	131	0	28	59	234	45	70	0	0	0	0	0	0
ASV448	Bacteria	Planctomycetota	OM190	NA	NA	NA	0	0	0	0	0	0	14	11	137	23	88	6	0	79	0	8	0	0	0	24	0	0	0	7	0	14	0	0	0	0	0	0	0	0	0	0	16	48	59	7	80	0	0
ASV449	Bacteria	Bacteroidota	Bacteroidia	Chitinophagales	Saprospiraceae	NA	0	0	0	0	0	0	0	0	34	12	195	0	0	0	0	0	0	0	0	0	0	0	0	0	0	567	24	8	0	0	0	0	0	0	0	0	0	0	0	0	13	0	0
ASV450	Bacteria	Proteobacteria	Gammaproteobacteria	Burkholderiales	Comamonadaceae	RS62_marine_group	28	329	0	0	140	334	0	0	0	0	0	0	0	0	0	0	0	0	0	0	0	0	0	0	180	0	0	0	0	0	0	0	0	0	0	0	0	0	0	0	0	0	0
ASV451	Bacteria	SAR324_clade(Marine_group_B)	NA	NA	NA	NA	0	0	0	0	0	0	94	52	153	16	95	54	44	3	0	0	12	0	0	27	0	0	0	0	0	0	0	0	0	0	0	0	0	0	0	23	25	0	12	13	23	0	0
ASV452	Bacteria	Bacteroidota	Bacteroidia	Flavobacteriales	NS9_marine_group	NA	0	0	0	0	0	0	0	0	171	0	81	0	0	57	7	14	0	0	0	0	0	0	0	0	0	0	0	0	0	0	0	0	0	0	0	0	0	40	105	0	57	0	0
ASV453	Archaea	Nanoarchaeota	Nanoarchaeia	Woesearchaeales	NA	NA	0	0	0	0	0	0	0	65	26	4	0	101	40	76	25	44	65	0	0	102	86	0	0	0	0	0	0	0	0	0	0	0	0	0	0	0	0	89	17	74	110	0	0
ASV454	Bacteria	Actinobacteriota	Actinobacteria	PeM15	NA	NA	0	0	34	47	0	0	95	24	0	0	0	0	0	0	0	0	0	0	0	15	59	0	0	22	107	0	0	0	0	59	161	58	137	16	57	72	16	0	0	0	0	0	0
ASV455	Bacteria	Bacteroidota	Bacteroidia	Flavobacteriales	Crocinitomicaceae	Fluviicola	131	0	0	0	76	0	0	0	0	0	0	0	0	0	0	0	0	0	0	0	0	0	0	0	0	0	0	0	0	420	11	343	0	15	0	0	0	0	0	0	0	0	0
ASV456	Bacteria	Proteobacteria	Gammaproteobacteria	Oceanospirillales	Pseudohongiellaceae	Pseudohongiella	0	0	0	0	0	0	112	107	0	0	0	40	65	0	9	0	0	0	0	0	90	0	0	0	236	0	0	0	0	0	7	0	57	15	15	45	0	0	0	131	0	0	0
ASV457	Bacteria	Chloroflexi	Anaerolineae	RBG-13-54-9	NA	NA	32	0	0	0	0	0	0	0	0	0	0	0	0	0	0	0	0	0	0	0	0	0	0	0	0	0	0	0	0	0	0	0	0	0	0	0	0	0	0	0	0	523	431
ASV458	Bacteria	Planctomycetota	Phycisphaerae	Phycisphaerales	Phycisphaeraceae	CL500-3	45	0	0	0	0	0	0	0	0	0	0	0	0	0	0	0	0	0	0	0	0	0	0	0	0	0	0	0	0	450	5	0	0	288	0	0	0	0	0	0	0	88	109
ASV459	Bacteria	Actinobacteriota	Actinobacteria	Frankiales	Sporichthyaceae	hgcI_clade	0	0	0	0	0	0	751	90	0	0	0	0	0	0	0	0	0	0	0	0	0	0	0	0	0	0	0	0	0	0	0	0	0	0	0	140	0	0	0	0	0	0	0
ASV460	Bacteria	Proteobacteria	Gammaproteobacteria	Burkholderiales	Sutterellaceae	AAP99	37	0	0	0	0	0	0	0	0	0	0	0	0	0	0	0	0	0	0	0	0	0	0	0	0	0	0	0	0	0	0	0	0	0	0	0	0	0	0	0	0	540	399
ASV461	Bacteria	Bacteroidota	Bacteroidia	Flavobacteriales	Crocinitomicaceae	Fluviicola	0	0	74	0	0	0	0	0	0	0	0	0	0	0	0	0	0	0	0	0	0	0	0	0	0	0	0	0	0	0	0	0	0	0	0	0	0	0	0	0	0	470	430
ASV462	Bacteria	Bacteroidota	Rhodothermia	Balneolales	Balneolaceae	Balneola	0	0	0	0	0	0	0	110	0	148	0	0	0	0	0	16	14	0	17	118	0	0	24	0	0	27	209	0	0	0	0	0	0	0	0	0	0	44	0	38	8	0	0
ASV463	Bacteria	Bacteroidota	Bacteroidia	Chitinophagales	Saprospiraceae	NA	0	0	0	0	0	0	0	48	90	14	26	22	6	124	86	47	7	0	0	55	5	0	0	0	0	0	0	0	0	0	0	0	0	0	0	0	0	19	62	12	52	0	0
ASV464	Bacteria	Cyanobacteria	Cyanobacteriia	Synechococcales	Cyanobiaceae	Cyanobium_PCC-6307	0	0	0	0	0	0	165	31	213	37	146	9	9	0	0	0	0	0	0	0	0	0	0	0	0	0	0	0	0	12	0	0	0	0	0	0	0	34	20	0	37	35	27
ASV465	Bacteria	Bacteroidota	Bacteroidia	Flavobacteriales	NS9_marine_group	NA	0	0	0	0	0	0	0	0	102	0	146	22	0	209	3	16	0	0	0	19	0	7	0	0	0	0	0	11	0	0	0	0	0	0	0	0	18	15	43	0	63	0	0
ASV466	Bacteria	Actinobacteriota	Actinobacteria	Frankiales	Sporichthyaceae	Candidatus_Planktophila	167	585	0	14	68	133	0	0	0	0	0	0	0	0	0	0	0	0	0	0	0	0	0	0	0	0	0	0	0	0	0	0	0	0	0	0	0	0	0	0	0	0	0
ASV467	Bacteria	Proteobacteria	Alphaproteobacteria	Rickettsiales	S25-593	NA	0	0	0	0	0	0	0	14	0	103	0	20	68	7	61	5	5	0	17	0	112	0	0	0	0	0	0	0	5	0	0	0	0	0	0	0	0	11	0	288	44	0	0
ASV468	Bacteria	Proteobacteria	Gammaproteobacteria	Burkholderiales	Comamonadaceae	Acidovorax	22	0	0	0	0	95	0	0	0	0	0	0	0	0	0	0	0	0	0	0	0	0	0	0	0	0	0	0	0	0	0	0	0	0	0	0	0	0	0	0	0	397	451
ASV469	Bacteria	Bacteroidota	Rhodothermia	Balneolales	Balneolaceae	NA	0	0	0	0	0	0	113	63	101	0	10	29	29	0	0	0	0	0	0	10	0	0	0	0	0	0	0	0	0	0	0	0	0	0	0	41	90	35	5	9	34	0	0
ASV470	Bacteria	NA	NA	NA	NA	NA	0	0	0	0	0	0	0	0	0	0	0	0	0	0	0	0	0	0	0	0	0	0	0	0	0	0	0	0	0	0	0	0	0	0	0	0	0	0	0	0	0	0	0
ASV471	Bacteria	Proteobacteria	Gammaproteobacteria	Steroidobacterales	Woeseiaceae	Woeseia	0	0	0	0	0	0	0	0	0	0	0	153	0	172	0	88	0	53	0	0	0	165	0	0	0	0	0	0	0	0	0	0	0	0	0	0	0	28	0	0	298	0	0
ASV472	Bacteria	Proteobacteria	Gammaproteobacteria	Vibrionales	Vibrionaceae	Vibrio	0	0	0	0	0	0	0	0	0	0	0	49	152	0	0	0	0	23	218	0	0	0	0	0	0	0	0	0	0	0	0	0	0	0	0	0	0	0	0	403	113	0	0
ASV473	Bacteria	Actinobacteriota	Acidimicrobiia	Microtrichales	Ilumatobacteraceae	CL500-29_marine_group	0	3	0	0	23	43	0	0	0	0	0	0	0	0	0	0	0	0	0	0	11	4	15	0	0	0	0	0	0	49	612	0	21	27	141	0	0	0	0	0	0	0	0
ASV474	Archaea	Crenarchaeota	Nitrososphaeria	Nitrosopumilales	Nitrosopumilaceae	Candidatus_Nitrosopumilus	0	0	0	0	0	0	0	0	0	0	0	0	0	0	0	0	0	0	98	0	0	0	0	0	0	0	0	17	249	0	0	0	0	0	0	0	0	0	0	0	0	0	0
ASV475	Bacteria	Bacteroidota	Bacteroidia	Chitinophagales	Chitinophagaceae	Sediminibacterium	0	0	63	84	135	370	0	0	0	0	0	0	0	0	0	0	0	0	0	0	0	0	0	0	0	0	0	0	0	35	0	130	21	58	51	0	0	0	0	0	0	0	0
ASV476	Archaea	Crenarchaeota	Nitrososphaeria	Nitrosopumilales	Nitrosopumilaceae	Candidatus_Nitrosopumilus	0	0	0	0	0	0	0	108	10	0	0	0	30	0	0	0	37	0	0	0	0	0	0	0	0	0	0	0	0	0	0	0	0	0	0	488	67	119	8	79	0	0	0
ASV477	Bacteria	Actinobacteriota	Acidimicrobiia	Microtrichales	Ilumatobacteraceae	NA	37	26	52	45	31	25	22	0	0	0	0	0	0	0	0	0	0	0	0	0	15	0	0	34	154	0	0	0	0	126	127	34	34	13	124	33	0	0	0	0	0	0	0
ASV478	Bacteria	SAR324_clade(Marine_group_B)	NA	NA	NA	NA	0	0	0	0	0	0	129	239	0	300	0	0	0	0	0	0	0	0	0	0	0	0	0	0	0	0	0	0	0	0	0	0	0	0	0	0	0	70	0	202	0	0	0
ASV479	Bacteria	Bacteroidota	Bacteroidia	Chitinophagales	Saprospiraceae	Phaeodactylibacter	0	0	0	0	0	0	86	0	303	0	40	3	0	3	0	0	0	0	0	27	0	25	2	0	0	2	0	0	0	0	0	0	0	0	0	0	258	10	0	0	12	0	0
ASV480	Bacteria	Bacteroidota	Bacteroidia	Chitinophagales	Chitinophagaceae	Terrimonas	0	0	0	0	12	0	0	0	0	0	0	0	0	0	0	0	0	0	0	0	0	0	0	0	0	0	0	0	0	141	520	22	83	34	126	0	0	0	0	0	0	0	0
ASV481	Bacteria	Bacteroidota	Bacteroidia	Flavobacteriales	Cryomorphaceae	NA	0	0	0	0	9	0	76	0	0	0	0	0	0	0	0	0	0	0	0	0	0	0	0	127	140	0	0	0	0	93	38	51	0	71	25	119	188	0	0	0	0	0	0
ASV482	Bacteria	Proteobacteria	Gammaproteobacteria	Ga0077536	NA	NA	0	0	0	0	0	0	0	15	218	0	28	46	13	40	30	6	0	0	6	77	7	0	0	0	0	0	0	0	0	0	0	0	0	0	0	12	65	36	46	23	152	0	0
ASV483	Bacteria	Proteobacteria	Gammaproteobacteria	Burkholderiales	Comamonadaceae	RS62_marine_group	0	57	0	0	0	0	59	42	0	0	0	0	0	0	0	0	0	0	0	0	0	0	0	0	427	0	291	0	0	0	0	0	0	0	0	0	0	0	0	54	0	0	0
ASV484	Bacteria	Planctomycetota	Planctomycetes	Pirellulales	Pirellulaceae	NA	0	0	0	0	0	0	0	0	85	0	246	11	0	21	0	6	0	0	0	0	0	0	0	0	0	7	0	0	0	0	0	0	0	0	0	0	28	14	23	0	43	0	0
ASV485	Bacteria	Bacteroidota	Bacteroidia	Chitinophagales	Saprospiraceae	NA	0	0	0	0	0	0	195	0	0	0	0	0	0	0	0	0	0	0	0	45	12	0	0	104	0	0	0	0	0	263	8	0	0	188	2	0	0	0	0	0	0	0	0
ASV486	Bacteria	Proteobacteria	Alphaproteobacteria	Rhodobacterales	Rhodobacteraceae	Litorimicrobium	0	0	0	0	0	0	0	14	0	0	0	0	0	11	28	0	0	0	9	0	0	0	0	13	155	78	537	0	71	0	0	0	0	0	0	0	0	0	0	0	0	0	0
ASV487	Bacteria	Proteobacteria	Gammaproteobacteria	Cellvibrionales	Spongiibacteraceae	BD1-7_clade	0	0	0	0	0	0	26	3	134	0	24	0	0	0	0	0	0	0	0	10	0	0	0	117	21	0	0	0	0	0	0	0	0	0	0	20	329	62	35	0	89	0	0
ASV488	Bacteria	Cyanobacteria	Cyanobacteriia	Synechococcales	Cyanobiaceae	Cyanobium_PCC-6307	0	0	0	0	0	0	0	0	101	57	271	0	0	0	0	0	0	0	0	0	0	0	0	0	0	0	0	0	0	0	0	0	0	0	0	0	0	0	33	0	0	0	0
ASV489	Bacteria	Cyanobacteria	Cyanobacteriia	Synechococcales	Cyanobiaceae	Cyanobium_PCC-6307	0	0	0	0	0	0	0	0	0	0	0	0	0	0	0	0	0	0	0	0	0	0	0	0	0	0	0	0	0	0	0	356	550	0	0	0	0	0	0	0	0	0	0
ASV490	Bacteria	Proteobacteria	Gammaproteobacteria	NA	NA	NA	0	0	0	0	0	0	6	20	0	0	0	10	10	0	0	0	0	0	0	0	0	0	0	37	144	278	410	0	0	0	0	0	0	0	0	0	0	0	0	0	0	0	0
ASV491	Bacteria	Marinimicrobia_(SAR406_clade)	NA	NA	NA	NA	0	0	0	0	0	0	0	0	0	0	0	0	0	0	85	0	0	0	103	0	0	0	0	0	0	0	0	0	0	0	0	0	0	0	0	0	0	0	0	0	0	0	0
ASV492	Bacteria	Proteobacteria	Alphaproteobacteria	Rhizobiales	Rhizobiales_Incertae_Sedis	Anderseniella	0	0	21	0	0	0	64	17	62	8	80	21	0	51	0	8	0	0	5	0	0	28	0	57	0	35	0	0	0	0	0	0	0	0	0	55	49	54	0	7	119	0	0
ASV493	Bacteria	Cyanobacteria	Cyanobacteriia	Synechococcales	Cyanobiaceae	Cyanobium_PCC-6307	0	0	0	0	0	0	195	113	200	0	111	0	0	0	0	0	0	0	0	0	0	0	0	0	0	0	0	0	0	0	0	0	0	0	0	243	34	0	0	0	0	0	0
ASV494	Bacteria	Desulfobacterota	Syntrophobacteria	Syntrophobacterales	NA	NA	0	0	10	0	0	0	0	0	78	0	43	57	0	29	0	22	0	69	0	10	0	42	0	73	0	44	0	24	4	0	0	8	0	0	0	3	72	45	41	10	204	0	0
ASV495	Bacteria	Proteobacteria	Gammaproteobacteria	Cellvibrionales	Spongiibacteraceae	NA	0	0	0	0	0	0	0	72	0	46	0	0	59	0	18	0	0	0	243	15	59	0	0	0	0	0	0	0	0	0	0	0	0	0	0	0	0	72	0	237	13	0	0
ASV496	Bacteria	Proteobacteria	Alphaproteobacteria	Puniceispirillales	SAR116_clade	NA	0	0	0	0	0	0	0	258	17	41	0	0	7	24	63	4	19	0	4	36	42	0	0	0	0	0	0	0	5	0	0	0	0	0	0	0	0	166	8	106	13	0	0
ASV497	Bacteria	Proteobacteria	Alphaproteobacteria	Puniceispirillales	SAR116_clade	NA	0	0	0	0	0	0	0	20	0	33	0	13	102	40	117	0	6	0	12	2	76	0	0	0	0	0	0	0	3	0	0	0	0	0	0	0	0	17	0	262	30	0	0
ASV498	Bacteria	Actinobacteriota	Actinobacteria	Frankiales	Sporichthyaceae	hgcI_clade	0	0	0	72	0	0	0	0	0	0	0	0	0	0	0	0	0	0	0	0	79	0	0	0	154	0	0	0	0	0	260	0	93	0	182	0	0	0	0	0	0	0	0
ASV499	Bacteria	Actinobacteriota	Acidimicrobiia	Microtrichales	Ilumatobacteraceae	NA	0	0	0	86	0	0	27	0	0	0	0	0	0	0	102	0	39	0	0	60	129	0	0	0	160	0	0	0	0	0	47	0	13	0	16	71	0	0	0	27	0	0	0
ASV500	Bacteria	Firmicutes	Bacilli	Acholeplasmatales	Acholeplasmataceae	Acholeplasma	0	0	0	0	0	0	31	0	9	0	0	0	0	0	0	0	0	0	0	7	0	9	8	86	9	198	84	0	0	25	0	118	0	99	28	0	122	0	0	0	0	0	0
ASV501	Bacteria	Verrucomicrobiota	Verrucomicrobiae	Opitutales	Puniceicoccaceae	Verruc-01	0	0	0	0	0	0	72	21	31	3	20	42	12	20	8	6	0	0	0	47	10	0	0	0	6	103	25	8	0	0	0	0	0	0	0	9	12	31	0	14	59	0	0
ASV502	Bacteria	Cyanobacteria	Cyanobacteriia	Synechococcales	Cyanobiaceae	Cyanobium_PCC-6307	0	0	0	0	0	0	50	0	222	0	26	0	0	0	0	0	0	0	0	17	0	46	0	0	0	0	0	0	0	0	0	0	0	0	0	0	0	15	0	0	19	214	193
ASV503	Bacteria	Bacteroidota	Bacteroidia	Flavobacteriales	Flavobacteriaceae	NS5_marine_group	0	0	0	8	0	0	0	110	0	0	0	53	110	0	15	0	0	0	0	8	247	0	0	0	0	0	0	0	0	0	0	0	0	0	0	0	0	0	0	234	21	0	0
ASV504	Bacteria	Proteobacteria	Gammaproteobacteria	Burkholderiales	Comamonadaceae	NA	0	0	0	0	0	0	209	0	0	0	0	0	0	0	0	0	0	0	0	34	54	0	48	58	125	0	0	0	0	33	18	15	0	16	0	128	76	0	0	0	0	0	0
ASV505	Bacteria	Verrucomicrobiota	Verrucomicrobiae	Pedosphaerales	Pedosphaeraceae	NA	253	539	0	0	45	35	0	0	0	0	0	0	0	0	0	0	0	0	0	0	0	0	0	0	0	0	0	0	0	0	0	0	0	0	0	0	0	0	0	0	0	0	0
ASV506	Bacteria	Verrucomicrobiota	Verrucomicrobiae	NA	NA	NA	35	40	0	0	0	0	0	0	0	0	0	0	0	0	0	0	0	0	0	0	0	0	0	0	0	0	0	0	0	0	0	0	0	0	0	0	0	0	0	0	0	417	380
ASV507	Bacteria	Verrucomicrobiota	Verrucomicrobiae	Verrucomicrobiales	Rubritaleaceae	Luteolibacter	0	0	0	0	0	0	0	6	47	0	86	0	0	6	0	5	0	0	0	0	0	0	12	448	89	0	0	0	0	0	0	0	0	0	0	15	78	9	0	0	11	0	0
ASV508	Bacteria	Actinobacteriota	Acidimicrobiia	Microtrichales	Ilumatobacteraceae	Ilumatobacter	0	0	0	0	0	0	40	0	39	0	59	24	0	0	0	46	0	0	0	0	0	95	9	33	0	0	0	0	0	0	0	26	0	0	0	12	92	14	15	0	36	0	0
ASV509	Bacteria	Proteobacteria	Gammaproteobacteria	Methylococcales	Methylomonadaceae	NA	23	23	0	0	0	0	0	0	0	0	0	0	0	0	0	0	0	0	0	0	0	0	0	0	0	0	0	0	0	0	0	0	0	0	0	0	0	0	0	0	0	445	371
ASV510	Bacteria	Bacteroidota	Rhodothermia	Rhodothermales	Rhodothermaceae	NA	0	0	0	0	8	0	424	35	0	0	0	0	0	0	0	0	0	0	0	0	0	0	0	81	30	0	0	0	0	14	44	34	40	15	23	113	0	0	0	0	0	0	0
ASV511	Bacteria	Cyanobacteria	Cyanobacteriia	Synechococcales	Cyanobiaceae	Cyanobium_PCC-6307	0	0	0	0	0	0	0	0	0	0	0	0	0	0	0	0	0	0	0	0	0	0	0	0	0	0	0	0	0	0	0	0	0	0	0	0	0	0	0	0	0	356	495
ASV512	Bacteria	Proteobacteria	Gammaproteobacteria	Burkholderiales	Comamonadaceae	Ideonella	0	0	0	0	0	0	0	0	0	0	0	0	0	0	0	0	0	0	0	0	0	0	0	0	0	0	0	0	0	0	0	0	0	0	0	0	0	0	0	0	0	496	350
ASV513	Bacteria	Cyanobacteria	Cyanobacteriia	NA	NA	NA	0	0	0	0	0	0	0	6	65	0	0	4	3	14	0	21	3	0	0	5	0	0	0	0	0	0	0	0	0	0	0	0	0	0	0	32	332	118	50	17	124	0	0
ASV514	Bacteria	Proteobacteria	Gammaproteobacteria	Steroidobacterales	Woeseiaceae	Woeseia	0	0	28	0	0	0	0	0	31	0	19	74	0	92	0	48	0	0	0	0	0	113	0	17	0	26	0	0	0	0	0	0	0	0	0	0	74	66	45	0	214	0	0
ASV515	Bacteria	NA	NA	NA	NA	NA	0	0	0	0	0	0	0	0	13	0	0	0	0	19	0	0	0	0	0	0	0	0	0	0	0	0	0	0	0	0	0	0	0	0	0	50	679	21	8	0	12	0	0
ASV516	Bacteria	Bacteroidota	Bacteroidia	NA	NA	NA	0	0	0	0	0	0	0	0	44	5	224	0	0	0	0	0	0	0	0	0	0	0	0	0	0	0	0	0	0	0	0	0	0	0	0	0	0	0	8	0	0	0	0
ASV517	Bacteria	Planctomycetota	Phycisphaerae	Phycisphaerales	Phycisphaeraceae	CL500-3	0	0	0	0	0	0	42	0	239	0	0	0	0	0	0	0	0	0	0	11	0	0	0	0	0	0	0	0	0	0	0	0	0	0	0	0	35	0	0	0	0	0	0
ASV518	Bacteria	Proteobacteria	Gammaproteobacteria	Cellvibrionales	Halieaceae	OM60(NOR5)_clade	0	0	0	0	0	0	0	0	0	174	0	0	0	0	99	0	0	0	53	0	74	0	0	0	0	0	0	0	20	0	0	0	0	0	0	0	0	0	0	136	39	0	0
ASV519	Bacteria	Proteobacteria	Gammaproteobacteria	Burkholderiales	TRA3-20	NA	0	0	132	80	0	0	137	0	0	0	0	0	0	0	0	0	0	0	17	0	14	0	0	25	41	0	0	0	0	42	61	0	0	100	84	77	0	0	0	0	0	0	0
ASV520	Bacteria	Actinobacteriota	Acidimicrobiia	Microtrichales	Ilumatobacteraceae	CL500-29_marine_group	90	463	0	0	0	49	0	0	0	0	0	0	0	0	0	0	0	0	0	0	0	33	180	0	0	0	0	0	0	0	0	0	0	0	0	0	0	0	0	0	0	0	0
ASV521	Bacteria	Proteobacteria	Gammaproteobacteria	Oceanospirillales	Litoricolaceae	Litoricola	0	0	0	0	0	0	0	77	0	218	0	0	68	0	0	0	0	0	0	0	0	0	0	0	0	0	0	0	0	0	0	0	0	0	0	0	0	84	0	364	0	0	0
ASV522	Bacteria	Proteobacteria	Gammaproteobacteria	Cellvibrionales	Halieaceae	OM60(NOR5)_clade	0	0	0	0	0	0	0	105	31	0	0	0	41	17	89	12	81	0	0	51	0	0	0	0	0	0	0	0	0	0	0	0	0	0	0	0	0	35	20	172	43	0	0
ASV523	Bacteria	Bacteroidota	Bacteroidia	Cytophagales	Spirosomaceae	Pseudarcicella	21	12	249	127	0	0	0	0	0	0	0	0	0	0	0	0	0	0	0	0	0	0	0	12	166	0	0	0	0	0	0	0	0	41	122	0	0	15	0	21	22	0	0
ASV524	Bacteria	Actinobacteriota	Actinobacteria	Corynebacteriales	Corynebacteriaceae	Corynebacterium	0	0	0	0	0	0	0	0	0	0	0	0	0	0	0	0	0	804	0	0	0	0	0	0	0	0	0	0	0	0	0	0	0	0	0	0	0	0	0	0	0	0	0
ASV525	Bacteria	Bacteroidota	Bacteroidia	Chitinophagales	Saprospiraceae	NA	0	0	0	0	0	0	0	0	19	0	207	51	0	157	12	64	0	0	0	18	0	0	0	0	0	0	0	0	0	0	0	0	0	0	0	0	0	0	11	0	117	0	0
ASV526	Bacteria	Dependentiae	Babeliae	Babeliales	NA	NA	0	0	0	0	0	0	0	257	115	0	0	0	0	0	0	0	0	0	0	6	0	0	0	0	0	0	0	0	0	0	0	0	0	0	0	2	0	330	60	4	1	0	0
ASV527	Bacteria	Cyanobacteria	Cyanobacteriia	Synechococcales	Prochlorotrichaceae	Prochlorothrix_PCC-9006	0	0	0	0	0	0	0	0	0	0	0	0	0	0	0	0	0	0	0	0	0	0	0	0	0	0	0	0	0	0	0	0	0	666	129	0	0	0	0	0	0	0	0
ASV528	Bacteria	Bacteroidota	Bacteroidia	Chitinophagales	Saprospiraceae	Aureispira	0	0	0	0	0	0	5	0	110	0	63	0	0	62	0	0	0	0	0	15	0	0	0	0	0	0	0	0	0	0	0	0	0	0	0	6	222	39	45	0	37	0	0
ASV529	Bacteria	Myxococcota	Polyangia	Polyangiales	Sandaracinaceae	NA	0	0	14	0	0	0	0	0	0	0	0	141	0	50	0	47	0	142	0	7	0	71	0	0	0	0	0	0	0	4	0	0	0	0	0	0	4	0	0	4	283	0	0
ASV530	Bacteria	Proteobacteria	Gammaproteobacteria	Cellvibrionales	NA	NA	0	0	0	0	0	0	0	0	129	0	7	0	0	0	0	0	0	0	0	0	0	0	0	78	0	8	0	0	0	0	0	0	0	0	0	14	238	106	66	0	142	0	0
ASV531	Bacteria	Bacteroidota	Bacteroidia	Chitinophagales	NA	NA	0	0	0	0	0	0	0	0	18	0	111	0	0	0	0	0	0	0	0	0	0	4	0	0	0	177	33	0	0	0	0	0	0	0	0	0	0	0	0	0	0	0	0
ASV532	Bacteria	Proteobacteria	Alphaproteobacteria	NA	NA	NA	0	0	0	0	0	0	2	0	22	0	0	0	0	0	0	0	0	0	0	0	0	0	0	0	0	0	0	0	0	0	0	0	0	0	0	0	24	305	20	0	417	0	0
ASV533	Bacteria	Cyanobacteria	Cyanobacteriia	Phormidesmiales	Nodosilineaceae	Nodosilinea_PCC-7104	0	0	0	0	0	0	0	0	99	0	8	0	0	0	0	40	0	0	0	0	0	0	0	0	0	0	0	0	0	0	0	0	0	0	0	0	0	16	0	0	30	0	0
ASV534	Bacteria	Proteobacteria	Alphaproteobacteria	Rhizobiales	Rhizobiales_Incertae_Sedis	NA	0	0	0	0	0	0	98	24	8	0	0	0	0	0	0	0	0	0	0	0	0	0	40	77	309	0	0	0	0	0	0	39	14	18	0	78	42	13	6	0	13	0	0
ASV535	Bacteria	Bdellovibrionota	Bdellovibrionia	Bdellovibrionales	Bdellovibrionaceae	OM27_clade	0	0	0	0	0	0	4	0	0	0	0	0	0	0	0	0	0	0	0	0	0	7	0	78	0	0	0	0	0	114	0	0	0	143	0	19	417	0	0	0	0	0	0
ASV536	Bacteria	Bacteroidota	Bacteroidia	Chitinophagales	Chitinophagaceae	Dinghuibacter	0	0	201	91	24	45	0	0	0	0	0	0	0	0	0	0	0	0	0	0	0	0	0	0	47	0	0	0	0	52	105	115	29	0	41	32	0	0	0	0	0	0	0
ASV537	Bacteria	Proteobacteria	Gammaproteobacteria	PLTA13	NA	NA	0	0	103	0	0	0	0	0	11	0	12	29	0	10	0	0	0	77	18	15	0	233	0	57	0	21	0	10	3	14	0	8	0	41	0	0	0	27	18	0	73	0	0
ASV538	Bacteria	Bacteroidota	Bacteroidia	Sphingobacteriales	env.OPS_17	NA	5	0	0	0	7	10	80	4	1	0	0	0	0	0	0	0	0	0	0	0	0	4	0	0	2	0	0	0	0	221	51	44	11	177	62	6	13	0	0	0	0	50	33
ASV539	Bacteria	Proteobacteria	Alphaproteobacteria	Rhodobacterales	Rhodobacteraceae	Litorimicrobium	0	0	0	0	0	0	0	35	25	0	0	0	0	0	0	0	0	0	0	0	0	0	0	0	0	109	205	21	87	0	0	0	0	0	0	0	0	93	13	69	120	0	0
ASV540	Bacteria	Bacteroidota	Bacteroidia	Cytophagales	Cyclobacteriaceae	Algoriphagus	0	0	0	0	372	191	0	0	0	0	0	0	0	0	0	0	0	0	0	0	0	0	0	0	0	0	0	0	0	0	0	0	0	61	107	0	0	0	0	0	0	0	0
ASV541	Bacteria	Planctomycetota	Planctomycetes	Planctomycetales	Rubinisphaeraceae	NA	0	0	0	0	0	0	0	0	76	2	144	60	0	141	4	59	0	0	0	0	0	0	0	0	0	0	0	22	0	0	0	0	0	0	0	0	0	17	111	0	57	0	0
ASV542	Bacteria	Verrucomicrobiota	Verrucomicrobiae	Chthoniobacterales	Chthoniobacteraceae	LD29	0	0	0	0	0	0	0	0	27	0	0	0	0	0	0	0	0	0	0	0	0	379	65	0	0	171	68	0	0	0	0	0	0	0	0	0	0	0	0	0	0	0	0
ASV543	Bacteria	Desulfobacterota	Desulfuromonadia	Bradymonadales	NA	NA	0	0	0	0	0	0	0	0	0	0	0	0	0	0	0	0	0	0	0	0	0	0	0	0	0	0	0	0	0	0	0	0	0	0	0	0	0	0	0	0	0	395	370
ASV544	Bacteria	Proteobacteria	Alphaproteobacteria	Parvibaculales	PS1_clade	NA	0	0	13	38	0	0	0	27	0	9	0	0	0	0	0	0	0	0	0	4	0	0	0	5	120	0	0	0	16	0	0	0	0	0	6	64	8	45	0	370	25	0	0
ASV545	Bacteria	Verrucomicrobiota	Verrucomicrobiae	Pedosphaerales	Pedosphaeraceae	SCGC_AAA164-E04	0	0	0	0	0	0	78	18	78	0	26	12	12	0	0	0	0	0	0	0	0	0	0	70	41	0	0	0	0	0	0	0	0	0	0	57	172	57	3	14	58	0	0
ASV546	Bacteria	Proteobacteria	Gammaproteobacteria	Enterobacterales	Enterobacteriaceae	Escherichia/Shigella	0	0	0	0	0	0	0	0	0	0	0	0	0	0	0	0	0	364	357	0	0	0	0	0	0	0	0	0	0	0	0	0	0	0	0	0	0	0	39	0	0	0	0
ASV547	Archaea	Crenarchaeota	Nitrososphaeria	Nitrosopumilales	Nitrosopumilaceae	Candidatus_Nitrosopumilus	0	0	81	0	11	0	0	0	0	0	0	116	0	60	0	0	0	34	92	18	0	44	20	3	0	0	0	0	0	18	0	63	0	27	0	0	4	6	5	17	143	0	0
ASV548	Bacteria	NA	NA	NA	NA	NA	0	0	0	0	0	0	0	0	14	0	110	65	0	81	4	6	0	0	0	65	0	0	0	262	3	0	0	0	0	0	0	0	0	60	0	0	0	13	12	0	68	0	0
ASV549	Bacteria	Proteobacteria	Gammaproteobacteria	Burkholderiales	Comamonadaceae	Curvibacter	97	271	5	6	95	119	0	0	0	0	0	0	0	0	0	0	0	47	0	0	0	16	100	0	0	0	0	0	0	0	0	0	0	0	0	0	0	0	0	0	0	0	0
ASV550	Bacteria	NA	NA	NA	NA	NA	0	0	0	0	0	0	0	0	0	11	21	157	13	113	26	97	0	0	0	34	7	0	0	0	0	0	0	0	0	0	0	0	0	0	0	0	0	0	0	49	193	0	0
ASV551	Archaea	Nanoarchaeota	Nanoarchaeia	Woesearchaeales	NA	NA	0	0	0	0	0	0	0	3	0	0	0	44	173	0	15	0	0	0	0	0	0	0	0	0	0	0	0	0	0	0	0	0	0	0	0	0	0	4	2	460	52	0	0
ASV552	Bacteria	Bacteroidota	Bacteroidia	Chitinophagales	Saprospiraceae	NA	0	0	0	0	0	0	0	0	107	0	0	0	0	0	0	0	0	0	0	0	0	0	0	47	0	42	0	0	0	0	0	0	0	0	0	13	264	6	46	0	10	0	0
ASV553	Bacteria	Bacteroidota	Bacteroidia	Flavobacteriales	Cryomorphaceae	NA	0	0	292	111	0	0	0	0	0	0	0	0	0	0	0	0	0	0	0	0	0	0	0	0	0	0	0	0	0	0	63	0	0	0	0	193	88	0	0	0	0	0	0
ASV554	Bacteria	Proteobacteria	Alphaproteobacteria	Acetobacterales	Acetobacteraceae	Roseomonas	0	0	0	0	0	0	0	0	0	0	0	0	0	0	0	0	0	0	0	0	0	0	0	0	0	0	0	0	0	0	0	0	0	0	0	0	0	0	0	0	0	403	344
ASV555	Bacteria	Actinobacteriota	Actinobacteria	PeM15	NA	NA	0	0	7	0	0	0	5	70	17	145	42	25	20	7	9	5	8	0	0	51	19	0	0	0	0	19	52	0	5	0	0	0	0	0	0	0	0	20	13	72	35	0	0
ASV556	Bacteria	Planctomycetota	OM190	NA	NA	NA	0	0	0	0	0	0	0	0	0	0	0	0	0	0	0	0	0	0	0	0	0	0	0	0	0	0	0	0	0	53	0	334	4	341	10	0	0	0	0	0	0	0	0
ASV557	Bacteria	Actinobacteriota	Actinobacteria	Frankiales	Sporichthyaceae	hgcI_clade	187	267	12	11	57	113	0	0	0	0	0	0	0	0	0	0	0	0	0	0	0	0	12	0	60	0	0	0	0	0	0	0	0	0	0	0	0	0	0	0	0	10	8
ASV558	Bacteria	Proteobacteria	Gammaproteobacteria	Burkholderiales	MWH-UniP1_aquatic_group	NA	0	0	0	0	0	0	0	34	15	176	7	27	81	0	49	0	0	0	0	0	59	0	0	0	0	0	0	0	0	0	0	0	0	0	0	0	0	0	0	225	66	0	0
ASV559	Bacteria	Proteobacteria	Gammaproteobacteria	Gammaproteobacteria_Incertae_Sedis	Unknown_Family	NA	0	0	0	0	0	0	101	36	0	0	0	0	0	0	0	0	0	0	0	36	0	0	0	3	0	0	0	0	0	0	0	0	0	0	0	253	157	0	0	25	0	0	0
ASV560	Bacteria	Proteobacteria	Alphaproteobacteria	Rhizobiales	A0839	NA	0	0	0	0	0	0	0	0	0	0	0	0	0	0	0	0	0	0	0	0	0	0	0	0	0	0	0	0	0	0	0	0	0	0	0	0	0	0	0	0	0	390	343
ASV561	Bacteria	Bacteroidota	Bacteroidia	Chitinophagales	NA	NA	0	0	0	0	0	0	0	0	33	0	45	0	0	11	0	0	0	0	0	0	0	0	0	0	0	0	0	0	0	0	0	0	0	0	0	0	0	0	0	0	0	0	0
ASV562	Bacteria	Bacteroidota	Rhodothermia	Balneolales	Balneolaceae	NA	0	0	0	0	0	0	0	67	0	128	5	20	20	0	0	0	8	0	0	190	0	0	0	0	0	0	0	0	0	0	0	0	0	0	0	0	0	0	0	21	0	0	0
ASV563	Bacteria	Firmicutes	Bacilli	Erysipelotrichales	Erysipelatoclostridiaceae	UCG-004	0	0	6	38	0	0	0	8	4	0	0	0	0	0	0	0	0	0	0	0	0	0	0	0	257	0	0	0	0	0	36	47	43	30	82	56	53	17	0	26	21	0	0
ASV564	Bacteria	Cyanobacteria	Cyanobacteriia	Synechococcales	Cyanobiaceae	Cyanobium_PCC-6307	0	0	0	0	0	0	0	0	0	0	0	0	0	0	0	0	0	0	0	0	0	0	0	0	0	0	0	0	0	0	0	0	0	0	0	0	0	0	0	0	0	354	373
ASV565	Bacteria	Planctomycetota	OM190	NA	NA	NA	0	0	0	0	0	0	0	0	0	0	0	0	0	0	0	0	0	0	0	0	0	0	0	82	0	0	0	0	0	256	5	9	0	339	0	0	24	0	0	0	0	0	0
ASV566	Bacteria	Bacteroidota	Bacteroidia	Chitinophagales	Saprospiraceae	NA	0	0	0	0	0	0	221	0	97	0	24	0	0	0	0	0	0	0	0	26	0	0	0	0	0	0	0	0	0	0	0	0	0	0	0	0	168	0	0	0	0	0	0
ASV567	Bacteria	Proteobacteria	Gammaproteobacteria	Ga0077536	NA	NA	0	0	107	16	0	9	41	0	0	0	0	0	0	0	0	0	0	0	0	12	8	25	36	17	15	0	0	0	0	38	45	143	43	88	55	2	15	0	0	0	0	0	0
ASV568	Bacteria	Bacteroidota	Bacteroidia	Chitinophagales	Saprospiraceae	NA	0	0	0	0	0	0	247	0	0	0	0	0	0	0	0	0	0	0	0	35	6	30	8	74	10	0	0	0	0	47	0	69	18	0	0	16	55	0	0	0	0	0	0
ASV569	Bacteria	Proteobacteria	Gammaproteobacteria	Pseudomonadales	Pseudomonadaceae	Pseudomonas	0	0	0	0	0	0	0	50	148	0	0	5	5	0	0	0	0	0	0	0	0	0	0	0	0	0	0	0	0	0	0	0	0	0	0	0	0	171	95	36	215	0	0
ASV570	Bacteria	Proteobacteria	NA	NA	NA	NA	0	0	0	0	0	0	0	0	0	0	0	109	0	390	0	154	0	0	0	3	0	0	0	0	0	0	0	0	0	0	0	0	0	0	0	0	0	0	0	0	62	0	0
ASV571	Bacteria	Bacteroidota	Bacteroidia	Chitinophagales	Saprospiraceae	NA	0	0	0	0	0	0	11	0	89	8	127	9	0	21	0	7	0	0	0	0	0	31	5	41	5	66	0	14	0	0	0	0	0	0	0	2	103	16	77	0	25	0	0
ASV572	Bacteria	Verrucomicrobiota	Verrucomicrobiae	Verrucomicrobiales	DEV007	NA	0	0	0	0	0	0	27	0	112	0	0	5	5	11	0	0	0	0	0	26	0	67	18	31	0	134	29	0	0	36	0	52	0	4	0	12	129	0	0	0	0	0	0
ASV573	Bacteria	Bacteroidota	Rhodothermia	Balneolales	Balneolaceae	CK06-06-Mud-MAS4B-21	0	0	0	0	0	0	188	0	0	0	0	0	0	0	0	0	0	0	0	0	5	0	42	4	35	0	0	0	0	51	137	3	2	25	128	46	19	0	0	0	0	0	0
ASV574	Bacteria	Proteobacteria	Gammaproteobacteria	Burkholderiales	Methylophilaceae	OM43_clade	0	0	0	0	0	0	64	24	0	0	0	13	13	0	0	0	0	0	283	0	0	0	288	0	0	0	0	0	0	0	0	0	0	0	0	15	0	0	0	24	0	0	0
ASV575	Bacteria	Proteobacteria	Gammaproteobacteria	Pseudomonadales	Pseudomonadaceae	Pseudomonas	0	0	0	0	0	0	0	6	27	0	0	0	0	0	0	0	0	9	0	0	0	0	0	0	0	0	0	0	0	0	0	0	0	0	0	0	0	0	10	0	0	383	243
ASV576	Bacteria	Bacteroidota	Bacteroidia	Chitinophagales	Saprospiraceae	Phaeodactylibacter	0	0	0	0	0	0	0	0	142	0	25	21	0	67	0	63	0	0	0	0	0	0	0	0	0	0	0	0	0	0	0	0	0	0	0	0	39	17	52	0	100	0	0
ASV577	Bacteria	Bacteroidota	Bacteroidia	Sphingobacteriales	env.OPS_17	NA	0	0	0	0	18	0	0	0	0	0	0	0	0	0	0	0	0	0	0	0	0	0	0	0	0	0	0	0	0	0	0	0	0	0	0	0	0	0	0	0	0	369	321
ASV578	Bacteria	NA	NA	NA	NA	NA	0	0	0	0	0	0	0	0	0	0	0	0	0	0	0	0	0	0	0	0	0	12	50	0	0	0	0	0	0	0	0	615	30	0	0	0	0	0	0	0	0	0	0
ASV579	Bacteria	Chloroflexi	Anaerolineae	Anaerolineales	Anaerolineaceae	NA	0	0	0	0	0	0	0	0	0	0	5	97	0	145	0	73	0	0	0	0	0	76	0	13	0	0	0	0	0	6	0	0	0	6	0	0	159	0	0	0	127	0	0
ASV580	Bacteria	Proteobacteria	Gammaproteobacteria	Burkholderiales	Comamonadaceae	NA	0	0	0	0	0	0	0	0	0	0	0	0	0	0	0	0	0	0	0	0	0	0	0	0	0	0	0	0	0	0	0	0	0	0	0	0	0	0	0	0	0	396	308
ASV581	Bacteria	Proteobacteria	Gammaproteobacteria	Burkholderiales	Burkholderiaceae	Limnobacter	0	0	0	0	0	0	0	0	0	0	0	0	0	0	0	0	0	0	0	0	0	0	0	0	0	0	0	0	0	0	0	0	0	0	0	0	0	26	676	0	0	0	0
ASV582	Bacteria	Cyanobacteria	Cyanobacteriia	Synechococcales	Cyanobiaceae	Cyanobium_PCC-6307	0	0	0	0	69	0	126	0	86	0	0	0	0	0	0	0	0	0	0	59	0	56	40	0	0	0	0	0	0	0	0	0	0	0	0	0	0	0	0	0	0	0	9
ASV583	Bacteria	Bacteroidota	Kapabacteria	Kapabacteriales	NA	NA	0	0	0	0	0	0	133	0	0	0	0	0	0	0	0	0	0	0	0	24	4	52	73	0	0	0	0	0	0	0	0	0	0	0	0	0	0	0	0	0	0	223	181
ASV584	Bacteria	NA	NA	NA	NA	NA	0	0	0	0	0	0	0	0	0	0	0	0	0	0	0	0	0	0	28	0	0	0	0	5	70	8	14	185	326	0	0	23	44	0	0	0	0	0	0	0	0	0	0
ASV585	Bacteria	Verrucomicrobiota	Verrucomicrobiae	Verrucomicrobiales	Rubritaleaceae	Luteolibacter	0	0	0	0	0	0	0	0	14	30	102	17	0	0	0	42	3	0	0	13	0	0	0	0	0	27	18	0	0	0	0	0	0	0	0	0	0	10	17	0	40	0	0
ASV586	Bacteria	Cyanobacteria	Cyanobacteriia	Synechococcales	Cyanobiaceae	Cyanobium_PCC-6307	0	0	0	0	0	0	0	0	0	0	0	0	0	0	0	0	0	0	0	0	0	0	0	0	0	0	0	0	0	0	0	0	0	0	0	0	0	0	0	0	0	347	350
ASV587	Bacteria	Bdellovibrionota	Bdellovibrionia	Bacteriovoracales	Bacteriovoracaceae	Peredibacter	0	0	0	0	0	0	0	0	0	507	186	0	0	0	0	0	0	0	0	0	0	0	0	0	0	0	0	0	0	0	0	0	0	0	0	0	0	0	0	0	0	0	0
ASV588	Bacteria	NA	NA	NA	NA	NA	0	0	313	379	0	0	0	0	0	0	0	0	0	0	0	0	0	0	0	0	0	0	0	0	0	0	0	0	0	0	0	0	0	0	0	0	0	0	0	0	0	0	0
ASV589	Bacteria	Desulfobacterota	Desulfobacteria	Desulfobacterales	Desulfosarcinaceae	Sva0081_sediment_group	0	0	23	0	0	0	0	0	66	0	46	35	0	15	0	0	0	0	0	0	0	68	0	122	0	91	0	39	5	7	0	28	0	16	0	0	28	20	34	0	53	0	0
ASV590	Bacteria	Bacteroidota	Bacteroidia	Chitinophagales	Chitinophagaceae	Sediminibacterium	0	0	0	0	0	0	0	0	0	0	0	0	0	0	0	0	0	0	0	0	0	0	0	0	0	0	0	0	0	0	0	0	0	0	0	0	0	0	0	0	0	363	328
ASV591	Bacteria	Verrucomicrobiota	Verrucomicrobiae	Verrucomicrobiales	Rubritaleaceae	Luteolibacter	28	3	19	0	40	0	0	0	0	0	0	0	0	0	0	0	0	0	0	24	0	50	19	262	13	0	0	8	0	0	0	38	0	53	0	0	0	0	0	0	0	0	0
ASV592	Bacteria	Planctomycetota	Planctomycetes	Isosphaerales	Isosphaeraceae	NA	0	0	16	0	0	0	58	0	0	0	0	0	0	0	0	0	0	0	0	34	0	92	0	56	0	0	0	0	0	269	0	14	0	118	3	0	17	0	0	0	0	0	4
ASV593	Bacteria	Bacteroidota	Bacteroidia	Flavobacteriales	Cryomorphaceae	NA	0	0	0	0	0	0	0	9	0	42	19	47	21	177	112	30	3	0	0	16	0	0	0	0	0	0	0	0	0	0	0	0	0	0	0	0	0	0	0	56	111	0	0
ASV594	Bacteria	Bacteroidota	Bacteroidia	NA	NA	NA	0	0	0	0	0	0	0	0	144	0	0	7	0	0	0	6	0	0	0	0	0	0	0	0	0	0	0	0	0	0	0	0	0	0	0	0	7	35	21	0	65	0	0
ASV595	Bacteria	Proteobacteria	Gammaproteobacteria	Burkholderiales	Nitrosomonadaceae	IS-44	0	0	0	0	0	0	0	141	0	28	0	58	58	0	0	0	15	0	0	0	0	0	0	0	0	0	0	0	0	0	0	0	0	0	0	0	0	0	0	388	20	0	0
ASV596	Bacteria	Cyanobacteria	Cyanobacteriia	Synechococcales	Cyanobiaceae	Cyanobium_PCC-6307	0	0	0	0	127	0	0	0	0	0	0	0	0	0	0	0	0	0	0	50	0	0	0	422	85	0	0	0	0	0	0	0	0	0	0	0	0	0	0	0	0	0	0
ASV597	Bacteria	Proteobacteria	Gammaproteobacteria	OM182_clade	NA	NA	0	0	0	0	0	0	0	143	15	282	11	71	71	0	0	0	11	0	0	0	0	0	0	0	0	0	0	0	0	0	0	0	0	0	0	0	0	0	0	126	0	0	0
ASV598	Bacteria	Bacteroidota	Rhodothermia	Balneolales	Balneolaceae	NA	0	0	0	0	0	0	280	172	24	26	10	20	20	0	0	0	0	0	0	0	0	0	0	0	0	0	0	0	0	0	0	0	0	0	0	54	38	11	0	7	7	0	0
ASV599	Bacteria	Bacteroidota	Bacteroidia	Flavobacteriales	Cryomorphaceae	NA	0	0	0	0	0	0	0	0	16	0	0	0	0	0	0	0	0	0	0	0	0	0	0	0	0	380	96	0	0	0	0	0	0	0	0	0	0	45	0	50	89	0	0
ASV600	Bacteria	Proteobacteria	Gammaproteobacteria	Cellvibrionales	Spongiibacteraceae	Spongiibacter	0	0	0	0	0	0	0	17	38	0	0	0	0	0	0	0	0	0	0	0	0	0	0	0	0	0	0	0	0	0	0	0	0	0	0	0	0	215	37	80	285	0	0
ASV601	Bacteria	Proteobacteria	Alphaproteobacteria	Caulobacterales	Caulobacteraceae	Phenylobacterium	8	0	0	0	0	0	0	0	0	0	0	0	0	0	0	0	0	0	0	0	0	0	0	0	0	0	0	0	0	0	0	0	0	0	0	0	0	0	0	0	0	337	326
ASV602	Bacteria	Bdellovibrionota	Oligoflexia	Oligoflexales	Oligoflexales_fa	Pseudobacteriovorax	0	0	0	0	0	0	108	54	49	206	67	39	39	0	0	0	0	0	0	0	0	0	0	0	0	0	0	0	0	0	0	0	0	0	0	68	28	0	0	7	0	0	0
ASV603	Bacteria	Planctomycetota	Planctomycetes	Pirellulales	Pirellulaceae	Pirellula	0	0	0	0	0	0	0	0	49	0	17	21	0	61	0	12	3	0	0	0	0	0	0	0	0	0	0	0	0	0	0	0	0	0	0	0	5	0	16	0	34	0	0
ASV604	Bacteria	Proteobacteria	Alphaproteobacteria	Rhizobiales	Beijerinckiaceae	alphaI_cluster	0	0	229	37	0	0	38	15	16	7	27	0	0	0	0	0	0	0	0	5	0	0	0	66	66	0	0	0	0	25	0	0	0	24	0	47	24	11	0	14	10	0	0
ASV605	Bacteria	Bacteroidota	Bacteroidia	Flavobacteriales	Flavobacteriaceae	NA	0	0	23	0	21	0	9	0	28	0	16	19	3	12	0	9	0	11	28	0	0	181	42	70	3	49	0	14	0	9	0	5	0	17	0	0	26	18	15	0	43	0	0
ASV606	Bacteria	Planctomycetota	Planctomycetes	Pirellulales	Pirellulaceae	NA	0	0	0	0	0	0	14	0	0	0	0	0	0	0	0	0	0	0	0	11	10	14	19	92	60	0	0	0	0	100	0	110	54	30	6	41	98	0	0	0	0	0	0
ASV607	Bacteria	Proteobacteria	Gammaproteobacteria	Burkholderiales	Comamonadaceae	Alicycliphilus	0	13	0	0	21	106	0	0	0	0	0	0	0	0	0	0	0	0	0	0	0	0	0	0	0	0	0	0	0	0	0	0	0	0	0	0	0	0	0	0	0	251	272
ASV608	Bacteria	Proteobacteria	Gammaproteobacteria	Cellvibrionales	Halieaceae	Luminiphilus	0	0	0	0	0	0	0	18	118	0	19	0	0	20	0	18	0	0	0	0	0	0	0	0	0	179	13	0	0	0	0	0	0	0	0	0	0	96	83	0	98	0	0
ASV609	Bacteria	Desulfobacterota	NA	NA	NA	NA	0	0	0	0	0	0	0	0	194	0	27	33	0	52	0	41	0	0	0	49	0	0	0	0	0	0	0	0	0	0	0	0	0	0	0	0	0	8	31	0	75	0	0
ASV610	Bacteria	Proteobacteria	Gammaproteobacteria	Pseudomonadales	Moraxellaceae	Acinetobacter	0	0	0	3	10	9	0	0	0	0	0	0	11	34	0	0	0	528	2	0	0	0	5	0	0	0	4	0	44	0	4	0	0	0	0	0	0	0	0	0	0	0	0
ASV611	Bacteria	Desulfobacterota	Desulfobacteria	Desulfobacterales	Desulfosarcinaceae	Sva0081_sediment_group	0	0	0	0	0	0	0	0	31	0	0	105	0	55	0	28	0	0	0	0	0	41	0	0	0	0	0	0	0	0	0	0	0	0	0	0	45	0	34	21	270	0	0
ASV612	Bacteria	Proteobacteria	Alphaproteobacteria	Rhodospirillales	Rhodospirillaceae	Haematospirillum	0	0	0	0	0	0	0	0	0	6	0	27	163	0	3	0	0	0	0	0	0	0	0	0	0	0	0	0	0	0	0	0	0	0	0	0	0	0	0	383	73	0	0
ASV613	Bacteria	Bacteroidota	Bacteroidia	Flavobacteriales	Cryomorphaceae	NA	0	0	0	0	0	0	0	10	12	0	5	15	0	0	0	0	0	0	0	0	0	0	0	88	176	174	76	0	0	0	0	0	0	0	0	16	17	26	9	0	30	0	0
ASV614	Bacteria	Bacteroidota	Bacteroidia	Sphingobacteriales	NS11-12_marine_group	NA	0	0	0	0	0	0	24	66	58	53	33	32	22	20	12	53	19	0	0	17	8	0	0	0	0	0	0	0	0	0	0	0	0	0	0	13	14	21	12	21	69	0	0
ASV615	Bacteria	Bacteroidota	Bacteroidia	Sphingobacteriales	NS11-12_marine_group	NA	28	0	0	0	0	0	30	0	0	0	0	0	0	0	0	0	0	0	0	0	0	0	0	0	0	0	0	0	0	302	7	0	0	232	15	0	20	0	0	0	0	0	0
ASV616	Bacteria	Proteobacteria	Alphaproteobacteria	Rhizobiales	Beijerinckiaceae	FukuN57	67	66	0	0	40	13	0	0	0	0	0	0	0	0	0	0	0	53	8	0	0	49	74	0	0	0	0	0	0	0	0	169	78	26	0	0	0	0	0	0	0	10	0
ASV617	Bacteria	Cyanobacteria	Cyanobacteriia	Synechococcales	Cyanobiaceae	Synechococcus_CC9902	0	0	0	0	0	0	0	0	0	157	289	25	0	0	0	0	0	0	0	0	0	0	0	0	0	0	0	0	0	0	0	0	0	0	0	0	0	0	0	0	0	0	0
ASV618	Bacteria	Verrucomicrobiota	Verrucomicrobiae	Chthoniobacterales	Chthoniobacteraceae	LD29	0	0	0	0	0	0	0	0	43	0	65	0	0	0	0	0	0	0	0	0	0	0	0	0	0	0	0	0	0	78	0	0	0	64	0	0	0	0	0	0	0	0	0
ASV619	Bacteria	Cyanobacteria	Cyanobacteriia	Synechococcales	Cyanobiaceae	Cyanobium_PCC-6307	0	0	0	0	0	0	140	0	51	0	13	0	0	0	0	18	0	0	0	31	0	48	13	0	0	0	0	0	0	175	0	0	0	0	0	0	0	12	0	0	28	0	0
ASV620	Bacteria	Proteobacteria	Gammaproteobacteria	Cellvibrionales	Halieaceae	OM60(NOR5)_clade	0	0	0	0	0	0	0	11	0	73	0	0	24	19	172	0	22	0	62	0	54	0	0	0	0	0	30	0	0	0	0	0	0	0	0	0	0	17	0	62	26	0	0
ASV621	Bacteria	Bacteroidota	Bacteroidia	Cytophagales	Microscillaceae	NA	0	0	0	0	0	0	0	0	0	0	0	0	0	0	0	0	0	0	0	0	0	0	0	0	0	0	0	0	0	0	0	0	0	0	0	0	0	0	0	0	0	355	286
ASV622	Bacteria	Proteobacteria	Alphaproteobacteria	Rhodobacterales	Rhodobacteraceae	Pseudorhodobacter	0	0	0	0	0	0	0	0	0	0	0	0	0	0	0	0	0	0	0	0	0	50	0	0	0	535	54	0	0	0	0	0	0	0	0	0	0	0	0	0	0	0	0
ASV623	Bacteria	Bacteroidota	Bacteroidia	Chitinophagales	Saprospiraceae	NA	0	0	0	0	0	0	0	0	4	0	3	69	0	301	0	169	0	0	0	2	0	0	0	0	0	0	0	0	0	0	0	0	0	0	0	0	1	0	3	0	87	0	0
ASV624	Bacteria	Myxococcota	Polyangia	Blfdi19	NA	NA	0	0	0	0	0	0	19	0	34	0	30	0	0	8	0	23	2	0	0	33	0	0	0	0	0	0	0	0	0	0	0	0	0	0	0	27	70	54	13	9	48	0	0
ASV625	Bacteria	Proteobacteria	Gammaproteobacteria	Cellvibrionales	Spongiibacteraceae	BD1-7_clade	0	0	0	0	0	0	0	40	24	38	37	11	0	12	33	0	0	0	0	0	0	0	0	0	0	48	100	8	15	0	0	0	0	0	0	0	0	77	0	132	64	0	0
ASV626	Bacteria	Planctomycetota	OM190	NA	NA	NA	0	0	0	0	0	0	0	2	45	0	114	30	0	102	0	13	0	0	0	12	2	0	0	0	0	0	0	0	0	0	0	0	0	0	0	0	0	4	36	0	43	0	0
ASV627	Bacteria	Planctomycetota	Planctomycetes	Pirellulales	Pirellulaceae	Rubripirellula	0	0	0	0	0	0	0	3	49	7	64	0	0	0	0	0	0	0	0	0	0	6	0	16	0	185	18	22	0	0	0	0	0	0	0	0	0	4	34	0	0	0	0
ASV628	Bacteria	Proteobacteria	Gammaproteobacteria	B2M28	NA	NA	0	0	0	0	0	0	0	0	0	0	0	82	0	133	0	98	0	65	8	0	0	74	0	0	0	0	0	0	0	0	0	0	0	0	0	0	0	0	0	0	169	0	0
ASV629	Bacteria	Nitrospirota	Nitrospiria	Nitrospirales	Nitrospiraceae	Nitrospira	369	98	0	0	162	7	0	0	0	0	0	0	0	0	0	0	0	0	0	0	0	0	0	0	0	0	0	0	0	0	0	0	0	0	0	0	0	0	0	0	0	0	0
ASV630	Bacteria	Desulfobacterota	Desulfobulbia	Desulfobulbales	Desulfobulbaceae	NA	0	0	0	0	0	0	0	0	38	0	14	62	0	52	0	56	0	0	9	0	0	45	0	0	0	0	0	30	0	0	0	0	0	0	0	0	68	34	39	0	191	0	0
ASV631	Bacteria	Chloroflexi	Anaerolineae	Anaerolineales	Anaerolineaceae	NA	0	0	6	0	0	0	0	0	37	0	14	62	0	63	0	52	0	0	0	0	0	11	0	88	0	44	0	17	0	0	0	0	0	5	0	0	121	21	18	0	77	0	0
ASV632	Bacteria	Actinobacteriota	Acidimicrobiia	Microtrichales	NA	NA	0	0	0	0	0	3	4	0	94	0	85	0	0	0	0	0	0	0	0	3	0	61	7	0	0	0	0	0	0	0	0	0	0	0	0	0	28	13	7	0	12	0	0
ASV633	Bacteria	Proteobacteria	Gammaproteobacteria	Cellvibrionales	Halieaceae	Luminiphilus	0	0	0	0	0	0	0	0	0	0	0	0	0	0	0	0	0	0	0	0	0	0	0	0	0	471	162	0	0	0	0	0	0	0	0	0	0	0	0	0	0	0	0
ASV634	Bacteria	Planctomycetota	OM190	NA	NA	NA	291	78	11	0	225	24	0	0	0	0	0	0	0	0	0	0	0	0	0	0	0	0	0	0	0	0	0	0	0	0	0	0	0	0	0	0	0	0	0	0	0	0	0
ASV635	Bacteria	Proteobacteria	Gammaproteobacteria	Burkholderiales	TRA3-20	NA	136	235	0	0	77	138	0	0	0	0	0	0	0	0	0	0	0	0	0	0	0	0	41	0	0	0	0	0	0	0	0	0	0	0	0	0	0	0	0	0	0	0	0
ASV636	Bacteria	Firmicutes	Bacilli	Erysipelotrichales	Erysipelotrichaceae	Faecalibaculum	0	0	0	0	0	0	0	0	0	0	0	0	0	135	0	0	3	467	0	0	0	0	0	0	0	0	0	0	20	0	0	0	0	0	0	0	0	0	0	0	0	0	0
ASV637	Bacteria	NA	NA	NA	NA	NA	0	0	293	332	0	0	0	0	0	0	0	0	0	0	0	0	0	0	0	0	0	0	0	0	0	0	0	0	0	0	0	0	0	0	0	0	0	0	0	0	0	0	0
ASV638	Bacteria	Myxococcota	Polyangia	Blfdi19	NA	NA	0	0	0	0	0	0	32	0	0	0	0	0	0	0	0	0	0	0	0	0	0	0	0	439	52	0	0	0	0	0	0	0	0	0	0	0	85	0	0	0	0	0	0
ASV639	Bacteria	Proteobacteria	Alphaproteobacteria	Sphingomonadales	Sphingomonadaceae	Sphingomonas	0	0	0	0	0	0	0	37	246	0	5	0	0	6	0	0	0	45	0	0	0	0	0	0	0	0	0	0	0	0	0	0	0	0	0	0	0	22	107	15	9	0	0
ASV640	Bacteria	Bacteroidota	Bacteroidia	Sphingobacteriales	NS11-12_marine_group	NA	0	0	0	0	0	0	222	0	0	0	0	0	0	0	0	0	0	0	0	10	16	26	164	12	59	0	0	0	0	23	5	6	0	38	12	0	0	0	0	0	0	0	0
ASV641	Bacteria	Cyanobacteria	Cyanobacteriia	Synechococcales	Cyanobiaceae	Cyanobium_PCC-6307	0	0	0	0	0	0	0	0	55	0	0	36	0	0	20	36	0	0	0	0	0	0	0	0	0	0	0	0	0	0	0	126	99	0	0	0	0	0	0	27	54	0	0
ASV642	Bacteria	Proteobacteria	Gammaproteobacteria	Alteromonadales	Pseudoalteromonadaceae	Pseudoalteromonas	0	0	0	0	0	0	0	0	0	0	0	0	0	0	0	0	0	0	0	0	0	0	25	0	0	20	0	24	15	0	0	0	0	0	0	0	0	0	539	0	0	0	0
ASV643	Bacteria	Cyanobacteria	Cyanobacteriia	Synechococcales	Cyanobiaceae	Cyanobium_PCC-6307	0	0	0	0	0	0	0	0	0	0	0	0	0	0	0	0	0	0	0	0	0	0	0	0	0	0	0	0	0	0	0	0	0	0	0	0	0	0	0	0	0	318	304
ASV644	Bacteria	Bacteroidota	Bacteroidia	Flavobacteriales	Crocinitomicaceae	Fluviicola	0	0	0	0	89	28	0	0	0	0	0	0	0	0	0	0	0	0	0	0	0	0	0	0	0	0	0	0	0	114	67	0	0	108	28	0	0	0	0	0	0	99	89
ASV645	Bacteria	Bacteroidota	Bacteroidia	Chitinophagales	Saprospiraceae	NA	0	0	0	0	0	0	14	0	58	0	23	0	0	0	0	9	0	0	0	14	0	68	0	169	0	24	0	0	0	28	0	8	0	17	0	0	30	0	0	0	0	0	0
ASV646	Bacteria	Cyanobacteria	Cyanobacteriia	Cyanobacteriales	Microcystaceae	Synechocystis_BDHKU-20401	0	0	0	0	0	0	0	0	0	0	0	0	0	0	0	0	0	0	0	0	0	0	0	0	0	0	0	0	0	0	0	0	0	0	0	0	0	0	0	0	0	351	270
ASV647	Bacteria	Desulfobacterota	Desulfobulbia	Desulfobulbales	Desulfobulbaceae	NA	0	0	0	0	0	0	6	0	91	0	75	0	0	0	0	0	0	0	0	0	0	0	0	110	0	61	0	17	0	0	0	0	0	8	0	0	86	48	50	0	50	0	0
ASV648	Bacteria	Actinobacteriota	Thermoleophilia	Gaiellales	NA	NA	12	0	148	84	25	34	0	0	0	0	0	0	0	0	0	0	0	0	0	0	10	0	21	0	0	0	0	0	0	38	24	65	114	9	38	0	0	0	0	0	0	0	0
ASV649	Bacteria	Proteobacteria	Alphaproteobacteria	Rhodobacterales	Rhodobacteraceae	NA	0	0	0	0	0	0	0	0	33	0	98	27	0	56	0	0	0	0	0	0	0	0	0	45	0	18	0	0	0	0	0	0	0	0	0	0	35	50	0	0	101	0	0
ASV650	Bacteria	Bacteroidota	Bacteroidia	Sphingobacteriales	Sphingobacteriaceae	Pedobacter	0	0	0	36	181	145	0	0	0	0	0	0	0	0	0	0	0	0	0	0	0	0	0	2	0	0	0	0	0	29	29	0	11	0	182	0	0	0	0	0	0	0	0
ASV651	Bacteria	Proteobacteria	Gammaproteobacteria	Cellvibrionales	Halieaceae	OM60(NOR5)_clade	0	0	0	0	0	0	0	53	23	135	44	0	0	0	55	0	0	0	0	38	0	0	0	0	0	0	0	0	0	0	0	0	0	0	0	0	0	0	0	167	51	0	0
ASV652	Bacteria	Proteobacteria	Gammaproteobacteria	Thiomicrospirales	Thioglobaceae	SUP05_cluster	0	0	0	0	0	0	0	0	0	0	0	0	0	0	0	0	0	0	209	0	0	0	0	0	0	0	0	0	249	0	0	0	0	0	0	0	0	0	0	0	0	0	0
ASV653	Bacteria	SAR324_clade(Marine_group_B)	NA	NA	NA	NA	0	0	0	0	0	0	92	46	40	60	111	0	0	0	0	0	0	0	0	0	0	0	0	0	0	0	0	0	0	0	0	0	0	0	0	14	0	20	0	0	30	0	0
ASV654	Bacteria	Bacteroidota	Bacteroidia	Flavobacteriales	Crocinitomicaceae	Fluviicola	0	0	0	0	0	0	21	0	31	0	0	10	10	0	0	0	0	0	0	0	0	12	17	0	0	0	0	0	0	63	0	0	0	148	0	132	183	0	0	0	0	0	0
ASV655	Bacteria	Planctomycetota	Planctomycetes	Planctomycetales	Gimesiaceae	NA	0	0	0	0	0	0	0	17	10	0	0	124	30	0	0	0	0	0	0	0	0	0	0	0	0	0	0	0	0	3	0	0	0	0	0	0	20	0	0	153	184	0	0
ASV656	Bacteria	Bacteroidota	Bacteroidia	Chitinophagales	Chitinophagaceae	Edaphobaculum	112	12	59	0	105	2	0	0	0	0	0	0	0	0	0	0	0	0	0	0	0	0	0	0	0	0	0	0	0	33	3	83	0	35	0	0	0	0	0	0	0	89	80
ASV657	Bacteria	Actinobacteriota	Actinobacteria	Micrococcales	Microbacteriaceae	Candidatus_Aquiluna	0	0	0	0	0	0	0	0	0	0	0	0	0	0	0	0	0	0	0	0	8	0	0	124	384	0	0	0	0	0	0	0	0	0	0	0	0	21	0	43	32	0	0
ASV658	Bacteria	Proteobacteria	Alphaproteobacteria	Rhizobiales	Beijerinckiaceae	Methylocystis	0	0	0	0	0	0	0	0	0	0	0	0	0	0	0	0	0	0	0	0	0	0	0	0	0	0	0	0	0	0	0	0	0	0	0	0	0	0	0	0	0	304	308
ASV659	Bacteria	Bacteroidota	Bacteroidia	Flavobacteriales	Cryomorphaceae	NA	0	0	0	0	0	0	0	12	31	0	0	0	0	0	0	0	0	0	0	0	0	0	0	0	0	356	49	0	0	0	0	0	0	0	0	0	30	36	22	19	56	0	0
ASV660	Bacteria	Planctomycetota	OM190	NA	NA	NA	245	32	12	0	277	42	0	0	0	0	0	0	0	0	0	0	0	0	0	0	0	0	0	0	0	0	0	0	0	0	0	0	0	0	0	0	0	0	0	0	0	0	0
ASV661	Bacteria	Bacteroidota	Bacteroidia	Flavobacteriales	Crocinitomicaceae	Fluviicola	0	0	0	0	0	0	0	0	81	0	0	0	0	0	0	0	0	0	0	7	0	0	0	117	0	130	16	0	0	55	0	131	0	0	0	0	33	0	0	0	0	0	0
ASV662	Bacteria	Proteobacteria	Alphaproteobacteria	SAR11_clade	Clade_II	NA	0	0	0	0	0	0	0	0	0	0	0	13	87	16	128	0	69	0	0	0	88	0	0	0	0	0	0	0	0	0	0	0	0	0	0	0	0	20	0	34	0	0	0
ASV663	Bacteria	Proteobacteria	Alphaproteobacteria	Rhizobiales	Beijerinckiaceae	Methylocystis	0	35	0	0	0	0	0	0	0	0	0	0	0	0	0	0	0	0	0	0	0	0	0	0	0	0	0	0	0	0	0	0	0	0	0	0	0	0	0	0	0	293	277
ASV664	Bacteria	Proteobacteria	Alphaproteobacteria	Rhizobiales	Hyphomicrobiaceae	Filomicrobium	0	0	0	0	0	0	0	9	34	36	167	0	0	0	0	0	0	0	0	0	0	0	0	31	0	0	0	0	0	0	0	0	0	0	0	0	50	42	37	0	82	0	0
ASV665	Bacteria	Cyanobacteria	Cyanobacteriia	Synechococcales	Cyanobiaceae	Cyanobium_PCC-6307	0	0	0	0	0	0	0	0	0	0	0	0	0	0	0	0	0	0	0	0	0	0	0	0	0	0	0	0	0	0	0	0	0	0	0	0	0	0	0	0	0	303	302
ASV666	Bacteria	Cyanobacteria	Cyanobacteriia	Synechococcales	Cyanobiaceae	Cyanobium_PCC-6307	0	0	0	0	0	0	0	0	58	0	0	0	0	63	17	118	0	0	0	0	0	0	0	72	0	0	0	0	0	0	0	0	0	0	0	0	58	0	33	0	0	0	0
ASV667	Bacteria	Firmicutes	Bacilli	Acholeplasmatales	Acholeplasmataceae	Acholeplasma	0	0	0	0	0	0	0	0	0	0	0	0	0	0	0	0	0	0	0	0	0	0	0	0	0	416	173	0	0	0	0	0	0	0	0	0	15	0	0	0	0	0	0
ASV668	Bacteria	Proteobacteria	Alphaproteobacteria	Rhodobacterales	Rhodobacteraceae	NA	75	0	0	0	0	0	0	0	0	0	0	0	0	0	0	0	0	58	51	0	0	214	0	52	0	0	0	0	0	6	0	0	0	0	0	24	126	0	0	0	0	0	0
ASV669	Bacteria	Cyanobacteria	Sericytochromatia	NA	NA	NA	0	0	0	0	0	0	326	88	19	0	0	43	43	0	0	0	0	0	0	5	0	0	0	0	0	0	0	0	0	0	0	0	0	0	0	35	19	0	0	4	0	0	0
ASV670	Bacteria	Proteobacteria	Gammaproteobacteria	SAR86_clade	NA	NA	0	0	0	0	0	0	0	8	2	108	8	4	17	0	31	0	0	49	40	15	80	0	0	0	0	0	0	0	12	0	0	0	0	0	0	0	0	24	0	27	6	0	0
ASV671	Bacteria	Bacteroidota	Bacteroidia	Flavobacteriales	Crocinitomicaceae	Fluviicola	0	0	7	0	0	0	0	0	0	0	0	0	0	0	0	0	0	0	0	0	0	0	0	0	0	0	0	0	0	0	0	0	0	0	0	0	0	0	0	0	0	296	299
ASV672	Bacteria	Planctomycetota	Planctomycetes	Planctomycetales	Gimesiaceae	NA	0	0	0	1	0	0	13	69	32	73	146	36	32	0	0	0	0	0	0	5	19	4	0	0	0	3	0	0	0	0	0	0	0	0	0	0	0	0	0	57	59	0	0
ASV673	Archaea	Crenarchaeota	Nitrososphaeria	Nitrosopumilales	Nitrosopumilaceae	Candidatus_Nitrosopumilus	0	0	0	0	0	0	0	0	0	0	0	0	77	73	298	0	0	0	0	0	0	0	0	0	0	0	0	0	0	0	0	0	0	0	0	6	0	0	0	125	20	0	0
ASV674	Bacteria	Verrucomicrobiota	Verrucomicrobiae	Chthoniobacterales	Chthoniobacteraceae	Chthoniobacter	0	56	0	0	0	0	0	0	0	0	0	0	0	0	0	0	0	0	0	0	0	0	0	0	0	0	0	0	0	0	0	0	0	0	0	0	0	0	0	0	0	294	246
ASV675	Bacteria	Bacteroidota	Bacteroidia	Flavobacteriales	Cryomorphaceae	Owenweeksia	0	0	0	0	0	0	24	18	28	0	13	0	0	16	18	0	0	0	0	48	0	0	0	60	16	0	0	0	0	0	0	0	0	0	0	5	5	5	12	5	14	0	0
ASV676	Bacteria	Actinobacteriota	Acidimicrobiia	Microtrichales	Ilumatobacteraceae	CL500-29_marine_group	0	0	30	0	0	0	0	0	0	0	0	0	0	0	0	0	0	0	0	8	21	0	0	0	0	0	0	0	0	92	125	0	0	137	135	0	21	0	0	0	0	14	0
ASV677	Bacteria	Proteobacteria	NA	NA	NA	NA	0	0	0	0	0	0	0	0	0	0	0	0	0	0	0	0	0	0	0	0	0	0	0	82	0	481	3	0	0	0	0	8	0	0	0	0	0	20	0	0	0	0	0
ASV678	Bacteria	Proteobacteria	Gammaproteobacteria	Oceanospirillales	Nitrincolaceae	Marinobacterium	0	0	0	0	0	0	0	0	0	0	0	0	0	0	0	0	0	0	0	0	0	0	0	0	0	365	200	0	25	0	0	0	0	0	0	0	0	0	0	0	0	0	0
ASV679	Bacteria	Cyanobacteria	Cyanobacteriia	Synechococcales	Cyanobiaceae	Cyanobium_PCC-6307	0	0	0	0	0	0	0	0	0	0	0	0	0	0	0	0	0	0	0	0	0	0	0	35	0	0	0	0	0	217	0	209	0	122	0	0	0	0	0	0	0	0	0
ASV680	Bacteria	Desulfobacterota	NA	NA	NA	NA	0	0	0	0	0	0	0	26	68	95	171	3	3	0	0	0	0	0	0	26	0	0	0	0	0	0	0	0	0	0	0	0	0	0	0	0	0	11	30	7	42	0	0
ASV681	Bacteria	Cyanobacteria	Cyanobacteriia	Synechococcales	Cyanobiaceae	Cyanobium_PCC-6307	0	0	0	0	0	0	0	0	0	0	0	0	0	0	0	0	0	0	0	0	0	0	0	28	0	0	0	0	0	0	0	0	0	0	0	0	0	0	0	0	0	237	315
ASV682	Bacteria	Actinobacteriota	Actinobacteria	Corynebacteriales	Corynebacteriaceae	Lawsonella	0	0	0	0	0	0	0	0	0	0	0	0	0	0	0	0	0	577	0	0	0	0	0	0	0	0	0	0	0	0	0	0	0	0	0	0	0	0	0	0	0	0	0
ASV683	Bacteria	Proteobacteria	Alphaproteobacteria	Rhodobacterales	Rhodobacteraceae	Litorimicrobium	0	0	0	0	0	0	0	0	0	0	0	0	0	0	0	0	76	47	0	0	0	0	0	0	289	0	137	0	0	0	0	0	0	0	0	0	0	0	0	30	0	0	0
ASV684	Bacteria	Cyanobacteria	Cyanobacteriia	Synechococcales	Cyanobiaceae	Cyanobium_PCC-6307	0	0	0	0	0	0	0	0	0	0	0	0	0	0	0	0	0	0	0	0	0	0	0	0	0	0	0	0	0	233	0	242	0	104	0	0	0	0	0	0	0	0	0
ASV685	Bacteria	Actinobacteriota	Acidimicrobiia	Microtrichales	Ilumatobacteraceae	CL500-29_marine_group	0	0	0	69	0	0	62	21	0	0	0	12	12	0	0	0	0	0	0	11	27	0	0	23	98	0	0	0	0	0	80	0	59	0	63	37	0	0	0	0	0	0	0
ASV686	Bacteria	NA	NA	NA	NA	NA	0	0	0	0	0	0	0	0	0	0	0	14	108	7	60	26	43	0	0	4	22	0	0	0	0	54	64	0	0	0	0	0	0	0	0	0	0	0	0	149	16	0	0
ASV687	Bacteria	Proteobacteria	Alphaproteobacteria	SAR11_clade	Clade_III	NA	0	0	0	109	0	0	0	0	0	0	0	0	0	0	0	0	0	38	0	0	90	0	0	0	154	0	0	0	0	0	0	0	98	0	35	0	0	0	0	0	0	0	0
ASV688	Bacteria	Cyanobacteria	Cyanobacteriia	Synechococcales	Cyanobiaceae	Cyanobium_PCC-6307	0	0	0	0	0	0	207	0	46	0	0	0	0	0	0	0	0	0	0	0	0	0	0	0	0	0	0	0	0	0	0	0	0	0	0	0	0	0	0	0	0	0	0
ASV689	Bacteria	Bacteroidota	Bacteroidia	Flavobacteriales	Crocinitomicaceae	NA	0	0	0	0	0	0	0	16	51	20	253	0	0	0	0	0	0	0	0	5	0	0	0	12	9	88	0	0	0	0	0	0	0	0	0	0	14	16	18	0	17	0	0
ASV690	Bacteria	SAR324_clade(Marine_group_B)	NA	NA	NA	NA	0	0	0	0	0	0	0	55	0	178	0	10	10	0	0	0	10	0	0	0	57	0	0	0	0	0	0	0	0	0	0	0	0	0	0	0	0	60	0	170	0	0	0
ASV691	Bacteria	Verrucomicrobiota	Verrucomicrobiae	Pedosphaerales	Pedosphaeraceae	SH3-11	7	10	0	0	0	0	0	0	0	0	0	0	0	0	0	0	0	0	0	0	0	0	0	0	0	0	0	0	0	0	0	0	0	0	0	0	0	0	0	0	0	306	245
ASV692	Bacteria	Proteobacteria	Gammaproteobacteria	Burkholderiales	Nitrosomonadaceae	mle1-7	0	0	0	0	0	0	0	86	13	102	6	0	0	9	32	0	0	0	59	0	79	0	0	0	0	0	0	0	0	0	0	0	0	0	0	0	0	39	0	89	0	0	0
ASV693	Bacteria	Bacteroidota	Bacteroidia	Flavobacteriales	Cryomorphaceae	Owenweeksia	0	0	0	0	0	0	0	9	21	29	39	6	6	0	0	0	0	0	0	46	0	0	0	0	0	0	0	0	0	0	0	0	0	0	0	0	0	3	0	0	4	0	0
ASV694	Bacteria	Proteobacteria	Gammaproteobacteria	Steroidobacterales	Woeseiaceae	Woeseia	0	0	0	0	0	0	0	0	0	0	0	107	0	105	0	57	0	0	0	0	0	55	0	0	0	0	0	0	0	0	0	0	0	0	0	0	0	0	0	0	245	0	0
ASV695	Bacteria	Proteobacteria	Gammaproteobacteria	Ectothiorhodospirales	Ectothiorhodospiraceae	NA	0	0	0	0	0	0	0	45	0	93	0	0	0	0	88	0	0	0	0	0	69	0	0	0	0	0	0	0	0	0	0	0	0	0	0	0	0	57	0	28	8	0	0
ASV696	Bacteria	Planctomycetota	OM190	NA	NA	NA	0	0	0	0	0	0	0	0	0	0	0	0	0	0	0	0	0	0	0	0	0	0	0	0	0	0	0	0	0	343	6	0	0	200	0	0	18	0	0	0	0	0	0
ASV697	Bacteria	Cyanobacteria	Cyanobacteriia	Synechococcales	Cyanobiaceae	Cyanobium_PCC-6307	0	0	0	0	0	0	0	0	0	0	0	0	0	0	0	0	0	0	0	0	0	0	0	0	0	0	0	0	0	0	0	0	0	0	0	0	0	0	0	0	0	249	315
ASV698	Bacteria	NA	NA	NA	NA	NA	0	0	0	0	0	0	38	0	8	0	0	0	0	7	0	0	0	0	0	34	14	19	40	67	53	7	0	5	0	36	0	63	11	32	8	13	14	0	0	0	6	0	0
ASV699	Bacteria	Proteobacteria	Alphaproteobacteria	Puniceispirillales	NA	NA	0	0	0	0	0	0	0	0	0	0	0	0	35	0	45	0	0	0	0	0	139	0	0	0	0	0	0	0	0	0	0	0	0	0	0	0	0	0	7	265	0	0	0
ASV700	Bacteria	Proteobacteria	Gammaproteobacteria	HOC36	NA	NA	0	0	0	0	0	0	0	0	0	8	0	0	0	0	0	0	0	0	0	0	0	0	0	0	0	0	0	0	36	0	0	0	0	0	0	2	0	0	0	0	0	0	0
ASV701	Bacteria	Bacteroidota	Bacteroidia	Chitinophagales	Saprospiraceae	NA	0	0	0	0	0	0	15	0	164	0	117	0	0	0	0	0	0	0	0	0	0	0	0	0	0	0	0	0	0	0	0	0	0	0	0	0	0	15	0	0	12	0	0
ASV702	Bacteria	Proteobacteria	Alphaproteobacteria	Rickettsiales	Rickettsiaceae	NA	0	0	0	0	0	0	0	18	30	0	0	0	0	17	79	5	0	0	0	78	122	0	0	0	0	0	0	0	0	0	0	0	0	0	0	4	0	30	28	27	21	0	0
ASV703	Bacteria	Proteobacteria	Gammaproteobacteria	Burkholderiales	Rhodocyclaceae	NA	0	0	0	0	0	0	0	0	0	0	0	0	0	0	0	0	0	0	0	0	0	0	0	0	0	0	0	0	0	0	0	0	0	0	0	0	0	0	0	0	0	276	276
ASV704	Bacteria	Bdellovibrionota	Bdellovibrionia	Bacteriovoracales	Bacteriovoracaceae	Peredibacter	0	0	0	0	0	0	0	0	0	0	0	0	0	0	0	0	0	0	0	0	0	0	0	99	283	0	0	0	0	12	12	0	0	0	0	82	58	0	0	0	0	0	0
ASV705	Bacteria	Proteobacteria	Alphaproteobacteria	Rhizobiales	Rhizobiales_Incertae_Sedis	NA	0	0	27	0	20	0	127	12	62	0	6	0	0	0	0	0	0	23	0	0	0	0	0	0	0	0	0	0	0	32	13	30	0	6	5	39	48	0	0	0	0	24	0
ASV706	Bacteria	Proteobacteria	Gammaproteobacteria	Burkholderiales	Comamonadaceae	NA	0	0	0	0	65	68	0	0	0	0	0	0	0	0	0	0	0	0	0	0	0	0	0	0	0	0	0	0	0	0	0	0	0	0	0	0	0	0	0	0	0	189	227
ASV707	Bacteria	Cyanobacteria	Cyanobacteriia	Synechococcales	Cyanobiaceae	Cyanobium_PCC-6307	0	0	0	0	0	0	0	0	44	0	0	0	0	0	0	0	0	0	0	0	0	0	0	0	0	0	0	0	0	0	0	0	0	0	0	0	0	0	0	0	0	231	274
ASV708	Bacteria	Bacteroidota	Bacteroidia	Flavobacteriales	NA	NA	0	0	0	0	0	0	44	0	0	0	0	0	0	0	0	0	0	0	0	26	0	0	0	310	50	0	0	0	0	0	0	0	0	0	0	4	61	0	0	0	0	0	0
ASV709	Bacteria	NA	NA	NA	NA	NA	0	0	0	0	0	0	14	15	0	4	12	21	7	0	0	7	0	0	0	0	9	0	0	0	0	0	0	0	0	0	0	0	0	0	0	0	0	0	0	6	6	0	0
ASV710	Bacteria	Cyanobacteria	Cyanobacteriia	Synechococcales	Cyanobiaceae	Cyanobium_PCC-6307	0	0	0	0	20	0	151	25	86	0	23	0	0	0	0	0	0	0	0	0	0	0	0	0	0	0	0	0	0	0	0	0	0	0	0	52	105	38	0	0	50	0	0
ASV711	Bacteria	Chloroflexi	SL56_marine_group	NA	NA	NA	13	59	0	20	26	29	0	0	0	0	0	0	0	0	0	0	0	0	0	0	6	0	33	0	10	0	0	0	0	10	129	34	71	47	63	0	0	0	0	0	0	0	0
ASV712	Bacteria	Planctomycetota	Phycisphaerae	Phycisphaerales	Phycisphaeraceae	CL500-3	0	0	0	0	0	0	90	0	2	0	0	0	0	0	0	0	0	0	0	0	0	0	0	0	0	0	0	0	0	263	94	0	0	98	0	0	0	0	0	0	0	0	0
ASV713	Bacteria	Desulfobacterota	Desulfuromonadia	PB19	NA	NA	0	0	0	0	0	0	0	24	84	0	0	0	0	134	33	43	0	0	0	0	0	0	0	77	24	0	0	0	0	0	0	0	0	0	0	0	18	34	60	0	16	0	0
ASV714	Bacteria	Myxococcota	Polyangia	Blfdi19	NA	NA	0	0	0	0	0	0	152	58	64	0	0	26	26	0	0	0	0	0	0	0	0	0	0	0	0	0	0	0	0	0	0	0	0	0	0	44	157	0	0	0	0	0	0
ASV715	Bacteria	Proteobacteria	Gammaproteobacteria	Cellvibrionales	Halieaceae	Haliea	0	0	0	0	0	0	43	9	31	16	14	0	0	0	0	0	0	0	0	0	0	8	27	0	0	282	43	0	0	0	0	0	0	0	0	0	8	25	0	0	22	0	0
ASV716	Bacteria	Bacteroidota	Bacteroidia	Cytophagales	Cyclobacteriaceae	NA	0	0	0	0	0	0	0	0	0	0	0	0	0	0	0	0	0	0	0	0	0	0	0	0	0	0	0	0	0	0	0	0	0	0	0	0	0	0	0	0	0	319	221
ASV717	Bacteria	Bdellovibrionota	Bdellovibrionia	Bdellovibrionales	Bdellovibrionaceae	OM27_clade	0	0	0	0	0	0	0	0	0	0	0	0	0	0	0	0	0	0	0	0	0	0	0	0	0	0	0	0	0	0	0	0	0	0	0	0	0	211	0	18	310	0	0
ASV718	Bacteria	Proteobacteria	Gammaproteobacteria	Alteromonadales	Shewanellaceae	Shewanella	0	0	0	0	0	0	0	0	0	0	0	0	0	0	0	0	0	0	5	0	0	356	173	0	0	0	0	0	0	0	0	5	0	0	0	0	0	0	0	0	0	0	0
ASV719	Bacteria	Proteobacteria	Gammaproteobacteria	Oceanospirillales	Saccharospirillaceae	Oleibacter	0	0	0	0	0	0	0	204	55	0	0	0	0	0	0	0	0	0	0	0	0	0	0	0	0	0	0	0	0	0	0	0	0	0	0	0	0	172	46	59	0	0	0
ASV720	Bacteria	Bdellovibrionota	Bdellovibrionia	Bdellovibrionales	Bdellovibrionaceae	OM27_clade	0	0	0	0	0	0	0	0	218	0	12	0	0	20	0	0	0	0	0	0	0	0	0	0	0	0	0	0	0	0	0	0	0	0	0	0	120	29	87	0	30	0	0
ASV721	Bacteria	Proteobacteria	Alphaproteobacteria	SAR11_clade	Clade_III	NA	0	0	0	0	0	0	0	0	0	0	0	0	38	0	28	0	0	0	193	0	53	0	0	0	39	0	0	0	14	0	0	0	0	0	0	0	0	0	0	48	0	0	0
ASV722	Bacteria	Proteobacteria	Gammaproteobacteria	Cellvibrionales	Halieaceae	OM60(NOR5)_clade	0	0	0	0	0	0	0	0	0	142	11	0	15	21	66	0	0	17	75	0	21	0	5	0	0	0	0	0	30	0	0	0	0	0	0	0	0	0	0	85	22	0	0
ASV723	Bacteria	Proteobacteria	Alphaproteobacteria	Rhodobacterales	Rhodobacteraceae	Seohaeicola	0	0	0	0	0	0	26	0	9	0	0	0	0	0	0	0	0	0	0	0	0	40	32	0	0	256	134	0	0	0	0	0	0	0	0	9	25	0	0	0	0	0	0
ASV724	Bacteria	Planctomycetota	Planctomycetes	Planctomycetales	Rubinisphaeraceae	NA	0	0	0	0	0	0	11	0	11	0	0	0	0	0	0	0	0	0	0	46	4	0	0	287	9	16	0	0	0	43	0	96	0	7	0	0	0	0	0	0	0	0	0
ASV725	Bacteria	Planctomycetota	OM190	NA	NA	NA	0	0	0	0	0	0	0	0	0	0	0	0	0	21	0	0	0	0	0	26	0	0	0	0	0	0	0	0	0	0	0	0	0	0	0	0	482	0	0	0	0	0	0
ASV726	Bacteria	Bacteroidota	Rhodothermia	Balneolales	Balneolaceae	NA	0	0	3	11	0	0	143	0	0	0	0	0	0	0	0	0	0	0	0	0	0	0	6	0	7	0	0	0	0	27	160	0	0	0	0	142	27	0	0	0	0	0	0
ASV727	Bacteria	Bdellovibrionota	Bdellovibrionia	Bdellovibrionales	Bdellovibrionaceae	OM27_clade	0	0	0	0	0	0	0	0	126	0	0	0	0	0	0	10	0	0	0	51	0	0	0	0	0	0	0	0	0	0	0	0	0	0	0	11	203	16	0	0	35	0	0
ASV728	Bacteria	Proteobacteria	Gammaproteobacteria	UBA10353_marine_group	NA	NA	0	0	0	0	0	0	0	0	0	0	0	0	0	0	0	0	0	0	0	0	0	0	0	0	0	0	0	0	0	0	0	0	0	0	0	0	0	0	0	0	0	0	0
ASV729	Bacteria	Proteobacteria	Gammaproteobacteria	Oceanospirillales	Pseudohongiellaceae	Pseudohongiella	0	0	0	0	0	0	0	0	0	0	0	0	0	0	0	0	0	0	0	0	0	0	20	0	0	0	0	0	0	9	116	75	133	21	143	12	0	0	0	0	0	0	0
ASV730	Bacteria	Proteobacteria	Gammaproteobacteria	Alteromonadales	Pseudoalteromonadaceae	Pseudoalteromonas	0	0	0	0	0	0	0	0	0	0	0	0	0	0	0	0	0	0	0	0	0	0	0	0	0	0	0	0	0	0	0	0	0	0	0	0	0	0	523	0	0	0	0
ASV731	Bacteria	Proteobacteria	Alphaproteobacteria	SAR11_clade	Clade_III	NA	0	128	0	0	0	94	0	0	0	0	0	0	0	0	0	0	0	0	0	0	0	0	85	0	0	0	0	0	0	0	137	0	37	0	42	0	0	0	0	0	0	0	0
ASV732	Bacteria	Bacteroidota	Rhodothermia	Balneolales	Balneolaceae	CK06-06-Mud-MAS4B-21	0	0	0	0	0	0	285	64	6	0	0	25	25	0	0	0	0	0	0	10	0	0	0	0	0	0	0	0	0	0	0	0	0	0	0	98	18	0	0	3	0	0	0
ASV733	Bacteria	Proteobacteria	Gammaproteobacteria	Burkholderiales	Comamonadaceae	RS62_marine_group	0	0	0	0	0	0	15	47	0	128	8	0	0	0	0	0	0	0	0	0	0	0	0	0	0	0	149	0	0	0	0	0	0	0	0	0	0	18	0	137	19	0	0
ASV734	Bacteria	Planctomycetota	Phycisphaerae	Phycisphaerales	Phycisphaeraceae	CL500-3	0	0	0	0	0	0	0	0	52	0	0	0	0	0	0	0	0	0	0	13	0	23	0	0	0	0	0	0	0	0	0	108	0	76	0	0	71	8	0	0	16	0	0
ASV735	Archaea	Thermoplasmatota	Thermoplasmata	Marine_Group_II	NA	NA	0	0	0	0	0	0	0	31	26	0	0	0	0	0	0	0	0	0	0	0	0	0	0	0	0	0	0	0	0	0	0	0	0	0	0	0	0	183	23	45	210	0	0
ASV736	Bacteria	Planctomycetota	Phycisphaerae	Phycisphaerales	Phycisphaeraceae	CL500-3	0	0	0	0	0	0	372	30	40	0	0	29	29	0	0	0	0	0	0	0	0	0	0	0	0	0	0	0	0	0	0	0	0	0	0	0	8	0	0	0	0	0	0
ASV737	Bacteria	Proteobacteria	Gammaproteobacteria	Burkholderiales	MWH-UniP1_aquatic_group	NA	0	0	0	0	0	0	323	45	0	0	0	0	0	0	0	0	0	0	0	0	0	0	0	0	0	0	0	0	0	0	0	0	0	0	0	110	38	0	0	0	0	0	0
ASV738	Bacteria	Proteobacteria	Alphaproteobacteria	Rhodobacterales	Rhodobacteraceae	Limibaculum	0	0	0	0	0	0	0	0	0	0	0	0	0	0	0	0	0	0	0	0	0	0	0	0	0	0	0	0	0	0	0	0	0	0	0	0	0	0	0	0	0	0	0
ASV739	Bacteria	Bacteroidota	Bacteroidia	Flavobacteriales	Crocinitomicaceae	Fluviicola	0	0	52	0	150	0	0	0	0	0	0	0	0	0	0	0	0	0	0	0	0	0	0	0	0	0	0	0	0	0	0	0	0	0	0	0	0	0	0	0	0	158	153
ASV740	Bacteria	Verrucomicrobiota	Verrucomicrobiae	Verrucomicrobiales	Rubritaleaceae	Roseibacillus	0	0	0	0	0	0	0	5	34	0	0	0	0	3	0	0	0	0	0	0	0	0	0	0	0	0	0	0	8	0	0	0	0	0	0	0	0	166	21	37	239	0	0
ASV741	Bacteria	Actinobacteriota	Acidimicrobiia	Microtrichales	Ilumatobacteraceae	CL500-29_marine_group	37	32	37	4	51	0	0	0	0	0	0	0	0	0	0	0	0	0	0	0	0	0	0	20	27	0	0	0	0	90	21	91	16	34	52	0	0	0	0	0	0	0	0
ASV742	Bacteria	Bacteroidota	Bacteroidia	Sphingobacteriales	env.OPS_17	NA	291	98	0	0	24	0	0	0	0	0	0	0	0	0	0	0	0	0	0	5	0	0	0	0	0	0	0	0	0	28	0	0	0	61	4	0	0	0	0	0	0	0	0
ASV743	Bacteria	Proteobacteria	Alphaproteobacteria	Rhizobiales	Hyphomicrobiaceae	Pedomicrobium	0	0	0	0	0	0	22	0	0	0	0	0	0	0	0	0	0	0	0	28	0	94	0	116	0	0	0	0	0	52	0	0	0	43	0	0	113	0	0	0	0	0	0
ASV744	Bacteria	Cyanobacteria	Cyanobacteriia	Synechococcales	Cyanobiaceae	Cyanobium_PCC-6307	0	0	0	0	0	0	0	0	0	0	0	0	0	0	0	0	0	0	0	0	0	0	0	0	0	0	0	0	0	0	0	0	0	0	0	0	0	0	0	0	0	248	261
ASV745	Bacteria	Bacteroidota	Bacteroidia	Chitinophagales	NA	NA	0	0	0	0	0	0	0	0	23	8	92	3	0	0	0	2	0	0	0	7	0	0	0	0	0	0	0	0	0	0	0	0	0	0	0	0	0	17	0	0	14	0	0
ASV746	Bacteria	Bacteroidota	Bacteroidia	Sphingobacteriales	KD3-93	NA	0	0	0	0	13	0	0	0	0	0	0	0	0	0	0	0	0	0	0	0	0	0	0	0	0	0	0	0	0	0	0	0	0	0	0	0	0	0	0	0	0	282	211
ASV747	Bacteria	Planctomycetota	Planctomycetes	Pirellulales	Pirellulaceae	Rhodopirellula	0	0	0	0	0	0	0	0	0	0	9	0	0	0	2	0	0	0	0	7	0	27	5	42	0	50	0	0	0	46	0	0	0	2	0	0	126	0	0	0	10	0	0
ASV748	Bacteria	Bdellovibrionota	Oligoflexia	Silvanigrellales	Silvanigrellaceae	NA	0	0	0	0	0	0	0	0	0	0	0	0	0	0	0	0	0	0	0	0	0	23	189	0	0	0	0	0	0	105	64	0	0	93	32	0	0	0	0	0	0	0	0
ASV749	Bacteria	Cyanobacteria	Cyanobacteriia	Synechococcales	Cyanobiaceae	Cyanobium_PCC-6307	0	0	0	0	0	0	13	18	152	0	0	0	0	0	0	0	0	0	0	0	0	0	36	0	0	0	0	0	0	0	0	174	0	23	0	0	0	0	0	0	0	0	0
ASV750	Bacteria	Planctomycetota	Phycisphaerae	Phycisphaerales	Phycisphaeraceae	NA	6	0	0	0	0	0	0	0	0	0	0	0	0	0	0	0	0	0	0	0	0	0	0	0	0	0	0	0	0	228	45	0	0	215	7	0	0	0	0	0	0	2	2
ASV751	Bacteria	Proteobacteria	Alphaproteobacteria	Rhodospirillales	Rhodospirillaceae	NA	0	0	0	0	0	0	0	65	0	68	0	4	25	14	23	4	37	0	0	16	18	0	0	0	0	0	0	0	0	0	0	0	0	0	0	0	0	17	0	106	7	0	0
ASV752	Bacteria	NA	NA	NA	NA	NA	0	0	0	0	0	0	0	10	8	0	0	0	0	39	104	47	38	0	24	34	84	0	0	0	0	0	0	0	0	0	0	0	0	0	0	3	4	25	7	0	0	0	0
ASV753	Bacteria	Proteobacteria	Gammaproteobacteria	Burkholderiales	Alcaligenaceae	GKS98_freshwater_group	0	0	16	0	0	0	0	0	0	0	0	0	0	0	0	0	0	0	0	0	0	0	6	45	42	0	0	0	0	0	0	62	19	0	0	266	49	0	0	0	0	0	0
ASV754	Bacteria	Verrucomicrobiota	Verrucomicrobiae	Verrucomicrobiales	DEV007	NA	0	0	0	0	0	0	0	0	77	0	27	0	0	0	0	23	0	0	0	0	0	0	0	0	0	0	0	0	0	0	0	0	0	0	0	0	0	0	31	0	24	0	0
ASV755	Bacteria	Patescibacteria	Gracilibacteria	NA	NA	NA	0	0	0	0	0	0	0	103	4	38	3	29	47	0	0	23	63	0	0	13	12	0	0	0	0	0	0	0	0	0	0	0	0	0	0	18	3	27	4	70	15	0	0
ASV756	Bacteria	Cyanobacteria	Cyanobacteriia	Synechococcales	Cyanobiaceae	Cyanobium_PCC-6307	200	285	0	0	0	14	0	0	0	0	0	0	0	0	0	0	0	0	0	0	0	0	0	0	0	0	0	0	0	0	0	0	0	0	0	0	0	0	0	0	0	0	0
ASV757	Bacteria	Bacteroidota	Bacteroidia	Flavobacteriales	Flavobacteriaceae	Aquibacter	0	0	23	8	48	17	4	10	0	0	0	4	4	0	0	0	0	0	0	12	16	0	5	10	20	0	4	0	0	23	5	90	36	41	25	49	46	0	0	0	0	0	0
ASV758	Bacteria	Bacteroidota	Bacteroidia	Chitinophagales	Saprospiraceae	NA	0	0	0	0	0	0	0	0	0	0	0	0	0	0	0	0	0	0	0	0	0	10	7	0	0	0	0	0	0	82	0	36	0	312	1	0	49	0	0	0	0	0	0
ASV759	Bacteria	Bacteroidota	Kapabacteria	Kapabacteriales	NA	NA	0	0	0	0	0	0	0	0	0	0	0	0	0	0	0	0	0	0	0	0	0	0	0	49	82	125	235	0	0	0	0	0	0	0	0	0	0	0	0	0	0	0	0
ASV760	Bacteria	Bacteroidota	Bacteroidia	Flavobacteriales	NS9_marine_group	NA	0	0	0	0	0	0	0	0	0	136	197	0	0	0	0	0	0	0	0	26	0	0	0	0	0	0	0	0	0	0	0	0	0	0	0	0	0	0	0	0	0	0	0
ASV761	Bacteria	Proteobacteria	Gammaproteobacteria	Alteromonadales	Alteromonadaceae	Rheinheimera	0	0	0	0	6	0	0	31	79	0	3	0	0	0	0	0	0	36	0	0	0	78	49	21	8	0	0	0	0	0	0	0	0	0	0	4	27	59	58	0	33	0	0
ASV762	Bacteria	Proteobacteria	Gammaproteobacteria	Oceanospirillales	Alcanivoracaceae	Ketobacter	0	0	0	0	0	0	0	0	0	0	9	0	0	0	0	0	0	0	0	0	0	0	0	0	0	0	0	0	0	0	0	0	0	0	0	0	0	174	0	86	220	0	0
ASV763	Bacteria	Proteobacteria	Gammaproteobacteria	HOC36	NA	NA	0	0	0	0	0	0	0	10	0	4	0	0	9	0	15	0	0	0	0	0	0	0	0	0	0	0	0	0	0	0	0	0	0	0	0	0	0	7	0	24	0	0	0
ASV764	Bacteria	Desulfobacterota	Desulfuromonadia	PB19	NA	NA	0	0	0	0	0	0	0	0	16	0	0	0	0	0	0	0	0	0	0	0	0	0	0	233	36	0	0	0	0	0	0	0	0	0	0	0	152	14	15	0	23	0	0
ASV765	Bacteria	Actinobacteriota	Acidimicrobiia	Microtrichales	NA	NA	20	26	141	26	72	8	0	0	0	0	0	0	0	0	0	0	0	0	0	0	0	0	0	0	0	4	2	0	0	85	53	0	16	7	31	0	0	0	0	0	0	0	0
ASV766	Bacteria	Proteobacteria	Gammaproteobacteria	Burkholderiales	MWH-UniP1_aquatic_group	NA	0	0	0	0	0	0	378	0	0	0	0	0	0	0	0	0	0	0	0	0	0	0	0	0	0	0	0	0	0	0	0	0	0	0	0	108	0	0	0	0	0	0	0
ASV767	Bacteria	Planctomycetota	Phycisphaerae	Phycisphaerales	Phycisphaeraceae	CL500-3	355	13	0	0	81	5	0	0	0	0	0	0	0	0	0	0	0	0	0	0	0	0	0	0	0	0	0	0	0	0	0	0	0	0	0	0	0	0	0	0	0	31	0
ASV768	Bacteria	Bacteroidota	Bacteroidia	Chitinophagales	Chitinophagaceae	Terrimonas	201	255	0	0	0	25	0	0	0	0	0	0	0	0	0	0	0	0	0	0	0	0	0	0	0	0	0	0	0	0	0	0	0	0	0	0	0	0	0	0	0	0	0
ASV769	Bacteria	Cyanobacteria	Cyanobacteriia	Synechococcales	Cyanobiaceae	Cyanobium_PCC-6307	0	0	0	0	0	0	0	0	0	0	0	0	0	0	0	0	0	0	0	24	0	44	14	0	0	0	0	0	0	13	0	246	86	41	0	0	13	0	0	0	0	0	0
ASV770	Bacteria	Bacteroidota	Bacteroidia	Flavobacteriales	Flavobacteriaceae	Robiginitalea	0	0	0	0	0	0	48	6	19	9	37	0	0	0	0	0	0	0	0	0	0	0	0	0	0	176	49	0	0	0	0	25	0	0	0	0	0	0	0	0	0	0	0
ASV771	Bacteria	Proteobacteria	Gammaproteobacteria	Oceanospirillales	NA	NA	0	0	0	0	0	0	0	0	19	223	155	0	0	0	0	11	0	0	0	7	0	0	0	0	0	0	0	0	0	0	0	0	0	0	0	0	0	0	11	0	0	0	0
ASV772	Bacteria	Firmicutes	Bacilli	Erysipelotrichales	Erysipelatoclostridiaceae	UCG-004	0	26	0	0	44	0	37	0	0	0	0	0	0	0	0	0	0	0	0	0	0	10	24	15	135	0	0	0	0	0	0	41	37	0	0	0	40	0	0	0	0	0	0
ASV773	Archaea	Nanoarchaeota	Nanoarchaeia	Woesearchaeales	NA	NA	0	0	0	0	0	0	0	37	17	13	6	56	43	12	0	54	92	0	0	0	0	0	0	0	0	0	0	0	0	0	0	0	0	0	0	0	0	26	13	27	36	0	0
ASV774	Bacteria	Proteobacteria	Gammaproteobacteria	Gammaproteobacteria_Incertae_Sedis	Unknown_Family	NA	0	0	0	0	0	0	0	0	0	0	0	98	0	169	0	84	0	0	0	0	0	0	0	0	0	0	0	0	0	0	0	0	0	0	0	0	0	0	0	0	124	0	0
ASV775	Bacteria	Proteobacteria	Alphaproteobacteria	Rhodospirillales	Terasakiellaceae	NA	0	0	0	0	0	0	24	24	105	3	26	4	4	0	4	0	0	0	0	4	0	0	0	0	0	0	0	0	0	0	0	0	0	0	0	19	56	23	29	4	29	0	0
ASV776	Bacteria	Actinobacteriota	Acidimicrobiia	Microtrichales	Ilumatobacteraceae	NA	0	0	0	0	0	0	0	0	0	0	0	0	0	0	0	0	0	0	0	0	0	0	0	88	177	0	0	0	0	53	25	0	0	13	58	40	23	0	0	0	0	0	0
ASV777	Bacteria	Cyanobacteria	Cyanobacteriia	Synechococcales	Cyanobiaceae	Cyanobium_PCC-6307	0	0	0	0	0	0	238	0	0	0	50	0	0	0	0	0	0	0	0	12	0	0	0	0	0	0	0	0	0	15	0	0	0	0	0	0	0	0	0	0	0	0	0
ASV778	Bacteria	Cyanobacteria	Cyanobacteriia	Synechococcales	Cyanobiaceae	Cyanobium_PCC-6307	0	0	0	0	0	0	0	53	136	0	0	0	0	81	50	93	0	0	0	0	0	0	0	28	0	0	0	0	0	0	0	0	0	0	0	0	0	0	0	0	0	0	0
ASV779	Bacteria	Proteobacteria	Gammaproteobacteria	Thiomicrospirales	Thioglobaceae	SUP05_cluster	0	0	0	0	0	0	0	0	0	22	0	0	0	0	0	0	0	0	0	0	0	0	0	0	0	0	0	7	428	0	0	0	0	0	0	0	0	0	0	18	0	0	0
ASV780	Bacteria	Actinobacteriota	Acidimicrobiia	Microtrichales	Ilumatobacteraceae	CL500-29_marine_group	0	0	93	40	0	0	28	0	0	0	0	6	6	0	0	0	0	0	0	0	0	0	11	38	74	0	0	0	0	0	77	0	0	0	41	47	12	0	0	0	0	0	0
ASV781	Bacteria	Bacteroidota	Bacteroidia	Sphingobacteriales	NS11-12_marine_group	NA	0	0	0	0	0	0	0	0	0	0	0	0	0	0	0	0	0	0	0	0	0	45	38	0	0	174	217	0	0	0	0	0	0	0	0	0	0	0	0	0	0	0	0
ASV782	Bacteria	Bdellovibrionota	Bdellovibrionia	Bacteriovoracales	Bacteriovoracaceae	Halobacteriovorax	0	0	0	0	0	0	0	128	64	10	0	0	0	0	0	31	16	0	0	0	0	0	0	0	0	0	0	0	0	0	0	0	0	0	0	13	10	142	43	0	0	0	0
ASV783	Bacteria	Proteobacteria	Gammaproteobacteria	pItb-vmat-80	NA	NA	0	0	0	0	0	0	0	0	54	0	7	0	0	0	0	0	0	0	10	0	0	34	0	39	0	33	0	32	0	0	0	0	0	0	0	0	120	46	32	0	60	0	0
ASV784	Bacteria	Deinococcota	Deinococci	Deinococcales	Trueperaceae	Truepera	0	0	0	0	0	0	12	0	70	12	56	0	0	0	0	5	0	0	0	3	0	0	0	0	0	25	2	0	0	0	0	0	0	0	0	9	102	28	21	0	72	0	0
ASV785	Bacteria	Cyanobacteria	Cyanobacteriia	Synechococcales	Prochlorotrichaceae	Prochlorothrix_PCC-9006	0	0	0	0	0	0	0	0	90	0	17	28	0	15	0	136	3	0	0	0	0	0	0	0	0	0	0	0	0	0	0	0	0	0	0	0	0	18	24	20	61	0	0
ASV786	Bacteria	Proteobacteria	Gammaproteobacteria	Burkholderiales	Nitrosomonadaceae	mle1-7	0	0	0	0	0	0	0	52	0	104	0	17	44	0	0	0	20	0	0	0	0	0	0	0	0	0	0	0	0	0	0	0	0	0	0	0	0	43	0	141	46	0	0
ASV787	Bacteria	Proteobacteria	Gammaproteobacteria	Vibrionales	Vibrionaceae	Vibrio	0	0	0	0	0	0	0	26	9	0	0	0	10	80	262	0	0	0	0	0	0	0	0	0	0	0	0	0	0	0	0	0	0	0	0	0	0	24	0	51	7	0	0
ASV788	Bacteria	Bacteroidota	Bacteroidia	Sphingobacteriales	NS11-12_marine_group	NA	0	18	0	0	36	12	0	0	0	0	0	0	0	0	0	0	0	0	0	0	0	0	0	0	0	0	0	0	0	0	0	0	0	0	0	0	0	0	0	0	0	182	218
ASV789	Bacteria	Proteobacteria	Gammaproteobacteria	Coxiellales	Coxiellaceae	Coxiella	0	0	0	0	0	0	0	150	11	24	0	58	90	0	0	0	0	0	0	0	0	0	0	0	0	0	0	0	0	0	0	0	0	0	0	0	0	21	4	117	33	0	0
ASV790	Bacteria	Cyanobacteria	Cyanobacteriia	Synechococcales	Cyanobiaceae	Synechococcus_CC9902	0	0	0	0	0	0	0	0	0	152	220	0	0	0	0	0	0	0	0	29	0	0	0	0	0	0	0	0	0	0	0	0	0	0	0	0	0	0	0	0	0	0	0
ASV791	Bacteria	Firmicutes	Clostridia	Clostridiales	Clostridiaceae	Clostridium_sensu_stricto_1	0	0	43	0	8	0	0	0	9	0	3	23	0	62	26	11	0	0	0	6	9	0	4	22	4	18	10	10	10	0	0	0	0	0	0	6	61	0	0	8	27	7	23
ASV792	Bacteria	Verrucomicrobiota	Verrucomicrobiae	Pedosphaerales	Pedosphaeraceae	NA	0	0	0	0	0	0	0	0	0	0	0	0	0	0	0	0	0	0	0	0	15	0	0	0	0	0	0	0	0	55	164	0	0	92	132	0	0	0	0	0	0	0	0
ASV793	Bacteria	Proteobacteria	Alphaproteobacteria	Sphingomonadales	Sphingomonadaceae	Sphingorhabdus	14	0	251	0	123	31	0	0	0	0	0	0	0	0	0	0	0	0	0	0	0	0	9	0	0	0	0	0	0	0	0	35	0	0	0	0	0	0	0	0	0	0	0
ASV794	Bacteria	Actinobacteriota	Acidimicrobiia	Microtrichales	Ilumatobacteraceae	CL500-29_marine_group	0	44	0	0	0	0	0	0	0	0	0	0	0	0	0	0	0	0	0	0	0	0	59	0	0	0	0	0	0	0	118	0	92	0	150	0	0	0	0	0	0	0	0
ASV795	Bacteria	Proteobacteria	Alphaproteobacteria	NA	NA	NA	0	0	0	0	0	0	0	0	0	0	0	0	0	0	0	0	0	0	0	0	0	0	0	0	0	0	0	0	0	0	0	0	0	0	0	0	0	0	0	0	0	228	231
ASV796	Bacteria	Planctomycetota	Planctomycetes	Pirellulales	Pirellulaceae	NA	0	0	0	0	0	0	0	0	27	0	0	0	0	17	15	0	0	0	0	22	0	0	0	124	171	0	13	0	0	0	0	0	0	0	0	0	0	0	0	0	14	0	0
ASV797	Bacteria	Proteobacteria	Alphaproteobacteria	NA	NA	NA	0	0	0	0	0	0	0	0	0	0	88	74	0	0	0	85	0	0	0	0	0	0	0	0	0	0	0	0	0	0	0	0	0	0	0	0	0	0	0	0	211	0	0
ASV798	Bacteria	Proteobacteria	NA	NA	NA	NA	0	0	0	0	0	0	0	0	19	0	7	19	0	0	0	3	0	0	0	6	0	0	0	3	0	0	0	0	0	23	0	301	0	42	0	0	4	5	8	4	16	0	0
ASV799	Bacteria	Bacteroidota	Bacteroidia	Flavobacteriales	Cryomorphaceae	NA	0	0	0	0	0	0	0	23	9	123	75	4	4	0	0	0	0	0	0	4	0	0	0	0	0	48	68	4	0	0	0	0	0	0	0	0	0	0	0	6	5	0	0
ASV800	Bacteria	Proteobacteria	Gammaproteobacteria	Pseudomonadales	Pseudomonadaceae	Pseudomonas	0	0	0	0	0	0	0	0	0	0	0	0	0	0	0	0	0	0	0	0	0	0	0	0	0	0	0	0	0	0	0	0	0	0	0	0	0	0	454	0	0	0	0
ASV801	Bacteria	Proteobacteria	NA	NA	NA	NA	0	0	0	0	0	0	0	0	19	0	7	8	0	106	0	13	0	0	0	28	0	0	0	90	0	0	0	0	0	0	0	0	0	115	0	0	23	14	11	0	14	0	0
ASV802	Bacteria	Proteobacteria	Gammaproteobacteria	Steroidobacterales	Steroidobacteraceae	NA	42	0	57	0	114	0	0	0	0	0	9	0	0	0	0	0	0	0	0	0	0	70	0	80	0	44	0	0	0	0	0	10	0	0	0	0	0	0	0	0	0	0	28
ASV803	Bacteria	Bacteroidota	Bacteroidia	Sphingobacteriales	NS11-12_marine_group	NA	0	0	0	0	0	0	221	15	84	0	0	15	15	0	0	0	0	0	0	15	0	10	0	20	0	0	0	0	0	9	0	4	0	20	0	0	0	0	0	0	0	0	0
ASV804	Bacteria	Verrucomicrobiota	Verrucomicrobiae	Pedosphaerales	Pedosphaeraceae	SCGC_AAA164-E04	0	0	0	0	0	0	0	95	35	0	0	0	33	0	67	0	0	0	0	0	22	0	0	0	0	0	0	0	0	0	0	0	0	0	0	0	0	72	0	97	0	0	0
ASV805	Bacteria	Verrucomicrobiota	Verrucomicrobiae	Opitutales	Puniceicoccaceae	Lentimonas	0	0	0	0	0	0	0	0	13	0	30	0	0	0	0	0	0	0	0	13	5	0	0	5	0	159	26	27	0	0	0	0	0	0	0	0	0	42	4	9	51	0	0
ASV806	Bacteria	Proteobacteria	Alphaproteobacteria	Rhizobiales	Rhizobiales_Incertae_Sedis	NA	126	103	0	0	60	68	0	0	0	0	0	0	0	0	0	0	0	0	0	0	0	0	0	0	0	0	0	0	0	0	0	0	0	0	0	0	0	0	0	0	0	44	50
ASV807	Bacteria	Gemmatimonadota	BD2-11_terrestrial_group	NA	NA	NA	0	0	0	0	0	0	0	12	21	18	60	30	6	64	32	22	6	0	10	24	0	0	0	0	0	0	0	0	0	0	0	0	0	0	0	0	0	8	19	23	36	0	0
ASV808	Bacteria	Bacteroidota	Bacteroidia	Flavobacteriales	Flavobacteriaceae	NA	0	0	0	0	0	0	0	0	0	31	24	0	0	47	73	0	0	0	20	0	14	0	0	0	0	0	0	0	0	0	0	0	0	0	0	0	0	0	0	14	16	0	0
ASV809	Bacteria	Bacteroidota	Bacteroidia	Flavobacteriales	Flavobacteriaceae	NS5_marine_group	0	0	0	0	0	0	0	90	0	0	0	0	0	0	0	0	0	0	96	0	0	0	0	0	0	0	0	0	118	0	0	0	0	0	0	0	0	48	0	97	0	0	0
ASV810	Bacteria	Bacteroidota	Bacteroidia	Flavobacteriales	Crocinitomicaceae	Fluviicola	0	0	0	0	0	0	0	0	85	0	175	0	0	44	0	0	0	0	0	0	0	0	0	0	0	0	0	0	0	0	0	0	0	0	0	0	0	7	63	0	0	0	0
ASV811	Bacteria	Proteobacteria	Alphaproteobacteria	Sphingomonadales	Sphingomonadaceae	Novosphingobium	0	0	0	0	0	0	0	0	0	0	0	0	0	0	0	0	0	0	0	0	0	0	0	0	0	0	0	0	0	0	0	0	0	0	0	0	0	0	0	0	0	264	182
ASV812	Bacteria	Proteobacteria	Gammaproteobacteria	Oceanospirillales	Alcanivoracaceae1	Alcanivorax	0	0	0	3	0	0	0	0	0	0	0	0	0	443	0	0	0	0	0	0	0	0	0	0	0	0	0	0	0	0	0	0	0	0	0	0	0	0	0	0	0	0	0
ASV813	Bacteria	Proteobacteria	Gammaproteobacteria	Thiotrichales	Thiotrichaceae	NA	0	0	0	0	0	0	0	90	0	94	0	14	26	0	0	0	14	0	9	10	0	0	0	0	0	0	0	0	32	0	0	0	0	0	0	0	0	57	0	81	4	0	0
ASV814	Bacteria	Proteobacteria	Gammaproteobacteria	BD7-8	NA	NA	0	0	0	0	0	0	0	0	0	0	0	86	0	118	0	54	0	41	0	0	0	55	0	0	0	0	0	0	0	0	0	0	0	0	0	0	0	0	0	0	92	0	0
ASV815	Bacteria	Proteobacteria	Gammaproteobacteria	PLTA13	NA	NA	0	0	29	0	0	0	0	0	16	0	16	41	0	21	0	6	0	0	0	0	0	62	0	55	0	23	0	12	0	0	0	0	0	6	0	0	0	42	30	0	88	0	0
ASV816	Bacteria	Cyanobacteria	Cyanobacteriia	Cyanobacteriales	Cyanobacteriaceae	Symphothece_PCC-7002	0	0	0	0	0	0	9	0	29	0	0	23	0	0	5	113	0	0	0	0	0	0	0	0	0	0	0	0	0	0	0	0	0	2	0	3	48	0	17	0	26	0	0
ASV817	Bacteria	Proteobacteria	Gammaproteobacteria	Burkholderiales	Comamonadaceae	Hydrogenophaga	0	0	42	0	0	0	20	0	0	0	0	31	0	0	0	0	0	0	0	0	0	0	0	38	213	0	0	0	0	0	0	0	0	0	13	0	0	0	0	40	47	0	0
ASV818	Bacteria	Verrucomicrobiota	Verrucomicrobiae	Verrucomicrobiales	DEV007	NA	0	0	0	0	0	0	0	7	112	0	200	0	0	0	0	0	0	0	0	0	0	0	0	0	0	0	0	0	0	0	0	0	0	0	0	0	0	0	0	0	17	0	0
ASV819	Bacteria	Proteobacteria	Gammaproteobacteria	Alteromonadales	Idiomarinaceae	Idiomarina	0	0	0	0	0	0	17	0	0	0	0	0	0	0	0	0	0	0	0	0	0	0	73	0	125	36	185	0	0	0	0	0	3	0	0	2	0	0	0	0	0	0	0
ASV820	Bacteria	Proteobacteria	Alphaproteobacteria	Caulobacterales	Hyphomonadaceae	NA	0	0	0	0	0	0	0	0	5	41	111	7	0	25	0	0	0	0	0	6	0	0	0	0	0	38	12	0	0	0	0	0	0	0	0	0	0	0	0	2	20	0	0
ASV821	Bacteria	Proteobacteria	Alphaproteobacteria	Sphingomonadales	Sphingomonadaceae	Sphingorhabdus	0	0	202	69	33	130	0	0	0	0	0	0	0	0	0	0	0	0	0	0	0	0	0	0	0	0	0	0	0	0	0	0	5	0	0	0	0	0	0	0	0	0	0
ASV822	Bacteria	Desulfobacterota	Desulfuromonadia	Sva1033	NA	NA	0	0	0	0	0	0	0	0	31	0	0	0	0	0	0	0	0	68	0	0	0	0	0	19	0	22	0	16	0	0	0	0	0	0	0	0	113	57	42	0	61	0	0
ASV823	Bacteria	Bacteroidota	Bacteroidia	Chitinophagales	Saprospiraceae	NA	3	0	0	0	0	0	0	0	0	0	0	0	0	0	0	0	0	0	0	0	0	0	0	0	0	0	0	0	0	0	0	0	0	0	0	0	0	0	0	0	0	258	177
ASV824	Bacteria	Proteobacteria	Gammaproteobacteria	211ds20	NA	NA	38	214	0	0	0	23	0	0	0	0	0	0	0	0	0	0	0	0	0	0	0	0	0	0	0	0	0	0	0	0	0	0	0	0	0	0	0	0	0	0	0	85	76
ASV825	Bacteria	NA	NA	NA	NA	NA	0	0	0	0	0	0	21	6	119	0	5	0	0	0	0	0	0	0	0	17	0	0	0	19	0	0	0	0	0	0	0	0	0	0	0	6	45	34	11	0	48	0	0
ASV826	Bacteria	Bdellovibrionota	Bdellovibrionia	Bdellovibrionales	Bdellovibrionaceae	OM27_clade	0	0	0	0	0	0	0	0	0	0	0	0	0	0	0	0	0	0	0	0	0	0	0	0	0	0	0	0	0	0	0	0	0	0	0	0	0	0	0	0	0	248	187
ASV827	Bacteria	Bdellovibrionota	Bdellovibrionia	Bacteriovoracales	Bacteriovoracaceae	Peredibacter	0	0	0	0	0	0	0	0	0	0	0	0	0	0	0	0	0	0	0	0	0	0	0	119	202	0	0	0	0	0	0	0	0	0	0	60	54	0	0	0	0	0	0
ASV828	Bacteria	NA	NA	NA	NA	NA	0	0	0	0	56	0	0	0	0	0	0	0	0	34	0	0	0	0	0	0	0	9	0	31	0	0	0	0	0	35	0	54	0	207	0	0	10	0	0	0	0	0	0
ASV829	Bacteria	Verrucomicrobiota	Verrucomicrobiae	Opitutales	Puniceicoccaceae	MB11C04_marine_group	0	0	0	0	0	0	0	15	0	44	0	13	82	0	18	0	10	0	40	4	17	0	0	0	0	0	0	0	12	0	0	0	0	0	0	0	0	22	0	90	11	0	0
ASV830	Bacteria	Actinobacteriota	Actinobacteria	Micrococcales	Microbacteriaceae	Candidatus_Limnoluna	18	30	0	0	0	0	0	0	0	0	0	0	0	0	0	0	0	0	0	0	0	25	212	45	102	0	0	0	0	0	0	0	0	0	0	0	0	0	0	0	0	0	0
ASV831	Bacteria	Bacteroidota	Bacteroidia	Flavobacteriales	Flavobacteriaceae	NS4_marine_group	0	0	0	0	0	0	0	0	0	0	0	0	0	0	42	0	0	0	0	0	0	0	0	0	0	0	0	0	0	0	0	0	0	0	0	0	0	27	0	0	0	0	0
ASV832	Bacteria	Bacteroidota	Bacteroidia	Chitinophagales	Chitinophagaceae	Dinghuibacter	105	16	0	0	129	0	0	0	0	0	0	0	0	0	0	0	0	0	0	0	0	14	37	0	0	10	0	0	0	50	0	13	0	56	0	0	0	0	0	0	0	0	0
ASV833	Bacteria	Firmicutes	Bacilli	Erysipelotrichales	Erysipelatoclostridiaceae	UCG-004	0	0	0	0	0	0	0	0	0	0	0	0	0	0	0	0	0	0	0	15	9	4	9	58	0	0	0	0	0	16	0	0	0	0	0	0	134	0	0	0	0	0	0
ASV834	Bacteria	Proteobacteria	Alphaproteobacteria	SAR11_clade	NA	NA	0	0	0	34	0	0	0	0	0	0	0	0	0	0	0	0	0	0	0	0	63	0	0	0	141	0	97	0	0	0	0	0	32	0	29	0	0	0	0	0	0	0	0
ASV835	Archaea	Thermoplasmatota	Thermoplasmata	Marine_Group_II	NA	NA	0	0	0	0	0	0	0	43	30	0	0	36	0	0	0	0	0	0	0	0	0	0	0	0	0	0	0	0	0	0	0	0	0	0	0	0	0	113	0	64	144	0	0
ASV836	Bacteria	Proteobacteria	Gammaproteobacteria	Steroidobacterales	Woeseiaceae	Woeseia	0	0	0	0	0	0	0	0	0	0	0	47	0	59	0	35	0	72	0	0	0	133	0	0	0	0	0	0	0	0	0	0	0	0	0	0	0	0	0	0	83	0	0
ASV837	Archaea	Crenarchaeota	Nitrososphaeria	Nitrosopumilales	Nitrosopumilaceae	Candidatus_Nitrosopumilus	0	0	0	0	0	0	0	0	0	0	0	0	0	0	0	0	0	0	0	0	0	0	0	0	0	0	0	0	0	0	0	0	0	0	0	0	0	0	0	0	0	0	0
ASV838	Bacteria	Chloroflexi	Dehalococcoidia	SAR202_clade	NA	NA	0	0	0	0	0	0	0	11	0	0	0	0	70	8	71	0	12	0	0	0	7	0	0	0	0	0	0	0	0	0	0	0	0	0	0	0	0	10	0	161	15	0	0
ASV839	Bacteria	Bacteroidota	Bacteroidia	Flavobacteriales	Crocinitomicaceae	Fluviicola	0	0	0	0	0	0	0	0	0	0	0	0	0	0	0	0	0	0	0	0	0	0	0	0	0	0	0	0	0	152	0	148	0	24	0	28	76	0	0	0	0	0	0
ASV840	Bacteria	Chloroflexi	Chloroflexia	Chloroflexales	Roseiflexaceae	NA	0	0	0	0	0	0	72	0	0	0	0	0	0	0	0	0	0	0	0	0	0	21	32	0	0	0	0	0	0	77	0	0	0	149	0	0	76	0	0	0	0	0	0
ASV841	Bacteria	Bacteroidota	Bacteroidia	Sphingobacteriales	NS11-12_marine_group	NA	0	0	6	0	0	0	0	0	0	0	0	0	0	0	0	0	0	0	0	0	0	0	0	150	79	30	0	0	12	0	0	23	0	0	0	0	127	0	0	0	0	0	0
ASV842	Bacteria	Proteobacteria	Gammaproteobacteria	Cellvibrionales	Halieaceae	OM60(NOR5)_clade	0	0	0	0	0	0	0	0	0	0	34	12	23	26	172	0	0	0	0	0	0	0	0	0	0	54	0	9	0	0	0	0	0	0	0	0	0	0	0	71	0	0	0
ASV843	Bacteria	Patescibacteria	Parcubacteria	GWA2-38-13b	NA	NA	0	0	0	0	0	0	0	0	0	0	0	5	6	0	0	0	0	0	0	25	3	0	0	0	0	0	0	0	0	0	0	0	0	0	0	0	0	0	0	0	0	10	6
ASV844	Bacteria	Proteobacteria	NA	NA	NA	NA	47	0	22	0	195	0	0	0	0	0	0	0	0	0	0	0	0	0	0	0	0	0	0	0	0	0	0	0	0	121	0	17	0	20	0	0	0	0	0	0	0	0	0
ASV845	Bacteria	SAR324_clade(Marine_group_B)	NA	NA	NA	NA	0	0	0	0	0	0	0	10	72	0	27	21	9	0	0	0	0	0	0	22	0	0	0	0	0	0	0	0	0	0	0	0	0	0	0	0	0	9	53	42	81	0	0
ASV846	Bacteria	Proteobacteria	Gammaproteobacteria	Cellvibrionales	Halieaceae	Halioglobus	0	0	0	0	0	0	0	0	39	0	11	0	0	0	0	0	0	0	0	0	0	0	0	109	0	85	0	46	0	0	0	0	0	10	0	0	37	35	20	0	31	0	0
ASV847	Bacteria	Actinobacteriota	Acidimicrobiia	Microtrichales	Ilumatobacteraceae	CL500-29_marine_group	0	0	0	43	0	0	110	9	0	0	0	0	0	0	0	0	0	0	0	0	18	0	0	0	95	0	0	0	0	0	23	0	0	0	19	68	16	0	0	0	0	0	0
ASV848	Bacteria	Planctomycetota	OM190	NA	NA	NA	0	0	0	0	0	0	0	0	0	17	251	29	0	24	0	11	0	0	0	5	0	0	0	0	0	0	0	0	0	0	0	0	0	0	0	0	0	0	0	1	63	0	0
ASV849	Bacteria	Proteobacteria	Gammaproteobacteria	Cellvibrionales	Porticoccaceae	Porticoccus	0	0	0	0	0	0	0	0	0	0	0	0	0	0	0	0	0	16	0	0	0	0	0	0	0	143	261	0	0	0	0	0	0	0	0	0	0	0	0	0	0	0	0
ASV850	Bacteria	Bacteroidota	Bacteroidia	Sphingobacteriales	NS11-12_marine_group	NA	0	0	0	0	0	0	91	0	0	0	0	0	0	0	0	0	0	0	0	0	0	0	0	0	0	0	0	0	0	0	0	0	0	0	0	51	230	0	0	0	0	0	0
ASV851	Bacteria	Cyanobacteria	Cyanobacteriia	Synechococcales	Cyanobiaceae	Cyanobium_PCC-6307	0	0	0	0	0	0	0	0	0	0	0	0	0	0	0	0	0	0	0	0	0	0	0	0	0	0	0	0	0	0	0	0	0	0	0	0	0	0	0	0	0	211	209
ASV852	Bacteria	Bdellovibrionota	Oligoflexia	Silvanigrellales	Silvanigrellaceae	NA	0	0	0	0	0	0	26	0	0	0	0	0	0	0	0	0	0	0	0	0	0	0	0	0	0	0	0	0	0	0	0	0	0	0	0	307	85	0	0	0	0	0	0
ASV853	Bacteria	Verrucomicrobiota	Verrucomicrobiae	Verrucomicrobiales	Rubritaleaceae	Luteolibacter	0	0	0	0	0	0	0	0	0	0	0	0	0	0	0	0	0	0	0	23	3	8	0	336	17	0	0	0	0	0	0	0	0	0	0	0	9	4	0	0	4	0	0
ASV854	Bacteria	Actinobacteriota	Acidimicrobiia	Actinomarinales	Actinomarinaceae	Candidatus_Actinomarina	0	0	0	0	0	0	0	105	0	0	0	0	0	0	0	0	0	0	0	0	0	0	0	0	0	0	0	0	34	0	0	0	0	0	0	0	0	150	0	93	0	0	0
ASV855	Bacteria	Cyanobacteria	Cyanobacteriia	Synechococcales	Cyanobiaceae	Cyanobium_PCC-6307	0	0	0	0	0	0	0	0	0	0	0	0	0	0	0	0	0	0	0	0	0	0	0	0	0	0	0	0	0	0	0	0	0	0	0	0	0	0	0	0	0	194	221
ASV856	Bacteria	SAR324_clade(Marine_group_B)	NA	NA	NA	NA	0	0	0	0	0	0	0	49	4	63	0	0	0	0	0	0	0	0	0	0	0	0	0	0	0	0	0	0	0	0	0	0	0	0	0	0	0	51	0	237	11	0	0
ASV857	Bacteria	Bacteroidota	Bacteroidia	Flavobacteriales	Cryomorphaceae	NS10_marine_group	0	0	0	0	0	0	0	0	0	0	0	0	0	0	0	0	0	0	0	13	6	0	0	41	36	230	85	0	0	0	0	0	0	0	0	0	0	0	0	0	0	0	0
ASV858	Bacteria	Desulfobacterota	Desulfobulbia	Desulfobulbales	Desulfobulbaceae	NA	0	0	0	0	0	0	0	0	61	0	0	0	0	0	0	0	0	0	0	0	0	0	0	62	0	42	0	31	0	0	0	0	0	0	0	0	93	32	37	0	56	0	0
ASV859	Bacteria	Proteobacteria	Gammaproteobacteria	Cellvibrionales	Spongiibacteraceae	NA	0	0	0	0	0	0	0	59	0	60	8	29	29	0	0	0	0	0	0	0	0	0	0	0	38	0	0	0	10	0	0	0	0	0	0	0	0	10	0	179	0	0	0
ASV860	Bacteria	Proteobacteria	Alphaproteobacteria	Puniceispirillales	SAR116_clade	NA	0	0	0	0	0	0	0	46	0	21	0	0	18	0	27	0	13	0	0	0	22	0	0	0	0	0	0	0	0	0	0	0	0	0	0	0	0	42	0	208	0	0	0
ASV861	Archaea	Thermoplasmatota	Thermoplasmata	Marine_Group_II	NA	NA	0	0	0	0	0	0	0	26	0	0	0	53	53	0	0	0	0	0	0	0	0	0	0	0	0	0	0	0	0	0	0	0	0	0	0	0	0	0	0	7	8	0	0
ASV862	Bacteria	Bdellovibrionota	Oligoflexia	Oligoflexales	NA	NA	0	0	0	0	0	0	0	41	36	0	0	0	0	0	3	6	0	0	0	0	0	0	0	0	0	0	0	0	0	0	0	0	0	0	0	19	2	28	28	0	0	0	0
ASV863	Bacteria	WPS-2	NA	NA	NA	NA	0	0	0	0	0	0	0	27	12	0	0	6	36	6	82	27	75	0	0	6	0	0	0	0	0	0	0	0	0	0	0	0	0	0	0	5	0	19	2	48	0	0	0
ASV864	Bacteria	Proteobacteria	Gammaproteobacteria	Oceanospirillales	Pseudohongiellaceae	Pseudohongiella	0	0	0	0	0	0	0	0	41	0	0	57	13	0	0	21	0	0	0	0	0	0	0	0	0	0	0	0	0	0	0	0	0	0	0	0	0	45	39	68	119	0	0
ASV865	Bacteria	NA	NA	NA	NA	NA	0	0	0	0	0	0	0	14	25	24	83	9	9	0	0	3	0	0	0	5	0	0	0	7	0	0	0	0	0	0	0	0	0	0	0	6	26	10	0	0	7	0	0
ASV866	Bacteria	Proteobacteria	Gammaproteobacteria	Salinisphaerales	Solimonadaceae	Nevskia	0	0	0	0	0	0	0	0	0	0	0	0	0	0	0	0	0	0	0	0	0	0	0	0	0	0	0	0	0	0	0	0	0	0	0	0	0	0	402	0	0	0	0
ASV867	Bacteria	Bacteroidota	Bacteroidia	Flavobacteriales	Crocinitomicaceae	Fluviicola	0	0	0	0	0	0	0	0	0	0	0	0	0	0	0	0	0	0	0	0	0	0	0	0	0	0	0	0	0	0	0	0	0	0	0	0	0	0	0	0	0	217	185
ASV868	Bacteria	Bacteroidota	Rhodothermia	Balneolales	Balneolaceae	CK06-06-Mud-MAS4B-21	0	0	0	0	0	0	336	17	0	0	0	0	0	0	0	0	0	0	0	0	0	0	0	0	0	0	0	0	0	0	0	0	0	0	0	34	14	0	0	0	0	0	0
ASV869	Bacteria	Bacteroidota	Bacteroidia	Chitinophagales	Saprospiraceae	NA	0	0	0	0	0	0	74	0	84	0	0	0	0	0	0	0	0	0	0	0	0	0	0	0	0	0	0	0	0	0	0	0	0	0	0	6	237	0	0	0	0	0	0
ASV870	Bacteria	Proteobacteria	Gammaproteobacteria	EPR3968-O8a-Bc78	NA	NA	0	0	3	0	0	0	0	0	12	0	4	68	0	49	0	22	0	24	0	5	0	12	0	0	0	0	0	4	0	0	0	0	0	0	0	0	0	12	10	7	170	0	0
ASV871	Bacteria	Bacteroidota	Bacteroidia	Flavobacteriales	NS9_marine_group	NA	0	0	0	0	0	0	0	0	0	0	0	0	0	0	0	0	0	0	0	0	0	0	0	0	0	0	0	0	0	0	0	0	0	0	0	0	0	0	0	0	0	227	173
ASV872	Bacteria	Proteobacteria	Gammaproteobacteria	Burkholderiales	Burkholderiaceae	Polynucleobacter	56	133	0	0	27	115	0	0	0	0	0	0	0	0	0	0	0	0	0	0	0	0	37	0	14	0	0	0	0	0	0	0	0	0	0	0	0	0	0	18	0	0	0
ASV873	Bacteria	Proteobacteria	Gammaproteobacteria	Alteromonadales	Pseudoalteromonadaceae	Pseudoalteromonas	0	0	0	0	0	0	0	0	0	0	0	0	0	0	0	0	0	0	0	0	0	0	0	0	0	0	0	0	0	0	0	0	0	0	0	0	0	0	397	0	0	0	0
ASV874	Bacteria	Bacteroidota	Bacteroidia	Flavobacteriales	NS9_marine_group	NA	0	0	0	0	0	0	0	0	63	32	141	0	0	38	28	0	0	0	0	0	0	0	0	0	0	0	0	0	0	0	0	0	0	0	0	0	0	0	45	0	43	0	0
ASV875	Bacteria	Bdellovibrionota	Bdellovibrionia	Bacteriovoracales	Bacteriovoracaceae	Halobacteriovorax	0	0	0	0	0	0	0	0	0	0	0	0	0	0	0	0	0	0	0	0	0	0	0	0	0	252	145	0	0	0	0	0	0	0	0	0	0	0	0	0	0	0	0
ASV876	Bacteria	Proteobacteria	Gammaproteobacteria	Oceanospirillales	Nitrincolaceae	Marinobacterium	0	0	0	0	0	0	0	9	45	0	19	0	0	0	0	0	0	0	0	0	0	0	0	0	0	0	0	0	0	0	0	0	0	0	0	0	0	111	32	10	169	0	0
ASV877	Bacteria	Proteobacteria	Gammaproteobacteria	Burkholderiales	Nitrosomonadaceae	DSSD61	0	0	0	0	0	0	0	0	0	0	0	0	0	0	0	0	0	0	0	0	0	0	0	0	0	0	0	0	0	0	0	0	0	0	0	0	0	0	0	0	0	244	150
ASV878	Bacteria	Actinobacteriota	Acidimicrobiia	Microtrichales	NA	NA	0	0	0	0	0	0	0	0	0	0	0	0	0	0	0	0	0	0	0	0	0	0	0	124	136	0	0	0	0	0	0	60	14	0	0	29	15	9	0	0	7	0	0
ASV879	Bacteria	Cyanobacteria	Cyanobacteriia	Synechococcales	Cyanobiaceae	Cyanobium_PCC-6307	0	0	0	0	0	0	78	0	32	0	0	0	0	0	0	0	0	0	0	0	0	25	13	0	0	0	0	0	0	120	0	0	0	84	0	0	0	0	0	0	0	0	0
ASV880	Bacteria	Actinobacteriota	Thermoleophilia	Gaiellales	NA	NA	0	0	45	20	0	0	0	0	0	0	0	0	0	0	0	0	0	0	0	5	8	0	0	34	71	0	0	0	0	44	28	47	20	4	12	27	26	0	0	0	0	0	0
ASV881	Bacteria	Bacteroidota	Bacteroidia	Cytophagales	Cyclobacteriaceae	NA	0	0	0	0	0	0	0	0	0	0	0	59	0	75	0	13	0	136	0	0	0	17	0	0	0	0	0	0	0	0	0	0	0	0	0	0	0	0	0	0	93	0	0
ASV882	Bacteria	Proteobacteria	Gammaproteobacteria	Burkholderiales	Comamonadaceae	NA	74	174	0	0	0	0	0	0	0	0	0	0	0	0	0	0	0	0	0	0	0	0	0	0	0	0	0	0	0	0	0	0	0	0	0	0	0	0	0	0	0	71	74
ASV883	Bacteria	Proteobacteria	Gammaproteobacteria	Steroidobacterales	Woeseiaceae	Woeseia	0	0	0	0	0	0	0	0	0	0	0	70	0	77	0	35	0	0	0	0	0	17	0	0	0	0	0	0	0	0	0	0	0	0	0	0	0	0	0	0	192	0	0
ASV884	Bacteria	Proteobacteria	Gammaproteobacteria	Cellvibrionales	Spongiibacteraceae	BD1-7_clade	0	0	0	0	0	0	0	0	0	0	0	0	0	0	0	0	0	0	0	0	0	65	20	0	0	0	0	0	0	76	0	117	0	107	0	0	6	0	0	0	0	0	0
ASV885	Bacteria	Verrucomicrobiota	Verrucomicrobiae	Opitutales	Opitutaceae	Opitutus	73	303	0	0	0	13	0	0	0	0	0	0	0	0	0	0	0	0	0	0	0	0	0	0	0	0	0	0	0	0	0	0	0	0	0	0	0	0	0	0	0	0	0
ASV886	Bacteria	Bdellovibrionota	Bdellovibrionia	Bacteriovoracales	Bacteriovoracaceae	Peredibacter	0	0	0	0	0	0	0	9	7	0	0	7	7	0	0	0	0	0	0	6	5	0	0	57	107	0	0	0	0	0	0	0	0	0	0	91	102	0	0	0	0	0	0
ASV887	Bacteria	Proteobacteria	Alphaproteobacteria	SAR11_clade	Clade_I	Clade_Ib	0	0	0	0	0	0	0	0	0	0	0	0	0	0	205	0	33	0	0	0	0	0	0	0	0	0	0	0	0	0	0	0	0	0	0	0	0	0	0	0	0	0	0
ASV888	Bacteria	NA	NA	NA	NA	NA	0	0	0	0	0	0	128	0	0	0	0	0	0	0	0	0	0	0	0	0	0	0	0	0	0	0	0	0	0	94	31	0	0	74	24	0	0	0	0	0	0	0	0
ASV889	Bacteria	Proteobacteria	Gammaproteobacteria	Steroidobacterales	Woeseiaceae	Woeseia	0	0	0	0	0	0	0	0	0	0	0	0	0	0	0	0	0	0	0	0	0	32	0	81	0	51	0	0	0	0	0	0	0	0	0	0	45	45	51	0	86	0	0
ASV890	Bacteria	Bacteroidota	Bacteroidia	Flavobacteriales	Flavobacteriaceae	Flavobacterium	0	0	0	0	0	0	0	0	0	0	0	0	0	0	0	0	0	0	0	0	0	0	0	0	0	0	0	0	0	0	0	0	0	0	0	0	0	0	0	0	0	212	176
ASV891	Bacteria	Bdellovibrionota	Bdellovibrionia	Bacteriovoracales	Bacteriovoracaceae	Peredibacter	0	0	0	0	0	0	0	0	0	0	0	0	0	0	0	0	0	0	0	0	0	0	0	116	195	0	0	0	0	0	0	0	0	0	0	34	43	0	0	0	0	0	0
ASV892	Bacteria	Actinobacteriota	Acidimicrobiia	Microtrichales	NA	NA	0	0	35	0	0	0	14	0	0	0	0	0	0	0	0	0	0	0	0	0	3	0	0	12	9	0	0	0	0	119	28	25	0	63	24	24	32	0	0	0	0	0	0
ASV893	Bacteria	Bdellovibrionota	Oligoflexia	Silvanigrellales	Silvanigrellaceae	NA	0	0	0	0	0	0	129	22	48	0	0	0	0	0	0	0	0	0	0	0	0	0	0	0	0	0	0	0	0	0	0	0	0	0	0	53	40	0	0	0	0	0	0
ASV894	Bacteria	Proteobacteria	Gammaproteobacteria	Burkholderiales	Nitrosomonadaceae	DSSD61	0	0	0	0	0	0	0	0	0	0	0	0	0	0	0	0	0	0	0	0	0	0	0	0	0	0	0	0	0	0	0	0	0	0	0	0	0	0	0	0	0	222	165
ASV895	Bacteria	Cyanobacteria	Cyanobacteriia	Cyanobacteriales	Nostocaceae	Cylindrospermopsis_CRJ1	4	0	0	0	0	0	0	0	0	0	0	0	0	0	0	0	0	0	0	0	0	0	0	0	0	0	0	0	0	0	0	0	0	0	0	0	0	0	0	0	0	203	179
ASV896	Bacteria	Actinobacteriota	Actinobacteria	Frankiales	Sporichthyaceae	hgcI_clade	0	0	0	64	0	0	65	34	0	0	0	0	0	0	0	0	0	0	0	28	0	0	0	0	27	0	0	0	0	0	0	0	0	0	0	125	0	0	0	44	0	0	0
ASV897	Bacteria	Bacteroidota	Bacteroidia	Flavobacteriales	NA	NA	0	0	0	0	0	0	4	35	36	6	0	0	0	0	0	0	0	0	0	0	0	0	0	0	0	93	50	0	0	0	0	0	0	0	0	12	11	60	24	0	56	0	0
ASV898	Bacteria	Proteobacteria	Gammaproteobacteria	NA	NA	NA	0	0	0	0	0	0	0	0	0	0	0	43	37	0	0	34	16	0	0	10	2	0	0	0	0	0	0	0	0	0	0	0	0	0	0	0	0	0	0	142	75	0	0
ASV899	Bacteria	Chloroflexi	Anaerolineae	RBG-13-54-9	NA	NA	0	0	0	0	0	0	0	0	0	0	0	0	0	0	0	0	0	0	0	0	0	0	0	0	0	0	0	0	0	0	0	0	0	0	0	0	0	0	0	0	0	215	170
ASV900	Bacteria	Cyanobacteria	Cyanobacteriia	Synechococcales	Cyanobiaceae	Cyanobium_PCC-6307	0	0	0	0	0	0	0	0	0	0	0	0	0	0	0	0	0	20	16	0	0	90	105	50	0	0	0	0	0	0	0	101	0	0	0	0	0	0	0	0	0	0	0
ASV901	Bacteria	Proteobacteria	Gammaproteobacteria	Burkholderiales	Methylophilaceae	MM2	0	0	0	0	0	0	0	0	0	0	0	0	0	0	0	0	0	0	0	0	0	0	0	0	0	0	0	0	0	0	0	0	0	0	0	0	0	0	0	0	0	220	162
ASV902	Bacteria	Proteobacteria	Alphaproteobacteria	NA	NA	NA	0	0	0	0	0	0	0	0	20	0	25	57	0	51	0	82	0	0	0	0	0	0	0	0	0	0	0	0	0	0	0	0	0	0	0	0	0	0	0	0	134	0	0
ASV903	Bacteria	Proteobacteria	Alphaproteobacteria	Micropepsales	Micropepsaceae	NA	37	21	7	117	11	24	0	0	0	0	0	0	0	0	0	0	0	0	0	0	0	19	32	0	12	0	0	0	0	0	22	16	22	0	43	0	0	0	0	0	0	0	0
ASV904	Bacteria	Proteobacteria	Alphaproteobacteria	Parvibaculales	PS1_clade	NA	0	0	0	0	0	0	0	27	0	51	0	0	0	0	0	0	0	0	0	0	0	0	0	0	0	0	39	0	84	0	0	0	0	0	0	16	0	14	0	135	15	0	0
ASV905	Bacteria	Planctomycetota	Planctomycetes	Pirellulales	Pirellulaceae	NA	0	0	0	0	0	0	0	0	40	0	137	0	0	0	0	0	0	0	0	0	0	0	0	0	0	0	0	47	27	0	0	0	0	0	0	0	0	0	0	0	0	0	0
ASV906	Bacteria	Proteobacteria	Gammaproteobacteria	Burkholderiales	Comamonadaceae	Rubrivivax	104	25	0	0	237	13	0	0	0	0	0	0	0	0	0	0	0	0	0	0	0	0	0	0	0	0	0	0	0	0	0	0	0	0	0	0	0	0	0	0	0	0	0
ASV907	Bacteria	Actinobacteriota	Acidimicrobiia	Microtrichales	Ilumatobacteraceae	CL500-29_marine_group	0	25	0	0	135	219	0	0	0	0	0	0	0	0	0	0	0	0	0	0	0	0	0	0	0	0	0	0	0	0	0	0	0	0	0	0	0	0	0	0	0	0	0
ASV908	Bacteria	Proteobacteria	Alphaproteobacteria	Rhizobiales	Rhizobiales_Incertae_Sedis	NA	0	0	0	0	0	0	0	0	0	0	0	0	0	0	0	0	0	0	0	0	0	0	0	0	0	0	0	0	0	0	0	0	0	0	0	0	0	0	0	0	0	143	236
ASV909	Bacteria	Bacteroidota	Bacteroidia	Sphingobacteriales	NS11-12_marine_group	NA	0	0	0	0	0	0	98	0	0	0	0	0	0	0	0	0	0	0	0	0	0	0	0	11	0	20	0	0	0	8	0	0	0	0	0	11	209	0	0	0	0	0	0
ASV910	Bacteria	Proteobacteria	Alphaproteobacteria	Rhizobiales	Hyphomicrobiaceae	Filomicrobium	0	0	0	0	0	0	0	0	42	0	107	15	0	0	0	0	0	0	0	0	0	0	0	0	0	0	0	0	0	0	0	0	0	0	0	0	0	14	0	0	26	0	0
ASV911	Bacteria	Firmicutes	Bacilli	Acholeplasmatales	Acholeplasmataceae	Acholeplasma	0	0	0	0	0	0	0	0	0	0	0	0	0	0	0	0	0	0	0	0	0	0	0	0	0	98	35	0	0	0	0	0	0	0	0	0	55	20	0	0	17	0	0
ASV912	Bacteria	NA	NA	NA	NA	NA	0	0	0	0	0	0	0	0	0	0	0	0	0	0	0	0	0	0	0	0	0	0	0	0	0	0	0	0	0	0	0	0	0	0	0	0	0	0	0	0	0	201	176
ASV913	Bacteria	Proteobacteria	Gammaproteobacteria	Cellvibrionales	Halieaceae	OM60(NOR5)_clade	0	0	0	0	0	0	0	0	0	0	0	0	0	0	0	0	0	0	0	40	0	0	0	0	0	0	225	0	0	0	0	0	0	0	0	0	0	0	0	58	0	0	0
ASV914	Bacteria	Bacteroidota	Bacteroidia	NA	NA	NA	0	0	0	0	0	0	23	0	34	0	13	0	0	0	0	0	0	0	0	8	0	0	0	0	0	0	0	0	0	0	0	0	0	0	0	0	19	4	0	0	5	0	0
ASV915	Bacteria	Proteobacteria	Gammaproteobacteria	Burkholderiales	Neisseriaceae	NA	0	0	0	0	0	0	0	0	0	0	0	0	0	0	0	0	0	0	0	0	0	0	0	0	0	0	0	0	0	0	0	0	0	0	0	0	0	0	0	0	0	231	145
ASV916	Bacteria	Proteobacteria	Alphaproteobacteria	Rhizobiales	Beijerinckiaceae	alphaI_cluster	0	0	0	0	0	0	0	0	0	0	0	0	0	0	0	0	0	0	0	0	0	0	0	0	0	0	0	0	0	17	0	213	60	63	22	0	0	0	0	0	0	0	0
ASV917	Bacteria	Bdellovibrionota	Bdellovibrionia	Bdellovibrionales	Bdellovibrionaceae	OM27_clade	0	0	0	0	0	0	0	0	3	0	0	0	0	0	0	0	0	0	0	0	0	0	0	256	42	0	0	0	0	0	0	0	0	0	0	0	51	5	0	0	13	0	0
ASV918	Bacteria	Bacteroidota	Bacteroidia	Flavobacteriales	Crocinitomicaceae	Fluviicola	0	0	0	0	0	0	0	0	0	0	0	0	0	0	0	0	0	0	0	0	0	0	0	0	0	0	0	0	0	120	0	0	0	174	0	0	81	0	0	0	0	0	0
ASV919	Bacteria	Verrucomicrobiota	Verrucomicrobiae	Pedosphaerales	Pedosphaeraceae	NA	0	0	0	0	0	0	0	27	41	55	0	4	5	0	0	2	0	0	0	17	0	0	0	0	0	0	0	0	0	0	0	0	0	0	0	0	0	52	27	56	0	0	0
ASV920	Bacteria	Proteobacteria	Alphaproteobacteria	Rhodospirillales	Magnetospiraceae	NA	0	0	0	0	0	0	0	52	4	157	0	22	22	0	0	0	0	0	46	5	6	0	0	0	0	0	13	0	0	0	0	0	0	0	0	5	0	11	0	41	0	0	0
ASV921	Bacteria	Actinobacteriota	Actinobacteria	Propionibacteriales	Propionibacteriaceae	Cutibacterium	0	0	0	0	0	0	0	0	0	0	0	0	0	0	0	0	0	373	0	0	0	0	0	0	0	0	0	0	0	0	0	0	0	0	0	0	0	0	0	0	0	0	0
ASV922	Bacteria	Proteobacteria	Gammaproteobacteria	Steroidobacterales	Woeseiaceae	Woeseia	0	0	0	0	0	0	0	0	0	0	0	78	0	66	0	45	0	6	0	0	0	29	0	0	0	0	0	0	0	0	0	0	0	0	0	0	0	0	0	11	138	0	0
ASV923	Bacteria	Proteobacteria	Alphaproteobacteria	NA	NA	NA	0	0	0	0	0	0	18	0	0	0	0	7	7	0	0	0	0	0	0	0	0	0	0	0	0	0	0	0	0	3	139	0	0	15	115	71	4	0	0	0	0	0	0
ASV924	Bacteria	Proteobacteria	Gammaproteobacteria	Ectothiorhodospirales	Thioalkalispiraceae	Thiohalophilus	0	0	0	0	0	0	0	0	44	0	55	25	0	14	0	0	0	0	0	0	0	0	0	30	0	26	0	0	0	0	0	0	0	0	0	0	90	25	29	0	25	0	0
ASV925	Bacteria	Cyanobacteria	Cyanobacteriia	Synechococcales	Cyanobiaceae	Cyanobium_PCC-6307	0	0	0	0	0	0	0	0	0	0	0	0	0	0	0	0	0	0	0	0	0	0	0	277	90	0	0	0	0	0	0	0	0	0	0	0	0	0	0	0	0	0	0
ASV926	Bacteria	Bdellovibrionota	Oligoflexia	0319-6G20	NA	NA	0	0	0	0	0	0	0	0	0	0	0	0	0	0	0	0	0	0	0	0	0	0	0	0	0	0	0	0	0	0	0	0	0	0	0	0	0	0	0	0	0	184	184
ASV927	Bacteria	Actinobacteriota	Acidimicrobiia	Microtrichales	Ilumatobacteraceae	CL500-29_marine_group	128	80	0	0	47	0	0	0	0	0	0	0	0	0	0	0	0	0	0	0	0	36	76	0	0	0	0	0	0	0	0	0	0	0	0	0	0	0	0	0	0	0	0
ASV928	Bacteria	NA	NA	NA	NA	NA	0	0	0	0	0	0	15	5	58	33	80	11	11	0	0	4	0	0	0	0	0	0	0	0	0	0	0	0	0	0	0	0	0	0	0	3	6	14	12	3	12	0	0
ASV929	Bacteria	Proteobacteria	Gammaproteobacteria	Cellvibrionales	Halieaceae	NA	0	0	0	0	0	0	0	0	0	0	0	48	0	120	0	17	0	0	0	0	0	0	0	0	0	0	0	0	0	0	0	0	0	0	0	0	0	0	0	14	168	0	0
ASV930	Bacteria	Bdellovibrionota	Bdellovibrionia	Bdellovibrionales	Bdellovibrionaceae	OM27_clade	0	0	0	0	0	0	0	0	136	5	81	18	0	13	0	0	0	0	0	0	0	0	0	0	0	0	0	0	0	0	0	0	0	0	0	0	0	0	45	10	41	0	0
ASV931	Bacteria	Proteobacteria	Gammaproteobacteria	Thiohalorhabdales	Thiohalorhabdaceae	NA	0	0	12	0	0	0	0	0	9	0	0	42	0	67	0	22	0	39	0	0	0	30	0	27	0	20	0	8	0	0	0	0	0	0	0	0	8	0	0	0	81	0	0
ASV932	Bacteria	Proteobacteria	Gammaproteobacteria	Alteromonadales	Alteromonadaceae	Alteromonas	0	0	0	0	0	0	0	0	44	0	0	0	0	0	0	0	0	0	0	0	0	0	0	0	0	0	0	0	0	0	0	0	0	0	0	0	0	74	58	71	106	0	0
ASV933	Bacteria	Proteobacteria	Gammaproteobacteria	Burkholderiales	Nitrosomonadaceae	IS-44	0	0	0	0	0	0	0	0	0	0	0	67	0	74	18	20	0	0	0	0	0	0	0	0	0	0	0	0	0	0	0	0	0	0	0	0	7	0	0	64	114	0	0
ASV934	Bacteria	Proteobacteria	Gammaproteobacteria	Cellvibrionales	Porticoccaceae	Porticoccus	0	0	0	0	0	0	0	0	0	0	13	0	0	0	0	0	0	0	0	0	0	0	0	0	0	0	0	0	0	0	0	0	0	0	0	0	0	136	0	19	195	0	0
ASV935	Bacteria	Actinobacteriota	Actinobacteria	Corynebacteriales	Corynebacteriaceae	Corynebacterium	0	0	0	0	0	0	0	0	0	0	0	0	0	31	0	0	0	331	0	0	0	0	0	0	0	0	0	0	0	0	0	0	0	0	0	0	0	0	0	0	0	0	0
ASV936	Bacteria	Verrucomicrobiota	Verrucomicrobiae	NA	NA	NA	0	0	0	0	0	0	0	0	0	0	0	0	0	0	0	0	0	0	0	6	0	57	70	0	0	0	0	0	0	168	40	0	0	22	0	0	0	0	0	0	0	0	0
ASV937	Bacteria	Acidobacteriota	Vicinamibacteria	Vicinamibacterales	NA	NA	0	0	0	0	0	0	55	10	3	0	0	3	3	0	0	0	0	0	0	0	8	0	0	0	0	0	0	0	0	9	61	0	0	59	142	8	0	0	0	0	0	0	0
ASV938	Bacteria	Cyanobacteria	Cyanobacteriia	Cyanobacteriales	Microcystaceae	Synechocystis_PCC-6803	0	0	0	0	0	0	74	18	40	0	17	7	7	0	0	0	0	0	0	0	0	0	0	0	0	0	0	0	0	0	0	0	0	0	0	0	0	0	0	5	0	0	0
ASV939	Bacteria	Gemmatimonadota	Gemmatimonadetes	Gemmatimonadales	Gemmatimonadaceae	NA	0	0	14	7	8	3	8	0	0	0	0	0	0	0	0	0	0	0	0	0	0	11	0	20	49	0	0	0	0	39	53	16	32	19	62	24	0	0	0	0	0	0	0
ASV940	Bacteria	Planctomycetota	OM190	NA	NA	NA	0	0	0	0	0	0	0	0	41	0	0	16	2	0	0	0	0	0	0	0	0	0	0	0	0	0	0	0	0	0	0	0	0	0	0	0	0	15	36	0	25	0	0
ASV941	Bacteria	Bacteroidota	Bacteroidia	Sphingobacteriales	LiUU-11-161	NA	0	0	0	0	0	0	0	0	0	0	0	0	0	0	0	0	0	0	0	0	0	0	0	0	0	0	0	0	0	0	0	0	0	0	0	0	0	0	0	0	0	203	156
ASV942	Bacteria	Chloroflexi	Anaerolineae	SBR1031	A4b	NA	0	0	0	0	0	0	19	5	16	3	0	0	0	7	0	11	0	0	0	0	0	45	76	0	0	0	0	0	0	0	0	0	0	0	0	11	64	0	1	0	0	0	0
ASV943	Bacteria	Bacteroidota	Bacteroidia	Flavobacteriales	NA	NA	0	0	0	0	0	0	0	0	0	0	0	0	0	0	0	0	0	0	0	0	0	0	0	0	0	356	0	0	0	0	0	0	0	0	0	0	0	0	0	0	0	0	0
ASV944	Bacteria	Proteobacteria	Gammaproteobacteria	Steroidobacterales	Steroidobacteraceae	NA	63	0	0	0	0	0	0	0	0	0	0	0	0	0	0	0	0	0	0	0	0	0	0	0	0	0	0	0	0	0	0	0	0	0	0	0	0	0	0	0	0	164	129
ASV945	Bacteria	Proteobacteria	Gammaproteobacteria	Burkholderiales	Comamonadaceae	Comamonas	0	0	37	40	11	48	28	0	0	0	0	0	0	6	0	0	0	0	0	0	9	0	0	0	55	0	0	0	0	0	53	0	0	22	49	0	0	0	0	0	0	0	0
ASV946	Bacteria	Bacteroidota	Bacteroidia	Cytophagales	Spirosomaceae	Pseudarcicella	0	0	0	0	7	32	10	9	4	0	0	5	5	0	0	0	0	0	0	0	0	0	0	18	0	0	0	0	0	15	48	26	43	0	104	18	8	0	0	0	0	0	0
ASV947	Bacteria	Bacteroidota	Bacteroidia	Flavobacteriales	Cryomorphaceae	NA	0	0	0	0	0	0	17	0	0	0	0	0	0	3	0	0	0	0	0	0	0	0	0	141	81	0	0	0	0	0	0	5	0	0	0	0	5	35	0	14	53	0	0
ASV948	Bacteria	Planctomycetota	OM190	NA	NA	NA	0	0	0	0	0	0	0	0	119	0	6	0	0	0	0	0	0	0	0	0	0	0	0	0	0	0	0	0	0	0	0	0	0	0	0	0	0	5	15	0	0	0	0
ASV949	Bacteria	Verrucomicrobiota	Verrucomicrobiae	Pedosphaerales	Pedosphaeraceae	SH3-11	87	99	0	0	73	43	0	0	0	0	0	0	0	0	0	0	0	0	0	0	0	0	0	0	0	0	0	0	0	0	12	0	0	0	2	0	0	0	0	0	0	20	21
ASV950	Bacteria	Proteobacteria	Gammaproteobacteria	Burkholderiales	MWH-UniP1_aquatic_group	NA	0	0	0	0	0	0	136	9	0	0	0	0	0	0	0	0	0	0	0	0	0	0	60	0	0	0	0	0	0	0	0	0	0	0	0	74	27	0	0	0	0	0	0
ASV951	Bacteria	Proteobacteria	Gammaproteobacteria	NA	NA	NA	0	0	0	0	0	0	26	35	0	152	16	17	17	0	0	0	0	0	0	7	0	0	0	0	0	0	0	0	0	0	0	0	0	0	0	10	0	0	0	22	0	0	0
ASV952	Bacteria	Bacteroidota	Rhodothermia	Balneolales	Balneolaceae	NA	0	0	0	0	0	0	353	0	0	0	0	0	0	0	0	0	0	0	0	0	0	0	0	0	0	0	0	0	0	0	0	0	0	0	0	0	0	0	0	0	0	0	0
ASV953	Bacteria	Actinobacteriota	Actinobacteria	PeM15	NA	NA	0	0	0	0	0	0	0	33	0	64	0	0	0	0	63	0	0	0	0	0	0	0	0	0	0	0	0	0	0	0	0	0	0	0	0	0	0	0	0	170	0	0	0
ASV954	Bacteria	Proteobacteria	Alphaproteobacteria	Puniceispirillales	NA	NA	0	0	0	0	0	0	0	0	15	0	53	0	0	0	0	0	0	0	0	0	0	0	0	0	0	275	5	0	0	0	0	0	0	0	0	0	0	7	0	0	0	0	0
ASV955	Bacteria	Actinobacteriota	Acidimicrobiia	Microtrichales	Ilumatobacteraceae	CL500-29_marine_group	0	99	0	0	0	56	0	0	0	0	0	0	0	0	0	0	0	0	0	0	0	54	126	0	0	0	0	0	0	0	0	0	18	0	0	0	0	0	0	0	0	0	0
ASV956	Bacteria	Myxococcota	NA	NA	NA	NA	0	0	0	0	0	0	14	0	76	0	0	0	0	0	0	0	0	0	0	0	0	0	0	0	0	0	0	0	0	0	0	0	0	0	0	0	16	0	0	0	0	0	0
ASV957	Bacteria	Proteobacteria	Alphaproteobacteria	Rhizobiales	Rhizobiales_Incertae_Sedis	NA	38	0	0	0	49	0	0	0	0	0	0	0	0	0	0	0	0	0	0	0	0	46	16	0	0	0	0	0	0	0	0	0	0	0	0	0	0	0	0	0	0	100	104
ASV958	Bacteria	Bacteroidota	Bacteroidia	Flavobacteriales	Flavobacteriaceae	Flavobacterium	0	0	63	6	238	44	0	0	0	0	0	0	0	0	0	0	0	0	0	0	0	0	0	0	0	0	0	0	0	0	0	0	0	0	0	0	0	0	0	0	0	0	0
ASV959	Bacteria	Proteobacteria	NA	NA	NA	NA	0	0	0	0	0	0	0	22	12	7	4	10	10	0	3	0	0	0	0	0	11	0	0	58	168	0	0	0	0	0	0	0	0	0	0	0	2	20	8	9	0	0	0
ASV960	Bacteria	Proteobacteria	Gammaproteobacteria	Xanthomonadales	Xanthomonadaceae	Stenotrophomonas	0	0	0	0	0	0	0	0	197	0	0	0	0	0	0	0	0	0	0	0	0	0	0	0	0	0	0	0	0	0	0	0	0	0	0	0	0	17	70	5	15	0	0
ASV961	Bacteria	Firmicutes	Bacilli	Erysipelotrichales	Erysipelatoclostridiaceae	UCG-004	0	0	0	0	0	0	0	0	14	0	0	7	7	0	0	0	0	0	0	0	0	0	0	44	0	9	14	0	0	0	0	0	0	0	0	0	172	0	4	0	0	0	0
ASV962	Bacteria	Proteobacteria	Gammaproteobacteria	KI89A_clade	NA	NA	0	0	0	0	0	0	0	0	0	0	0	70	0	34	0	56	0	0	0	0	0	0	0	0	0	0	0	0	0	0	0	0	0	0	0	0	0	0	0	28	163	0	0
ASV963	Bacteria	Proteobacteria	Alphaproteobacteria	Rhodobacterales	Rhodobacteraceae	Ascidiaceihabitans	0	0	0	0	0	0	0	0	0	78	0	0	0	0	0	0	0	0	126	0	0	0	0	0	0	0	0	0	61	0	0	0	0	0	0	0	0	0	0	0	0	0	0
ASV964	Bacteria	Proteobacteria	Gammaproteobacteria	Steroidobacterales	Woeseiaceae	Woeseia	0	0	0	0	0	0	0	0	16	0	10	26	0	36	0	0	0	0	0	0	0	80	0	0	0	0	0	0	0	0	0	0	0	0	0	0	0	36	17	0	111	0	0
ASV965	Bacteria	NA	NA	NA	NA	NA	0	0	0	0	0	0	0	0	0	0	0	0	0	0	0	0	0	0	0	0	0	0	0	0	0	0	0	0	0	0	0	0	0	0	0	0	0	0	0	0	0	187	161
ASV966	Bacteria	Proteobacteria	Gammaproteobacteria	Aeromonadales	Aeromonadaceae	Aeromonas	15	0	0	0	0	0	0	0	0	0	0	0	0	0	0	0	0	0	0	0	0	0	0	0	0	0	0	0	0	0	0	0	0	0	0	0	0	0	12	0	0	177	144
ASV967	Bacteria	Verrucomicrobiota	Verrucomicrobiae	Pedosphaerales	Pedosphaeraceae	SH3-11	0	0	0	0	0	0	218	19	0	16	12	0	0	0	0	0	0	0	0	0	0	24	59	0	0	0	0	0	0	0	0	0	0	0	0	0	0	0	0	0	0	0	0
ASV968	Bacteria	Proteobacteria	Gammaproteobacteria	CCD24	NA	NA	256	55	0	0	19	0	0	0	0	0	0	3	0	0	0	0	0	0	4	0	0	6	2	0	0	0	0	0	0	0	0	0	0	0	0	0	0	0	0	0	0	0	0
ASV969	Bacteria	Proteobacteria	Alphaproteobacteria	NA	NA	NA	0	0	0	0	0	0	0	26	39	0	0	0	0	0	0	0	0	0	0	7	0	0	0	0	0	0	0	0	0	0	0	0	0	0	0	52	68	32	19	0	0	0	0
ASV970	Bacteria	Bacteroidota	Bacteroidia	Flavobacteriales	Flavobacteriaceae	Formosa	0	0	0	0	0	0	0	14	20	0	0	0	0	25	10	10	0	0	5	14	0	0	0	0	0	85	54	0	28	0	0	0	0	0	0	0	0	9	20	0	0	0	0
ASV971	Bacteria	Proteobacteria	Alphaproteobacteria	Acetobacterales	Acetobacteraceae	NA	66	88	0	0	28	33	0	0	0	0	0	0	0	0	0	0	0	0	0	0	0	37	59	0	0	0	0	0	0	0	0	23	11	0	0	0	0	0	0	0	0	0	0
ASV972	Bacteria	Proteobacteria	Alphaproteobacteria	Rhodobacterales	Rhodobacteraceae	HIMB11	0	0	0	0	0	0	0	0	0	0	0	0	52	30	133	0	0	0	0	0	0	0	0	0	0	0	0	0	0	0	0	0	0	0	0	0	0	0	0	80	50	0	0
ASV973	Bacteria	Proteobacteria	Alphaproteobacteria	Sphingomonadales	Sphingomonadaceae	Qipengyuania	0	0	15	0	95	0	0	0	0	0	0	0	0	0	0	0	0	0	0	0	0	0	0	0	0	0	0	0	0	13	0	7	0	14	21	29	14	0	137	0	0	0	0
ASV974	Bacteria	Myxococcota	Polyangia	Polyangiales	Sandaracinaceae	NA	0	0	0	0	0	0	0	0	30	0	26	24	0	46	0	0	0	32	0	0	0	0	0	37	0	11	0	8	0	0	0	0	0	0	0	0	0	19	23	0	89	0	0
ASV975	Bacteria	Nitrospirota	Thermodesulfovibrionia	NA	NA	NA	0	0	0	0	0	0	0	0	18	0	7	40	0	12	0	34	0	0	0	0	0	41	0	14	0	0	0	0	0	6	0	9	0	14	0	0	16	33	17	0	79	0	0
ASV976	Bacteria	Proteobacteria	Gammaproteobacteria	Vibrionales	Vibrionaceae	Grimontia	0	0	0	0	0	0	0	0	0	0	17	58	92	0	17	0	0	0	10	0	0	0	0	0	0	0	0	0	0	0	0	0	0	0	0	0	0	0	0	90	57	0	0
ASV977	Bacteria	Proteobacteria	Gammaproteobacteria	Alteromonadales	Shewanellaceae	Shewanella	0	0	0	0	0	0	11	31	67	0	0	0	0	0	0	0	0	0	0	0	0	0	0	7	0	0	0	0	0	0	0	0	0	0	0	46	66	47	67	0	0	0	0
ASV978	Bacteria	Cyanobacteria	Cyanobacteriia	Synechococcales	Cyanobiaceae	Cyanobium_PCC-6307	0	0	0	0	0	0	95	0	40	0	0	0	0	0	0	0	0	0	0	0	0	0	0	0	0	0	0	0	0	0	0	0	0	0	0	0	0	0	0	0	0	0	0
ASV979	Bacteria	Verrucomicrobiota	Verrucomicrobiae	Verrucomicrobiales	Verrucomicrobiaceae	Prosthecobacter	0	0	0	0	0	0	34	12	58	0	0	4	4	0	0	0	0	0	0	16	0	97	42	23	0	9	2	0	0	0	0	0	0	0	0	0	3	0	0	0	0	0	0
ASV980	Bacteria	Cyanobacteria	Cyanobacteriia	Synechococcales	Cyanobiaceae	Cyanobium_PCC-6307	0	0	0	0	0	0	0	0	0	0	0	0	0	0	0	0	0	0	0	0	0	0	0	0	0	0	0	0	0	0	0	0	0	0	0	0	0	0	0	0	0	190	150
ASV981	Bacteria	Bacteroidota	Bacteroidia	Chitinophagales	Saprospiraceae	NA	0	0	0	0	0	0	0	0	0	0	339	0	0	0	0	0	0	0	0	0	0	0	0	0	0	0	0	0	0	0	0	0	0	0	0	0	0	0	0	0	0	0	0
ASV982	Bacteria	Actinobacteriota	Actinobacteria	Nitriliruptorales	Nitriliruptoraceae	NA	0	0	0	0	0	0	162	17	14	0	5	6	6	0	0	0	0	0	0	12	0	0	0	0	0	0	0	0	0	0	0	0	0	0	0	20	16	0	0	0	7	0	0
ASV983	Bacteria	Bacteroidota	Bacteroidia	Flavobacteriales	Crocinitomicaceae	Fluviicola	0	0	0	0	0	0	0	0	0	0	0	0	0	0	0	0	0	0	0	0	3	0	0	153	64	0	0	0	0	0	0	70	0	0	0	0	41	0	0	0	0	0	0
ASV984	Bacteria	Desulfobacterota	Syntrophobacteria	Syntrophobacterales	NA	NA	0	0	0	0	0	0	0	0	23	0	0	52	0	59	0	42	0	0	0	0	0	0	0	0	0	0	0	0	0	0	0	0	0	0	0	0	10	14	15	0	126	0	0
ASV985	Bacteria	Verrucomicrobiota	Verrucomicrobiae	Pedosphaerales	Pedosphaeraceae	DEV114	0	0	0	0	0	0	0	0	0	0	0	0	0	0	0	0	0	0	0	0	0	10	15	126	64	0	0	0	0	41	0	0	0	81	0	0	0	0	0	0	0	0	0
ASV986	Bacteria	Actinobacteriota	Acidimicrobiia	Microtrichales	Ilumatobacteraceae	NA	0	0	0	0	0	0	0	0	0	0	0	0	0	0	26	0	0	0	0	58	0	0	0	0	0	63	82	0	0	0	0	0	0	0	0	0	0	0	0	29	0	0	0
ASV987	Bacteria	Actinobacteriota	Actinobacteria	Frankiales	Sporichthyaceae	hgcI_clade	22	65	0	0	0	26	0	0	0	0	0	0	0	0	0	0	0	0	0	0	0	0	19	25	109	0	0	0	0	0	27	19	0	0	7	19	0	0	0	0	0	0	0
ASV988	Bacteria	Proteobacteria	Gammaproteobacteria	Burkholderiales	Comamonadaceae	NA	0	0	0	0	0	0	0	0	0	0	0	16	10	0	0	0	0	0	0	0	0	0	0	10	59	0	0	0	0	0	0	0	0	0	21	0	0	0	0	32	33	85	71
ASV989	Bacteria	Bacteroidota	Bacteroidia	Flavobacteriales	Crocinitomicaceae	Salinirepens	0	0	0	0	0	0	0	0	51	0	113	0	0	0	0	0	0	0	0	0	0	0	0	0	0	0	0	0	0	0	0	0	0	0	0	0	0	15	17	0	14	0	0
ASV990	Bacteria	Proteobacteria	Gammaproteobacteria	Coxiellales	Coxiellaceae	Coxiella	0	0	0	0	0	0	0	3	0	272	41	0	7	0	0	0	0	0	0	0	0	0	0	0	0	0	0	0	0	0	0	0	0	0	0	0	0	0	0	13	0	0	0
ASV991	Bacteria	Bacteroidota	Bacteroidia	Flavobacteriales	Flavobacteriaceae	Flavobacterium	0	0	0	0	0	0	0	0	0	0	0	0	0	0	0	0	0	0	0	0	0	0	0	0	0	0	0	0	0	0	0	0	0	0	0	0	0	0	0	0	0	171	163
ASV992	Bacteria	Proteobacteria	Alphaproteobacteria	Rhodobacterales	Rhodobacteraceae	Pseudooceanicola	0	0	0	0	0	0	0	0	0	0	0	0	0	0	0	0	0	0	0	0	0	0	0	0	0	0	0	0	0	0	0	0	0	0	0	0	0	168	0	0	165	0	0
ASV993	Bacteria	Cyanobacteria	Cyanobacteriia	Synechococcales	Cyanobiaceae	Cyanobium_PCC-6307	0	0	0	0	0	0	75	0	52	0	0	0	0	0	0	0	0	0	0	0	0	0	0	103	26	0	0	0	0	0	0	0	0	0	0	0	0	0	0	0	0	0	0
ASV994	Bacteria	Planctomycetota	Planctomycetes	Pirellulales	Pirellulaceae	Rhodopirellula	0	0	0	0	0	0	0	0	0	0	0	0	0	0	0	0	0	0	0	0	0	0	0	71	3	204	53	0	0	0	0	0	0	0	0	0	0	0	0	0	0	0	0
ASV995	Bacteria	Planctomycetota	Planctomycetes	Pirellulales	Pirellulaceae	Rhodopirellula	0	0	0	0	0	0	33	2	23	0	52	0	0	14	0	0	0	0	0	0	0	0	0	0	0	0	0	0	0	0	0	0	0	0	0	12	82	5	0	0	0	0	0
ASV996	Bacteria	Proteobacteria	Gammaproteobacteria	Burkholderiales	Methylophilaceae	NA	126	76	0	0	11	16	0	0	0	0	0	0	0	0	0	0	0	0	0	0	0	0	0	0	0	0	0	0	0	0	0	0	0	0	0	0	0	0	0	18	0	48	35
ASV997	Bacteria	Verrucomicrobiota	Verrucomicrobiae	Opitutales	Puniceicoccaceae	MB11C04_marine_group	0	0	0	0	0	0	0	0	0	35	0	0	82	8	56	0	16	0	0	0	0	0	0	0	0	0	0	0	0	0	0	0	0	0	0	0	0	0	0	119	13	0	0
ASV998	Bacteria	Proteobacteria	Gammaproteobacteria	Burkholderiales	MWH-UniP1_aquatic_group	NA	0	0	0	0	0	0	0	0	0	0	0	0	0	0	0	0	0	0	0	0	0	16	312	0	0	0	0	0	0	0	0	0	0	0	0	0	0	0	0	0	0	0	0
ASV999	Bacteria	Proteobacteria	Alphaproteobacteria	Sphingomonadales	Sphingomonadaceae	Rhizorhapis	17	16	30	18	63	103	0	0	0	0	0	0	0	0	0	0	0	0	0	0	0	0	11	0	0	0	0	0	0	0	13	4	17	7	10	0	0	0	0	0	0	0	16
ASV1000	Bacteria	Bacteroidota	Bacteroidia	Chitinophagales	NA	NA	0	0	0	0	0	0	0	0	0	0	0	0	0	0	0	0	0	0	0	0	0	0	0	0	0	0	0	0	0	0	0	0	0	0	0	0	0	0	0	0	0	177	150
ASV1001	Bacteria	Bdellovibrionota	Bdellovibrionia	Bdellovibrionales	Bdellovibrionaceae	OM27_clade	0	0	0	0	0	0	21	6	5	0	0	0	0	0	0	0	0	0	0	14	0	1	0	68	44	0	0	0	0	65	21	0	0	44	6	0	0	0	0	0	0	0	0
ASV1002	Bacteria	Bacteroidota	Bacteroidia	Chitinophagales	Chitinophagaceae	Edaphobaculum	0	0	0	0	0	0	0	0	0	0	0	0	0	0	0	0	0	0	0	0	0	0	0	0	0	0	0	0	0	0	0	0	0	0	0	0	0	0	0	0	0	172	153
ASV1003	Bacteria	Verrucomicrobiota	Verrucomicrobiae	Pedosphaerales	Pedosphaeraceae	Pedosphaera	0	0	0	0	0	0	0	0	0	0	0	0	0	0	0	0	0	0	0	0	0	0	0	0	0	0	0	0	0	0	0	0	0	0	0	0	0	0	0	0	0	172	152
ASV1004	Bacteria	Planctomycetota	OM190	NA	NA	NA	0	0	0	0	0	0	0	0	0	0	0	0	0	0	0	0	0	0	0	27	4	111	75	3	0	0	0	0	0	63	0	26	0	0	0	0	0	0	0	0	0	0	0
ASV1005	Bacteria	NA	NA	NA	NA	NA	0	0	0	0	0	0	0	49	37	16	10	3	3	0	0	0	0	0	0	3	0	0	0	0	0	0	0	0	0	0	0	0	0	0	0	0	0	106	37	17	10	0	0
ASV1006	Bacteria	Proteobacteria	Gammaproteobacteria	Ga0077536	NA	NA	155	77	0	0	91	0	0	0	0	0	0	0	0	0	0	0	0	0	0	0	0	0	0	0	0	0	0	0	0	0	0	0	0	0	0	0	0	0	0	0	0	0	0
ASV1007	Bacteria	Proteobacteria	Alphaproteobacteria	Rhodospirillales	Magnetospiraceae	NA	0	0	0	0	0	0	0	45	0	58	0	0	43	0	32	0	0	0	0	0	13	0	0	0	0	0	0	0	0	0	0	0	0	0	0	0	0	0	0	127	0	0	0
ASV1008	Bacteria	Proteobacteria	Gammaproteobacteria	Alteromonadales	Shewanellaceae	Shewanella	0	0	0	0	0	0	0	0	0	0	0	34	42	0	12	0	0	0	0	0	0	0	0	0	0	0	0	0	0	0	0	0	0	0	0	0	0	0	0	183	46	0	0
ASV1009	Bacteria	Proteobacteria	Gammaproteobacteria	Oceanospirillales	Pseudohongiellaceae	Pseudohongiella	0	0	0	0	0	0	0	0	0	0	0	0	0	0	0	0	0	0	0	0	0	0	320	0	0	0	0	0	0	0	0	0	0	0	0	0	0	0	0	0	0	0	0
ASV1010	Bacteria	Proteobacteria	Alphaproteobacteria	Kiloniellales	Kiloniellaceae	NA	0	0	0	0	0	0	0	43	0	17	0	0	7	0	28	0	19	0	0	13	42	0	0	0	0	0	0	0	0	0	0	0	0	0	0	14	0	22	0	81	0	0	0
ASV1011	Bacteria	Bacteroidota	Kapabacteria	Kapabacteriales	NA	NA	0	0	0	0	0	0	0	0	0	0	0	0	0	0	0	0	0	0	0	0	0	0	1	0	44	61	164	0	0	0	0	0	0	0	0	35	16	0	0	0	0	0	0
ASV1012	Bacteria	Verrucomicrobiota	Verrucomicrobiae	Pedosphaerales	Pedosphaeraceae	SCGC_AAA164-E04	0	0	0	0	0	0	78	26	12	22	10	6	6	0	0	0	0	0	0	0	0	3	0	0	0	61	17	0	0	0	0	0	0	0	0	0	19	0	5	0	12	0	0
ASV1013	Bacteria	Verrucomicrobiota	Verrucomicrobiae	Pedosphaerales	Pedosphaeraceae	NA	123	0	55	0	133	0	0	0	0	0	0	0	0	0	0	0	0	0	0	0	0	0	0	0	0	0	0	0	0	0	0	0	0	0	0	0	0	0	0	0	0	0	8
ASV1014	Bacteria	Desulfobacterota	Desulfobulbia	Desulfobulbales	Desulfobulbaceae	NA	0	0	0	0	0	0	0	0	34	0	16	13	0	0	0	0	0	0	0	0	0	8	0	9	0	0	0	9	0	0	0	0	0	0	0	0	81	38	25	0	84	0	0
ASV1015	Bacteria	Proteobacteria	Gammaproteobacteria	Burkholderiales	Sutterellaceae	NA	93	0	58	0	121	0	0	0	0	0	0	0	0	0	0	0	0	0	0	0	0	0	0	0	0	0	0	0	0	0	0	0	0	0	0	0	0	0	0	0	0	28	20
ASV1016	Bacteria	Patescibacteria	Parcubacteria	GWA2-38-13b	NA	NA	0	0	0	0	0	0	6	10	3	0	5	17	17	0	0	0	0	0	0	0	0	0	12	0	0	0	0	0	0	0	0	0	0	0	0	0	0	4	12	0	3	0	0
ASV1017	Bacteria	Bdellovibrionota	Bdellovibrionia	Bacteriovoracales	Bacteriovoracaceae	Peredibacter	0	0	0	0	0	0	0	0	0	0	0	0	0	0	0	0	0	0	0	0	0	0	0	0	0	0	0	0	0	0	0	0	0	0	0	0	0	0	0	0	0	188	131
ASV1018	Bacteria	Proteobacteria	Gammaproteobacteria	Burkholderiales	Oxalobacteraceae	Noviherbaspirillum	0	0	0	0	0	0	0	0	0	0	0	0	0	0	0	0	0	0	0	0	0	0	0	0	0	0	0	0	0	0	27	0	0	33	71	0	0	0	0	0	0	80	108
ASV1019	Bacteria	Proteobacteria	Gammaproteobacteria	Cellvibrionales	BD2-7	NA	0	0	12	0	0	0	0	0	0	0	6	0	0	6	0	0	0	23	9	0	0	81	96	6	0	27	0	7	0	0	0	0	0	0	0	0	9	6	0	15	18	0	0
ASV1020	Bacteria	Bacteroidota	Bacteroidia	Sphingobacteriales	Sphingobacteriaceae	Solitalea	0	0	48	23	59	47	0	0	0	0	0	0	0	0	0	0	0	0	0	0	0	0	0	0	0	0	0	0	0	100	34	3	5	0	0	0	0	0	0	0	0	0	0
ASV1021	Bacteria	Planctomycetota	Planctomycetes	Pirellulales	Pirellulaceae	NA	0	0	0	0	0	0	0	0	0	0	0	0	0	0	0	0	0	0	0	0	0	0	0	0	29	0	0	0	0	41	0	0	0	0	0	0	34	0	0	0	0	0	0
ASV1022	Bacteria	Actinobacteriota	Actinobacteria	Micrococcales	Microbacteriaceae	Candidatus_Planktoluna	0	0	44	14	0	50	0	0	0	0	0	0	0	0	0	0	0	0	0	0	0	0	0	65	89	0	0	0	0	10	0	21	0	0	8	0	0	0	0	17	0	0	0
ASV1023	Bacteria	Proteobacteria	Gammaproteobacteria	NA	NA	NA	0	0	0	0	0	0	9	0	30	0	17	0	0	19	0	0	0	0	0	0	0	17	0	24	0	17	0	0	0	0	0	0	0	0	0	9	11	56	37	0	73	0	0
ASV1024	Bacteria	Proteobacteria	Gammaproteobacteria	Oceanospirillales	Saccharospirillaceae	Thalassolituus	0	0	0	0	0	0	0	126	45	0	0	0	0	0	0	0	0	0	0	0	0	0	0	0	0	0	0	0	0	0	0	0	0	0	0	0	0	118	29	0	0	0	0
ASV1025	Bacteria	NA	NA	NA	NA	NA	0	0	0	0	0	0	0	0	0	8	0	13	93	0	0	0	0	0	0	0	0	0	0	0	0	0	0	0	0	0	0	0	0	0	0	0	0	0	0	186	21	0	0
ASV1026	Bacteria	Bdellovibrionota	Bdellovibrionia	Bdellovibrionales	Bdellovibrionaceae	OM27_clade	0	0	0	0	0	0	0	0	0	0	0	0	0	0	0	0	0	0	0	0	0	0	0	12	0	0	0	0	0	40	0	0	0	83	0	3	178	0	0	0	0	0	0
ASV1027	Bacteria	Gemmatimonadota	Gemmatimonadetes	Gemmatimonadales	Gemmatimonadaceae	NA	0	0	0	0	0	0	68	0	3	0	0	0	0	0	0	0	0	0	0	21	0	0	19	83	0	0	0	0	0	0	0	0	0	0	0	26	22	0	0	0	0	0	0
ASV1028	Bacteria	Desulfobacterota	Desulfuromonadia	PB19	NA	NA	0	0	0	0	0	0	22	0	65	0	0	23	0	0	3	43	0	0	0	18	0	0	0	0	0	0	0	0	0	0	0	0	0	0	0	0	21	0	46	6	32	0	0
ASV1029	Bacteria	Proteobacteria	Gammaproteobacteria	Steroidobacterales	Woeseiaceae	Woeseia	0	0	18	0	7	0	0	0	0	0	0	59	0	41	0	10	0	0	0	0	0	0	0	0	0	0	0	0	0	0	0	0	0	0	0	0	0	28	0	0	152	0	0
ASV1030	Bacteria	Planctomycetota	Phycisphaerae	MSBL9	4572-13	NA	0	0	7	0	0	0	0	0	0	0	0	51	0	50	2	21	0	0	0	7	0	53	8	0	0	0	0	0	0	0	0	0	0	0	0	1	0	0	0	9	90	0	0
ASV1031	Bacteria	Proteobacteria	Alphaproteobacteria	Puniceispirillales	NA	NA	0	0	0	0	0	0	0	8	78	0	35	0	0	0	0	0	0	0	0	0	0	0	0	0	0	79	0	0	0	0	0	0	0	0	0	0	0	0	41	0	31	0	0
ASV1032	Bacteria	Campilobacterota	Campylobacteria	Campylobacterales	Sulfurimonadaceae	Sulfurimonas	0	0	0	0	0	0	0	12	0	0	0	7	7	0	0	0	0	0	0	0	0	0	0	55	37	80	123	0	0	0	0	0	0	0	0	0	0	0	0	0	0	0	0
ASV1033	Bacteria	Desulfobacterota	Desulfobulbia	Desulfobulbales	Desulfobulbaceae	NA	0	0	0	0	0	0	0	0	10	0	0	70	0	57	0	0	0	0	0	0	0	61	0	0	0	0	0	0	0	0	0	0	0	0	0	0	10	0	0	0	105	0	0
ASV1034	Bacteria	Actinobacteriota	Actinobacteria	Frankiales	Sporichthyaceae	NA	41	151	0	0	0	12	0	0	0	0	0	0	0	0	0	0	0	0	0	0	0	0	0	0	14	0	0	0	0	0	0	0	94	0	0	0	0	0	0	0	0	0	0
ASV1035	Bacteria	NA	NA	NA	NA	NA	0	0	0	0	0	0	0	0	3	0	5	0	0	13	0	32	0	0	0	12	0	0	0	0	0	0	0	0	0	0	0	0	0	0	0	0	0	0	0	0	0	0	0
ASV1036	Bacteria	Myxococcota	Polyangia	Blfdi19	NA	NA	0	0	0	0	0	0	0	0	0	0	0	0	0	0	0	0	0	0	0	0	0	0	0	0	0	0	0	0	0	0	0	0	0	0	0	0	0	0	0	0	0	148	163
ASV1037	Bacteria	Proteobacteria	Gammaproteobacteria	Vibrionales	Vibrionaceae	Vibrio	0	0	0	0	0	0	0	0	0	0	0	0	77	0	0	0	0	0	0	0	0	0	0	0	0	0	0	0	0	0	0	0	0	0	0	0	0	0	0	201	32	0	0
ASV1038	Bacteria	Cyanobacteria	Cyanobacteriia	Synechococcales	Cyanobiaceae	Cyanobium_PCC-6307	0	0	0	0	0	0	0	0	0	0	0	0	0	0	0	0	0	0	0	0	0	0	0	0	35	0	0	0	0	0	0	0	47	0	0	0	0	0	0	0	0	0	0
ASV1039	Bacteria	Planctomycetota	Planctomycetes	Planctomycetales	NA	NA	34	0	4	0	11	0	0	0	0	0	0	0	0	0	0	0	0	0	0	0	0	0	0	0	0	0	0	0	0	0	0	0	0	0	0	0	0	0	0	0	0	109	153
ASV1040	Bacteria	Firmicutes	Clostridia	Lachnospirales	Lachnospiraceae	NA	0	0	0	0	0	0	0	0	0	0	0	0	0	0	0	0	0	0	0	0	0	0	0	0	0	0	0	0	0	0	0	0	0	0	0	0	0	0	309	0	0	0	0
ASV1041	Bacteria	Bdellovibrionota	Oligoflexia	NA	NA	NA	0	0	0	0	0	0	141	43	26	0	0	23	25	0	0	0	0	0	0	4	0	0	0	0	0	0	0	0	0	0	0	0	0	0	0	0	0	10	3	0	2	0	0
ASV1042	Bacteria	Proteobacteria	Gammaproteobacteria	Burkholderiales	Methylophilaceae	OM43_clade	0	0	0	0	0	0	30	24	0	10	0	10	10	0	0	0	0	0	0	11	40	0	0	0	0	0	0	0	0	0	136	0	0	0	9	0	0	0	0	20	0	0	0
ASV1043	Bacteria	Bacteroidota	Bacteroidia	Chitinophagales	Chitinophagaceae	Dinghuibacter	133	83	0	0	78	15	0	0	0	0	0	0	0	0	0	0	0	0	0	0	0	0	0	0	0	0	0	0	0	0	0	0	0	0	0	0	0	0	0	0	0	0	0
ASV1044	Bacteria	Proteobacteria	Gammaproteobacteria	Burkholderiales	Burkholderiaceae	Lautropia	0	47	0	0	30	37	0	0	0	0	0	0	0	0	0	0	0	0	0	0	0	0	0	0	0	0	0	0	0	0	0	0	0	0	0	0	0	0	0	0	0	100	94
ASV1045	Bacteria	Proteobacteria	Gammaproteobacteria	JG36-TzT-191	NA	NA	0	40	0	0	0	0	0	0	0	0	0	0	0	0	0	0	0	0	0	0	0	0	0	0	0	0	0	0	0	0	0	0	0	0	0	0	0	0	0	0	0	120	149
ASV1046	Bacteria	Bacteroidota	Bacteroidia	Cytophagales	Microscillaceae	NA	0	0	26	0	9	0	0	0	0	0	0	0	0	0	0	0	0	170	0	0	0	38	0	0	0	0	0	0	0	5	0	29	0	29	0	0	3	0	0	0	0	0	0
ASV1047	Bacteria	Bacteroidota	Bacteroidia	Flavobacteriales	Cryomorphaceae	NS10_marine_group	0	0	0	0	0	0	0	0	0	0	0	0	18	99	136	0	0	0	0	0	0	0	0	0	0	8	0	5	0	0	0	0	0	0	0	0	0	3	0	25	14	0	0
ASV1048	Bacteria	Verrucomicrobiota	Verrucomicrobiae	Pedosphaerales	Pedosphaeraceae	SH3-11	0	0	0	0	0	0	0	0	0	0	0	0	0	0	0	0	0	0	0	0	0	26	26	0	0	0	0	0	0	0	0	0	0	0	0	0	0	0	0	0	0	154	102
ASV1049	Bacteria	Proteobacteria	Gammaproteobacteria	Burkholderiales	Nitrosomonadaceae	IS-44	0	0	14	0	0	0	0	0	11	0	10	23	0	19	0	0	0	16	0	0	0	22	0	35	0	23	0	5	0	0	0	8	0	0	0	0	10	31	20	0	62	0	0
ASV1050	Bacteria	Bacteroidota	Bacteroidia	Sphingobacteriales	AKYH767	NA	0	0	0	0	0	0	0	0	0	0	0	0	0	0	0	0	0	0	0	0	0	0	0	0	0	0	0	0	0	0	0	0	0	0	0	0	0	0	0	0	0	157	149
ASV1051	Bacteria	Verrucomicrobiota	Verrucomicrobiae	Verrucomicrobiales	Verrucomicrobiaceae	Prosthecobacter	0	0	0	0	0	0	0	0	0	0	0	0	0	0	0	0	0	0	0	0	0	0	0	0	0	0	0	0	0	0	0	0	0	0	0	0	0	0	0	0	0	171	135
ASV1052	Bacteria	Proteobacteria	Gammaproteobacteria	JG36-TzT-191	NA	NA	0	0	0	0	0	0	0	0	0	0	0	0	0	0	0	0	0	0	0	0	0	0	0	0	0	0	0	0	0	0	0	0	0	0	0	0	0	0	0	0	0	152	153
ASV1053	Bacteria	Actinobacteriota	Actinobacteria	Frankiales	Sporichthyaceae	hgcI_clade	0	95	0	0	0	0	0	0	0	0	0	0	0	0	0	0	0	0	0	0	0	0	33	0	0	0	0	0	0	0	0	0	0	0	0	0	0	0	0	0	0	100	78
ASV1054	Bacteria	Actinobacteriota	Actinobacteria	Corynebacteriales	Mycobacteriaceae	Mycobacterium	0	0	0	0	10	0	40	0	9	0	46	0	0	0	0	0	0	0	0	4	5	13	39	9	36	0	16	6	20	0	0	14	0	0	0	0	7	0	0	0	0	0	0
ASV1055	Bacteria	Gemmatimonadota	Gemmatimonadetes	Gemmatimonadales	Gemmatimonadaceae	NA	64	0	0	0	34	0	84	0	0	0	0	0	0	0	0	0	0	0	0	0	0	49	18	0	0	0	0	0	0	0	0	57	0	0	0	0	0	0	0	0	0	0	0
ASV1056	Bacteria	Cyanobacteria	Cyanobacteriia	Cyanobacteriales	Microcystaceae	Microcystis_PCC-7914	0	0	0	0	0	0	0	0	0	0	0	0	0	0	0	0	0	0	0	0	0	0	0	0	0	0	0	0	0	0	0	0	0	0	0	0	0	0	0	0	0	161	144
ASV1057	Archaea	Crenarchaeota	Nitrososphaeria	Nitrosopumilales	Nitrosopumilaceae	Nitrosarchaeum	0	0	0	25	0	7	0	0	0	0	0	0	0	0	0	0	0	0	271	0	0	0	0	0	0	0	0	0	0	0	0	0	0	0	0	0	0	0	0	0	0	0	0
ASV1058	Bacteria	Proteobacteria	Gammaproteobacteria	Cellvibrionales	Spongiibacteraceae	BD1-7_clade	0	0	0	0	0	0	0	11	23	0	0	0	0	0	0	0	0	0	0	0	0	0	0	0	0	165	59	0	0	0	0	0	0	0	0	0	0	15	13	0	19	0	0
ASV1059	Bacteria	Bdellovibrionota	Bdellovibrionia	Bacteriovoracales	Bacteriovoracaceae	Peredibacter	0	0	0	0	0	0	0	0	0	4	0	0	14	0	14	0	0	0	163	0	12	0	0	0	0	0	0	8	0	0	0	0	0	0	0	41	14	0	0	35	0	0	0
ASV1060	Bacteria	Actinobacteriota	Acidimicrobiia	Microtrichales	Ilumatobacteraceae	CL500-29_marine_group	0	0	0	0	0	0	0	0	0	0	0	0	0	0	0	0	0	0	0	0	0	0	0	0	78	0	15	0	0	0	0	0	211	0	0	0	0	0	0	0	0	0	0
ASV1061	Bacteria	Bdellovibrionota	Bdellovibrionia	Bacteriovoracales	Bacteriovoracaceae	Peredibacter	0	0	0	0	0	0	0	48	28	0	0	16	16	0	0	0	0	0	0	0	0	0	0	0	0	0	0	0	0	0	0	0	0	0	0	77	57	30	0	0	0	0	0
ASV1062	Bacteria	Actinobacteriota	Thermoleophilia	Gaiellales	NA	NA	0	0	0	0	0	0	21	6	6	0	7	0	0	0	0	0	0	0	0	6	0	0	0	18	58	16	63	0	0	0	0	0	0	0	0	39	20	0	5	0	0	0	0
ASV1063	Bacteria	Bacteroidota	Bacteroidia	Sphingobacteriales	NS11-12_marine_group	NA	0	0	0	0	0	0	0	42	25	30	14	10	2	0	0	26	20	0	0	19	16	0	0	0	0	0	0	0	0	0	0	0	0	0	0	0	0	10	17	7	24	0	0
ASV1064	Bacteria	Verrucomicrobiota	Verrucomicrobiae	Pedosphaerales	Pedosphaeraceae	SH3-11	28	0	0	0	0	0	0	0	0	0	0	0	0	0	0	0	0	0	0	0	0	0	0	0	0	0	0	0	0	0	0	0	0	130	144	0	0	0	0	0	0	0	0
ASV1065	Bacteria	Proteobacteria	Gammaproteobacteria	Burkholderiales	MWH-UniP1_aquatic_group	NA	0	0	0	0	0	0	223	0	0	0	0	0	0	0	0	0	0	0	0	0	0	0	0	0	0	0	0	0	0	0	0	0	0	0	0	78	0	0	0	0	0	0	0
ASV1066	Bacteria	Actinobacteriota	Thermoleophilia	Solirubrobacterales	67-14	NA	0	0	29	0	7	0	0	0	0	0	0	0	0	0	0	0	0	0	0	8	0	0	0	0	0	0	0	0	0	60	30	128	25	4	11	0	0	0	0	0	0	0	0
ASV1067	Bacteria	Proteobacteria	Gammaproteobacteria	Steroidobacterales	Woeseiaceae	Woeseia	0	0	0	0	0	0	0	0	24	0	0	31	0	0	0	0	0	20	0	0	0	0	0	0	0	0	0	0	0	0	0	0	0	0	0	0	20	48	36	0	104	0	0
ASV1068	Bacteria	Proteobacteria	Alphaproteobacteria	SAR11_clade	Clade_III	NA	0	0	0	0	0	0	0	0	0	0	0	0	0	0	0	0	0	0	0	0	0	0	0	0	0	0	0	0	0	26	274	0	0	0	0	0	0	0	0	0	0	0	0
ASV1069	Bacteria	Cyanobacteria	Cyanobacteriia	Synechococcales	Cyanobiaceae	Cyanobium_PCC-6307	0	0	0	0	0	0	0	91	101	73	0	0	0	0	0	0	0	0	0	0	0	0	0	0	0	0	0	0	0	0	0	0	0	0	0	0	0	0	0	35	0	0	0
ASV1070	Bacteria	Proteobacteria	Gammaproteobacteria	Methylococcales	Methylococcaceae	NA	34	0	0	0	0	0	0	0	0	0	0	0	0	0	0	0	0	0	0	0	0	0	0	0	0	0	0	0	0	0	0	0	0	0	0	0	0	0	0	0	0	138	127
ASV1071	Bacteria	Proteobacteria	Alphaproteobacteria	Puniceispirillales	SAR116_clade	NA	0	0	0	0	0	0	0	0	0	0	0	0	0	0	122	0	0	0	0	0	0	0	0	0	0	0	0	0	0	0	0	0	0	0	0	0	0	0	0	36	0	0	0
ASV1072	Bacteria	Desulfobacterota	NA	NA	NA	NA	0	0	0	0	0	0	0	0	23	0	37	21	0	31	0	11	0	0	0	41	0	0	0	0	0	0	0	0	0	0	0	0	0	0	0	0	5	0	9	0	53	0	0
ASV1073	Bacteria	Proteobacteria	Gammaproteobacteria	Diplorickettsiales	Diplorickettsiaceae	Rickettsiella	0	0	187	40	53	18	0	0	0	0	0	0	0	0	0	0	0	0	0	0	0	0	0	0	0	0	0	0	0	0	0	0	0	0	0	0	0	0	0	0	0	0	0
ASV1074	Bacteria	NA	NA	NA	NA	NA	0	0	0	0	0	0	0	20	4	3	0	4	4	0	0	0	5	0	0	71	0	0	0	0	0	0	0	0	0	0	0	0	0	0	0	32	14	10	3	7	0	0	0
ASV1075	Bacteria	Proteobacteria	Gammaproteobacteria	Oceanospirillales	Pseudohongiellaceae	Pseudohongiella	0	0	0	0	0	0	0	0	0	0	0	63	0	82	0	43	0	0	0	0	0	0	0	0	0	0	0	0	0	0	0	0	0	0	0	0	0	0	0	0	110	0	0
ASV1076	Bacteria	Bacteroidota	Bacteroidia	Flavobacteriales	Flavobacteriaceae	Ulvibacter	0	0	0	0	0	0	0	0	0	0	0	53	0	78	0	24	0	0	0	0	0	18	0	0	0	0	0	0	0	0	0	0	0	0	0	0	3	0	0	10	110	0	0
ASV1077	Bacteria	Marinimicrobia_(SAR406_clade)	NA	NA	NA	NA	0	0	0	0	0	0	0	0	0	0	0	0	0	0	7	0	0	0	0	0	0	0	0	0	0	0	0	0	0	0	0	0	0	0	0	0	0	0	0	0	2	0	0
ASV1078	Bacteria	Actinobacteriota	Actinobacteria	Micrococcales	Microbacteriaceae	Candidatus_Planktoluna	16	0	0	0	107	67	0	0	0	0	0	0	0	0	0	0	0	0	0	0	0	0	0	0	0	0	0	0	0	0	0	0	0	0	0	0	0	0	0	0	0	44	61
ASV1079	Bacteria	Proteobacteria	Alphaproteobacteria	SAR11_clade	Clade_II	NA	0	0	0	0	0	0	0	13	0	0	0	0	0	0	80	0	0	0	65	0	0	0	0	0	0	0	0	0	0	0	0	0	0	0	0	0	0	0	0	0	0	0	0
ASV1080	Bacteria	Proteobacteria	Gammaproteobacteria	Burkholderiales	Nitrosomonadaceae	MND1	0	0	8	0	0	0	0	0	13	0	18	16	0	19	0	6	0	0	0	0	0	39	0	30	0	0	0	0	0	0	0	19	0	21	0	0	6	17	17	0	71	0	0
ASV1081	Bacteria	Acidobacteriota	Blastocatellia	Blastocatellales	Blastocatellaceae	NA	0	8	0	0	0	0	0	0	0	0	0	0	0	0	0	0	0	0	0	0	0	8	49	0	0	0	0	0	0	64	130	17	14	0	0	5	0	0	0	0	0	0	0
ASV1082	Archaea	Crenarchaeota	Nitrososphaeria	Nitrosopumilales	Nitrosopumilaceae	Candidatus_Nitrosopumilus	0	0	0	0	0	0	0	0	0	0	0	28	34	0	0	0	0	0	75	0	16	19	0	0	0	0	0	0	0	0	0	0	0	0	0	0	0	0	0	75	31	0	0
ASV1083	Bacteria	Proteobacteria	Gammaproteobacteria	Vibrionales	Vibrionaceae	Photobacterium	0	0	0	0	0	0	0	0	53	0	3	14	0	19	12	0	0	0	0	0	0	0	0	0	0	11	10	0	0	0	0	0	0	0	0	0	25	32	46	0	37	0	0
ASV1084	Bacteria	Bacteroidota	Bacteroidia	Flavobacteriales	Cryomorphaceae	NA	0	0	0	0	0	0	0	12	0	51	35	13	5	17	3	4	6	0	0	15	0	0	0	0	0	0	0	0	0	0	0	0	0	0	0	0	0	0	0	12	14	0	0
ASV1085	Bacteria	PAUC34f	NA	NA	NA	NA	0	0	0	0	0	0	0	0	0	110	0	0	33	0	0	0	0	0	13	0	22	0	0	0	0	0	0	0	0	0	0	0	0	0	0	0	0	0	0	79	0	0	0
ASV1086	Bacteria	Proteobacteria	Alphaproteobacteria	Kiloniellales	Kiloniellaceae	Limibacillus	0	0	6	0	0	0	0	0	20	0	7	17	0	31	0	5	0	20	7	0	0	53	0	5	0	9	0	3	0	0	0	0	0	0	0	2	16	22	10	0	63	0	0
ASV1087	Bacteria	Bdellovibrionota	Bdellovibrionia	Bacteriovoracales	Bacteriovoracaceae	Peredibacter	0	0	0	0	0	0	0	62	22	30	13	0	0	7	26	0	0	0	0	0	0	0	0	0	0	0	0	0	0	0	0	0	0	0	0	0	0	89	0	17	0	0	0
ASV1088	Bacteria	Bacteroidota	Bacteroidia	Flavobacteriales	Flavobacteriaceae	NS4_marine_group	0	0	0	0	0	0	0	0	0	0	0	0	0	0	0	0	0	0	0	0	0	0	0	0	0	0	0	0	0	0	0	0	0	0	0	0	0	118	0	23	150	0	0
ASV1089	Bacteria	Proteobacteria	Gammaproteobacteria	Burkholderiales	Methylophilaceae	UBA6140	0	0	0	0	0	0	0	0	0	0	0	0	0	0	0	0	0	52	0	0	0	71	167	0	0	0	0	0	0	0	0	0	0	0	0	0	0	0	0	0	0	0	0
ASV1090	Bacteria	Proteobacteria	Gammaproteobacteria	Burkholderiales	Oxalobacteraceae	Undibacterium	0	0	0	0	0	0	0	0	0	0	0	0	0	0	0	0	0	0	0	0	0	0	0	0	0	0	0	0	0	0	0	0	0	0	0	0	0	0	0	0	0	170	120
ASV1091	Bacteria	Proteobacteria	Gammaproteobacteria	Burkholderiales	Methylophilaceae	Methylotenera	117	21	0	0	42	0	0	0	0	0	0	0	0	0	0	0	0	0	0	0	0	0	0	0	0	0	0	0	0	0	0	0	0	0	0	0	0	0	78	0	0	16	15
ASV1092	Bacteria	Verrucomicrobiota	Verrucomicrobiae	Pedosphaerales	Pedosphaeraceae	SH3-11	13	0	0	0	5	0	0	0	0	0	0	0	0	0	0	0	0	0	0	0	0	0	0	0	0	0	0	0	0	0	0	0	0	0	0	0	0	0	0	0	0	154	117
ASV1093	Bacteria	Proteobacteria	Gammaproteobacteria	NA	NA	NA	0	0	0	0	0	0	0	0	0	0	0	27	13	108	33	0	0	0	0	0	0	0	0	0	0	0	0	0	0	0	0	0	0	0	0	0	0	0	0	54	55	0	0
ASV1094	Bacteria	Bdellovibrionota	Bdellovibrionia	Bdellovibrionales	Bdellovibrionaceae	OM27_clade	0	0	0	0	0	0	6	0	0	6	24	0	0	0	0	0	0	0	0	0	0	0	0	204	30	0	0	0	0	0	0	0	0	0	0	0	20	0	0	0	0	0	0
ASV1095	Bacteria	Proteobacteria	Gammaproteobacteria	Cellvibrionales	Porticoccaceae	SAR92_clade	0	0	0	0	0	0	0	0	0	0	0	0	0	0	0	0	0	0	0	0	0	0	0	0	0	42	204	16	26	0	0	0	0	0	0	0	0	0	0	0	0	0	0
ASV1096	Bacteria	Proteobacteria	Alphaproteobacteria	Rhodospirillales	AEGEAN-169_marine_group	NA	0	0	0	0	0	0	0	63	0	66	0	0	0	0	0	0	0	0	0	0	0	0	0	0	0	0	0	0	0	0	0	0	0	0	0	0	0	30	0	129	0	0	0
ASV1097	Bacteria	Cyanobacteria	Vampirivibrionia	Caenarcaniphilales	NA	NA	0	0	0	0	0	0	0	17	26	2	3	7	7	0	7	34	17	0	0	0	0	0	0	0	0	0	0	0	0	0	0	0	0	0	0	2	2	20	12	3	4	0	0
ASV1098	Bacteria	Proteobacteria	Gammaproteobacteria	Steroidobacterales	Woeseiaceae	Woeseia	0	0	0	0	0	0	0	0	0	0	0	64	0	30	0	31	0	0	0	0	0	0	0	0	0	0	0	0	0	0	0	0	0	0	0	0	0	0	0	17	146	0	0
ASV1099	Bacteria	Desulfobacterota	Desulfobacteria	Desulfatiglandales	Desulfatiglandaceae	Desulfatiglans	26	0	43	0	67	0	0	0	14	0	0	0	0	0	0	0	0	0	0	0	0	0	0	72	0	49	0	0	0	0	0	0	0	0	0	0	0	0	0	0	0	10	6
ASV1100	Bacteria	Proteobacteria	Gammaproteobacteria	NA	NA	NA	0	0	0	0	0	0	275	7	4	0	0	0	0	0	0	0	0	0	0	0	0	0	0	0	0	0	0	0	0	0	0	0	0	0	0	0	0	0	0	0	0	0	0
ASV1101	Bacteria	Proteobacteria	Gammaproteobacteria	SAR86_clade	NA	NA	0	0	0	0	0	0	0	14	0	6	0	0	0	7	59	0	0	0	0	0	22	0	0	0	0	0	0	0	0	0	0	0	0	0	0	0	0	13	0	4	0	0	0
ASV1102	Bacteria	Bacteroidota	Bacteroidia	Flavobacteriales	Flavobacteriaceae	NS4_marine_group	0	0	0	0	0	0	0	0	0	18	0	0	0	0	22	0	0	0	86	0	26	0	0	0	0	0	8	0	57	0	0	0	0	0	0	0	0	0	0	8	0	0	0
ASV1103	Bacteria	Proteobacteria	Gammaproteobacteria	Oceanospirillales	Halomonadaceae	HdN1	7	0	0	0	0	0	19	0	0	0	0	0	0	0	0	0	0	0	0	0	0	0	0	40	39	0	0	0	0	55	30	0	0	65	27	4	0	0	0	0	0	0	0
ASV1104	Bacteria	Cyanobacteria	Sericytochromatia	NA	NA	NA	0	0	0	0	0	0	285	0	0	0	0	0	0	0	0	0	0	0	0	0	0	0	0	0	0	0	0	0	0	0	0	0	0	0	0	0	0	0	0	0	0	0	0
ASV1105	Bacteria	Proteobacteria	Gammaproteobacteria	Thiotrichales	Thiotrichaceae	NA	0	0	0	0	0	0	0	0	37	0	17	0	0	0	0	0	0	0	0	0	0	0	0	55	0	31	0	8	0	0	0	0	0	0	0	0	70	24	15	0	28	0	0
ASV1106	Bacteria	Proteobacteria	Alphaproteobacteria	Rhizobiales	Beijerinckiaceae	Methylobacterium-Methylorubrum	0	0	0	0	35	73	0	0	0	0	0	0	0	0	0	2	0	0	0	0	0	0	7	0	0	0	0	0	0	0	0	0	0	0	0	0	0	0	0	0	0	86	81
ASV1107	Bacteria	Proteobacteria	Alphaproteobacteria	Acetobacterales	Acetobacteraceae	Roseomonas	0	0	0	0	0	0	0	0	0	0	0	0	0	0	0	0	0	0	0	0	0	0	0	0	0	0	0	0	0	0	0	0	0	0	0	0	0	0	0	0	0	121	163
ASV1108	Bacteria	Bacteroidota	Bacteroidia	Flavobacteriales	NS9_marine_group	NA	0	0	0	0	0	0	0	0	27	0	0	0	0	0	0	0	0	0	0	0	0	0	0	48	0	6	0	0	0	0	0	0	0	0	0	0	0	0	0	0	0	0	0
ASV1109	Bacteria	Armatimonadota	Fimbriimonadia	Fimbriimonadales	Fimbriimonadaceae	NA	0	0	0	0	0	0	0	0	0	0	0	0	0	0	0	0	0	0	0	0	0	0	0	0	0	0	0	0	0	0	0	0	0	0	0	0	0	0	0	0	0	168	115
ASV1110	Bacteria	Actinobacteriota	Acidimicrobiia	Microtrichales	Ilumatobacteraceae	CL500-29_marine_group	137	99	0	0	0	0	0	0	0	0	0	0	0	0	0	0	0	0	0	0	0	0	0	0	0	0	0	0	0	0	0	0	0	0	0	0	0	0	0	0	0	22	24
ASV1111	Bacteria	Firmicutes	Bacilli	Lactobacillales	Lactobacillaceae	Lactobacillus	0	0	0	0	0	8	0	0	0	0	0	0	0	75	0	0	0	200	0	0	0	0	0	0	0	0	0	0	0	0	0	0	0	0	0	0	0	0	0	0	0	0	0
ASV1112	Bacteria	Proteobacteria	NA	NA	NA	NA	0	0	116	0	42	0	0	0	0	0	0	0	0	0	0	0	0	0	0	31	0	0	0	1	0	13	0	4	0	4	0	34	1	36	0	0	2	0	0	0	0	0	0
ASV1113	Bacteria	Bacteroidota	Bacteroidia	Flavobacteriales	Flavobacteriaceae	NS2b_marine_group	0	0	0	0	0	0	0	6	6	0	2	8	5	29	30	0	0	0	0	0	0	0	0	0	0	0	0	0	0	0	0	0	0	0	0	0	0	10	7	6	7	0	0
ASV1114	Bacteria	Verrucomicrobiota	Verrucomicrobiae	Verrucomicrobiales	Verrucomicrobiaceae	NA	0	0	0	0	0	0	0	0	45	2	62	0	0	0	0	0	0	0	0	0	0	0	0	0	0	114	0	0	0	0	0	0	0	0	0	0	0	0	4	0	0	0	0
ASV1115	Bacteria	Firmicutes	Clostridia	Lachnospirales	Lachnospiraceae	Blautia	0	0	0	0	0	0	0	0	0	0	0	0	0	0	0	0	0	0	0	0	0	0	0	0	0	0	0	0	0	0	0	0	0	0	0	0	0	0	280	0	0	0	0
ASV1116	Bacteria	Proteobacteria	Gammaproteobacteria	Burkholderiales	Comamonadaceae	Rhizobacter	0	0	0	0	0	0	0	0	0	0	0	0	0	0	0	0	0	0	0	0	0	0	0	0	0	0	0	0	0	0	0	0	0	0	0	0	0	0	0	0	0	144	136
ASV1117	Bacteria	Bacteroidota	Bacteroidia	Flavobacteriales	NA	NA	0	0	0	0	0	0	20	0	0	0	0	0	0	0	0	0	0	0	0	5	0	117	90	18	3	6	0	0	0	0	0	0	0	16	0	0	0	0	0	0	0	0	0
ASV1118	Bacteria	Proteobacteria	Gammaproteobacteria	Vibrionales	Vibrionaceae	Vibrio	0	0	0	0	0	0	0	0	0	0	0	0	68	0	0	0	0	0	0	0	0	0	0	0	0	0	0	0	0	0	0	0	0	0	0	0	0	0	0	137	75	0	0
ASV1119	Bacteria	Proteobacteria	Gammaproteobacteria	Burkholderiales	Comamonadaceae	Limnohabitans	27	100	0	0	12	0	0	0	0	0	0	0	0	0	0	0	0	0	0	0	0	0	0	0	0	0	0	0	0	0	0	0	0	0	0	0	0	0	0	0	0	62	78
ASV1120	Bacteria	Proteobacteria	Gammaproteobacteria	Oceanospirillales	Nitrincolaceae	Marinobacterium	0	0	0	0	0	0	0	7	31	0	0	15	29	0	0	0	0	0	0	0	0	0	0	0	0	0	0	0	0	0	0	0	0	0	0	0	0	61	22	35	81	0	0
ASV1121	Bacteria	Planctomycetota	Planctomycetes	Pirellulales	Pirellulaceae	Rhodopirellula	0	0	0	0	0	0	32	0	38	0	6	0	0	0	0	0	0	0	0	20	0	10	0	0	0	0	0	0	0	16	0	0	0	0	0	0	13	0	0	0	5	0	0
ASV1122	Bacteria	Proteobacteria	Gammaproteobacteria	Burkholderiales	Comamonadaceae	Simplicispira	37	52	0	0	0	0	0	0	0	0	0	0	0	0	0	0	0	0	0	0	0	0	0	0	0	0	0	0	0	0	0	0	15	0	0	0	0	0	0	0	0	81	93
ASV1123	Bacteria	Planctomycetota	Phycisphaerae	Phycisphaerales	Phycisphaeraceae	CL500-3	69	13	0	0	7	0	71	0	0	0	0	0	0	0	0	0	0	0	0	0	0	0	0	0	0	0	0	0	0	87	21	0	0	0	0	0	0	0	0	0	0	0	0
ASV1124	Bacteria	Planctomycetota	OM190	NA	NA	NA	0	0	0	0	0	0	0	0	12	0	0	0	0	0	0	0	0	0	0	0	0	0	0	0	0	0	0	0	0	0	0	0	0	0	0	0	264	0	0	0	0	0	0
ASV1125	Bacteria	Verrucomicrobiota	Verrucomicrobiae	Arctic97B-4_marine_group	NA	NA	0	0	0	0	0	0	0	0	0	0	0	9	55	6	17	0	0	0	0	0	0	0	0	0	0	0	0	0	0	0	0	0	0	0	0	0	0	3	0	169	18	0	0
ASV1126	Bacteria	Actinobacteriota	Actinobacteria	Frankiales	Sporichthyaceae	hgcI_clade	0	112	0	0	0	44	0	0	0	0	0	0	0	0	0	0	0	0	0	0	0	0	44	0	0	0	0	0	0	0	38	0	39	0	0	0	0	0	0	0	0	0	0
ASV1127	Bacteria	Actinobacteriota	Actinobacteria	Frankiales	Sporichthyaceae	hgcI_clade	7	0	0	0	0	0	0	0	0	0	0	0	0	0	0	0	0	0	0	0	0	0	0	0	0	0	0	0	0	0	0	0	0	0	0	0	0	0	0	0	0	119	150
ASV1128	Bacteria	Proteobacteria	Alphaproteobacteria	Rhodospirillales	Magnetospiraceae	NA	0	0	0	0	0	0	0	21	0	0	0	10	16	5	22	0	0	0	51	9	24	0	0	0	0	0	0	0	0	0	0	0	0	0	0	9	0	10	4	47	16	0	0
ASV1129	Bacteria	Verrucomicrobiota	Verrucomicrobiae	Verrucomicrobiales	DEV007	NA	0	0	0	0	0	0	0	9	52	20	185	0	0	0	0	0	0	0	0	0	0	0	0	0	0	0	0	0	0	0	0	0	0	0	0	0	0	0	0	0	0	0	0
ASV1130	Bacteria	Planctomycetota	Planctomycetes	Gemmatales	Gemmataceae	NA	179	95	0	0	0	0	0	0	0	0	0	0	0	0	0	0	0	0	0	0	0	0	0	0	0	0	0	0	0	0	0	0	0	0	0	0	0	0	0	0	0	0	0
ASV1131	Bacteria	Proteobacteria	Gammaproteobacteria	Burkholderiales	MWH-UniP1_aquatic_group	NA	26	132	0	0	21	14	0	0	0	0	0	0	0	0	0	0	0	0	0	0	0	19	63	0	0	0	0	0	0	0	0	0	0	0	0	0	0	0	0	0	0	0	0
ASV1132	Bacteria	Verrucomicrobiota	Verrucomicrobiae	Pedosphaerales	Pedosphaeraceae	DEV114	0	0	0	0	0	0	16	0	0	0	0	0	0	0	0	0	0	0	0	10	9	0	0	0	0	0	0	0	0	149	65	16	3	0	2	0	0	0	0	0	0	0	0
ASV1133	Bacteria	Desulfobacterota	NA	NA	NA	NA	0	0	0	0	0	0	0	0	69	0	0	17	0	0	0	0	0	0	0	36	0	0	0	0	0	0	0	0	0	0	0	0	0	0	0	0	7	0	39	0	63	0	0
ASV1134	Bacteria	Actinobacteriota	Acidimicrobiia	Microtrichales	Ilumatobacteraceae	Ilumatobacter	0	0	0	0	0	0	0	0	0	0	0	0	16	15	34	0	20	0	0	31	20	0	0	0	0	0	0	0	0	0	0	0	0	0	0	0	0	0	0	0	0	0	0
ASV1135	Bacteria	Proteobacteria	Alphaproteobacteria	Sphingomonadales	Sphingomonadaceae	Erythrobacter	0	0	0	0	0	0	0	0	0	11	177	0	0	0	0	0	0	0	0	0	0	0	0	0	0	47	0	0	0	0	0	0	0	0	0	0	0	0	0	0	0	0	0
ASV1136	Bacteria	Proteobacteria	Gammaproteobacteria	Chromatiales	Sedimenticolaceae	NA	0	0	0	0	0	0	0	57	109	4	0	0	0	0	0	0	0	0	0	0	0	0	0	0	0	42	0	0	5	0	0	0	0	0	0	0	0	20	37	0	0	0	0
ASV1137	Bacteria	Proteobacteria	Gammaproteobacteria	pItb-vmat-80	NA	NA	0	0	4	0	0	0	0	0	0	0	0	25	0	0	25	14	0	73	11	6	0	0	13	0	0	0	0	0	0	0	0	0	0	0	0	0	0	0	0	37	66	0	0
ASV1138	Bacteria	Proteobacteria	Gammaproteobacteria	Francisellales	Francisellaceae	NA	0	0	0	0	0	0	0	6	12	0	2	0	0	11	27	0	0	0	0	32	0	0	0	0	6	26	7	0	0	0	0	0	0	0	0	4	14	0	0	0	0	0	0
ASV1139	Bacteria	Proteobacteria	Gammaproteobacteria	Oceanospirillales	Pseudohongiellaceae	Pseudohongiella	0	0	0	0	0	0	41	85	0	18	0	34	34	0	0	0	0	0	0	4	23	0	0	0	0	0	0	0	0	0	0	0	0	0	0	0	0	0	0	21	0	0	0
ASV1140	Bacteria	Bacteroidota	Bacteroidia	Flavobacteriales	Crocinitomicaceae	Fluviicola	0	0	0	0	0	0	0	0	0	0	0	0	0	0	0	0	0	0	0	0	0	0	0	0	0	0	0	0	0	0	0	0	0	0	0	0	0	0	0	0	0	139	131
ASV1141	Bacteria	NA	NA	NA	NA	NA	0	0	0	0	0	0	0	0	0	0	0	0	0	0	0	0	0	0	0	0	0	0	0	30	240	0	0	0	0	0	0	0	0	0	0	0	0	0	0	0	0	0	0
ASV1142	Bacteria	Bacteroidota	Bacteroidia	Cytophagales	Microscillaceae	OLB12	85	0	27	0	158	0	0	0	0	0	0	0	0	0	0	0	0	0	0	0	0	0	0	0	0	0	0	0	0	0	0	0	0	0	0	0	0	0	0	0	0	0	0
ASV1143	Bacteria	Proteobacteria	Gammaproteobacteria	OM182_clade	NA	NA	0	0	0	0	0	0	0	17	0	43	0	0	20	11	40	0	11	0	0	0	35	0	0	0	0	0	0	0	0	0	0	0	0	0	0	0	0	0	0	69	12	0	0
ASV1144	Bacteria	Proteobacteria	Gammaproteobacteria	Oceanospirillales	Saccharospirillaceae	Reinekea	0	0	0	0	6	0	0	8	18	0	0	0	0	0	0	0	0	0	13	0	0	21	18	10	2	15	0	7	5	0	0	0	0	0	0	21	89	16	11	0	13	0	0
ASV1145	Bacteria	Bacteroidota	Bacteroidia	Sphingobacteriales	NS11-12_marine_group	NA	0	0	0	0	0	0	106	33	25	0	5	6	6	0	0	0	0	0	0	0	0	42	25	0	0	11	3	0	0	0	0	6	0	0	0	2	4	0	0	0	0	0	0
ASV1146	Bacteria	NA	NA	NA	NA	NA	0	0	0	0	0	0	37	17	25	22	55	0	0	0	0	0	0	0	0	0	4	0	0	0	0	0	0	0	0	0	0	0	0	0	0	5	8	0	0	0	0	0	0
ASV1147	Bacteria	Myxococcota	Polyangia	Polyangiales	Eel-36e1D6	NA	0	0	0	0	0	0	27	6	57	0	0	3	3	0	0	0	0	0	0	7	0	0	0	0	0	0	0	0	0	43	0	88	0	26	0	0	2	0	0	0	0	0	0
ASV1148	Bacteria	Planctomycetota	Planctomycetes	Pirellulales	Pirellulaceae	Blastopirellula	0	0	0	0	0	0	3	0	3	0	8	0	0	0	0	0	0	0	0	5	0	14	0	8	3	44	4	0	0	0	0	0	0	0	0	0	20	0	0	0	0	0	0
ASV1149	Bacteria	Proteobacteria	Alphaproteobacteria	Rhodospirillales	AEGEAN-169_marine_group	NA	0	0	0	0	0	0	0	63	0	35	0	0	0	0	0	0	0	0	0	0	0	0	0	0	0	0	0	0	0	0	0	0	0	0	0	0	0	36	0	135	0	0	0
ASV1150	Bacteria	Bacteroidota	Bacteroidia	Chitinophagales	Saprospiraceae	NA	0	0	0	0	0	0	0	0	0	0	0	0	0	0	0	0	0	0	0	0	0	0	0	0	0	0	0	0	0	0	0	0	0	0	0	0	0	0	0	0	0	145	124
ASV1151	Bacteria	Bacteroidota	Bacteroidia	Chitinophagales	Saprospiraceae	NA	17	0	0	0	18	0	0	0	0	0	0	0	0	0	0	0	0	0	0	0	0	0	0	0	0	0	0	0	0	0	0	0	0	0	0	0	0	0	0	0	0	130	104
ASV1152	Bacteria	Verrucomicrobiota	Verrucomicrobiae	Pedosphaerales	Pedosphaeraceae	SCGC_AAA164-E04	0	0	0	0	0	0	0	5	6	71	37	15	0	22	16	7	0	0	0	13	8	0	0	0	0	0	0	0	0	0	0	0	0	0	0	0	0	4	0	8	38	0	0
ASV1153	Bacteria	Bdellovibrionota	Oligoflexia	Oligoflexales	Oligoflexales_fa	Oligoflexus	0	0	0	0	0	0	77	0	0	0	0	0	0	0	0	0	0	0	0	0	0	0	11	0	0	0	0	0	0	0	3	6	0	0	0	0	0	0	0	0	0	89	64
ASV1154	Bacteria	Acidobacteriota	Blastocatellia	Blastocatellales	Blastocatellaceae	NA	0	0	0	0	0	0	0	0	0	0	0	0	0	0	0	0	0	0	0	0	0	0	0	0	0	0	0	0	0	47	9	0	0	69	143	0	0	0	0	0	0	0	0
ASV1155	Bacteria	Bacteroidota	Bacteroidia	Flavobacteriales	Flavobacteriaceae	Tenacibaculum	0	0	0	0	0	0	0	0	0	0	23	100	0	0	0	0	0	0	0	0	0	0	0	0	0	0	0	0	0	0	0	0	0	0	0	0	0	0	0	0	144	0	0
ASV1156	Bacteria	Verrucomicrobiota	Verrucomicrobiae	NA	NA	NA	46	0	0	0	0	0	0	0	0	0	0	0	0	0	0	0	0	0	0	0	0	0	0	0	0	0	0	0	0	0	0	0	0	0	0	0	0	0	0	0	0	128	93
ASV1157	Bacteria	Verrucomicrobiota	Verrucomicrobiae	Chthoniobacterales	Chthoniobacteraceae	LD29	72	0	0	0	0	0	83	0	35	0	0	0	0	0	0	0	0	0	0	0	0	0	0	0	0	0	0	0	0	0	0	0	0	0	0	0	0	0	0	0	0	0	0
ASV1158	Bacteria	Planctomycetota	Planctomycetes	Planctomycetales	Rubinisphaeraceae	NA	0	0	0	0	50	0	0	0	0	0	0	0	0	0	0	0	0	0	0	0	0	58	8	0	0	0	0	0	0	29	0	0	0	0	0	0	0	0	0	0	0	62	61
ASV1159	Bacteria	Verrucomicrobiota	Verrucomicrobiae	Verrucomicrobiales	DEV007	NA	0	0	0	0	0	0	153	10	64	0	0	0	0	0	0	0	0	0	0	0	0	0	0	0	0	0	0	0	0	0	0	0	0	0	0	0	10	0	0	0	6	0	0
ASV1160	Bacteria	Proteobacteria	Alphaproteobacteria	Rhodobacterales	Rhodobacteraceae	Limibaculum	0	0	0	0	0	0	0	0	0	0	0	0	0	0	0	0	0	0	0	0	0	0	0	0	0	0	0	0	0	0	0	0	0	0	0	0	0	0	266	0	0	0	0
ASV1161	Bacteria	Proteobacteria	NA	NA	NA	NA	16	0	0	0	0	0	0	0	0	0	0	0	0	0	0	0	0	0	0	0	0	0	0	0	0	0	0	0	0	35	26	18	0	124	47	0	0	0	0	0	0	0	0
ASV1162	Bacteria	Bacteroidota	Bacteroidia	Flavobacteriales	Weeksellaceae	Chryseobacterium	0	0	0	0	0	0	0	8	38	0	0	4	4	0	0	0	0	0	0	0	0	0	0	0	0	0	0	0	0	0	0	0	0	0	0	0	0	0	23	0	0	0	0
ASV1163	Bacteria	Proteobacteria	Gammaproteobacteria	Oceanospirillales	Saccharospirillaceae	Oleibacter	0	0	0	0	0	0	0	74	40	0	0	0	0	0	0	0	0	0	0	0	0	0	0	0	0	0	0	0	0	0	0	0	0	0	0	0	0	84	68	0	0	0	0
ASV1164	Bacteria	Cyanobacteria	Cyanobacteriia	Synechococcales	Cyanobiaceae	Cyanobium_PCC-6307	0	0	0	0	0	0	0	0	0	0	0	0	0	0	0	0	0	0	0	0	0	0	0	0	0	0	0	0	0	0	0	0	0	0	0	0	0	0	0	0	0	0	0
ASV1165	Bacteria	Chloroflexi	SL56_marine_group	NA	NA	NA	27	169	13	0	34	22	0	0	0	0	0	0	0	0	0	0	0	0	0	0	0	0	0	0	0	0	0	0	0	0	0	0	0	0	0	0	0	0	0	0	0	0	0
ASV1166	Bacteria	Proteobacteria	Alphaproteobacteria	NA	NA	NA	0	0	0	0	0	0	0	0	0	0	0	0	0	0	0	0	0	0	0	0	0	0	0	0	0	0	0	0	0	0	0	0	0	0	0	0	0	0	0	0	0	122	143
ASV1167	Bacteria	Proteobacteria	Gammaproteobacteria	Burkholderiales	Comamonadaceae	Rhodoferax	0	0	0	0	0	0	0	0	0	0	0	0	0	0	0	0	0	0	0	0	0	0	0	0	0	0	0	0	0	0	0	0	0	0	0	0	0	0	0	0	0	139	126
ASV1168	Bacteria	Bacteroidota	Bacteroidia	Flavobacteriales	Flavobacteriaceae	NS4_marine_group	0	0	0	0	0	0	0	14	6	4	4	22	41	6	12	11	4	0	0	5	0	0	0	0	0	0	0	0	0	0	0	0	0	0	0	0	0	17	7	76	33	0	0
ASV1169	Bacteria	NA	NA	NA	NA	NA	0	0	0	0	0	0	0	0	0	0	54	0	0	192	0	0	0	0	0	0	0	0	0	0	0	14	0	0	0	0	0	0	0	0	0	0	0	0	0	0	0	0	0
ASV1170	Bacteria	Bdellovibrionota	Bdellovibrionia	Bdellovibrionales	Bdellovibrionaceae	OM27_clade	0	0	0	0	0	0	0	0	14	0	0	37	15	0	0	0	0	0	0	0	0	0	0	0	0	0	0	0	0	0	0	0	0	0	0	15	70	21	0	21	71	0	0
ASV1171	Bacteria	Actinobacteriota	Actinobacteria	Micrococcales	Micrococcaceae	Pseudarthrobacter	8	0	0	0	15	0	0	0	0	0	0	0	0	231	0	0	0	0	0	0	0	0	0	0	0	0	0	0	0	0	0	0	0	0	0	0	0	0	0	0	0	0	8
ASV1172	Bacteria	Proteobacteria	Alphaproteobacteria	NA	NA	NA	0	0	0	0	0	0	0	12	6	0	0	0	0	0	0	0	2	0	15	47	94	0	27	0	0	0	0	0	0	0	0	0	0	0	0	0	0	8	9	0	0	0	0
ASV1173	Bacteria	Cyanobacteria	Cyanobacteriia	Synechococcales	Cyanobiaceae	Cyanobium_PCC-6307	0	0	0	0	0	0	0	0	37	0	224	0	0	0	0	0	0	0	0	0	0	0	0	0	0	0	0	0	0	0	0	0	0	0	0	0	0	0	0	0	0	0	0
ASV1174	Bacteria	Verrucomicrobiota	Verrucomicrobiae	Chthoniobacterales	Chthoniobacteraceae	Chthoniobacter	0	26	0	0	0	43	0	0	0	0	0	0	0	0	0	0	0	0	0	0	0	0	0	0	0	0	0	0	0	0	0	0	0	0	0	0	0	0	0	0	0	95	98
ASV1175	Bacteria	NA	NA	NA	NA	NA	0	0	2	0	0	13	0	0	0	0	0	0	0	0	0	0	0	0	0	0	0	85	161	0	0	0	0	0	0	0	0	0	0	0	0	0	0	0	0	0	0	0	0
ASV1176	Bacteria	Bacteroidota	Bacteroidia	Flavobacteriales	Cryomorphaceae	NA	0	0	0	0	0	0	0	52	23	0	0	17	14	0	6	8	3	0	0	9	5	0	0	0	0	0	0	0	0	0	0	0	0	0	0	0	3	18	7	4	61	0	0
ASV1177	Bacteria	Proteobacteria	Alphaproteobacteria	Rhizobiales	Rhizobiales_Incertae_Sedis	Anderseniella	0	0	0	0	0	0	0	0	29	8	0	0	0	0	0	0	0	0	0	0	0	0	0	0	0	0	0	0	0	0	0	0	0	0	0	0	0	34	34	0	50	0	0
ASV1178	Bacteria	Bdellovibrionota	Bdellovibrionia	Bacteriovoracales	Bacteriovoracaceae	Peredibacter	0	0	0	0	0	0	0	33	3	41	11	26	33	0	5	0	0	0	0	0	0	0	0	0	0	0	0	0	0	0	0	0	0	0	0	0	0	0	0	47	6	0	0
ASV1179	Bacteria	Proteobacteria	Gammaproteobacteria	Oceanospirillales	Pseudohongiellaceae	BIyi10	0	0	12	0	0	0	0	0	0	0	0	0	0	5	0	0	0	0	13	0	14	0	53	11	0	0	0	0	0	0	36	0	0	0	36	39	23	0	0	0	8	0	0
ASV1180	Bacteria	Proteobacteria	Alphaproteobacteria	Rhodobacterales	Rhodobacteraceae	Tropicimonas	0	0	0	0	0	0	0	0	0	0	0	0	0	18	27	0	0	121	0	0	0	0	0	0	0	0	0	0	0	0	0	0	0	0	0	0	0	0	0	0	0	0	0
ASV1181	Bacteria	Planctomycetota	OM190	NA	NA	NA	132	14	0	0	24	0	0	0	0	0	0	0	0	0	0	0	0	0	0	0	0	0	0	0	0	0	0	0	0	0	0	0	0	0	0	0	0	0	0	0	0	41	47
ASV1182	Bacteria	Proteobacteria	Gammaproteobacteria	Burkholderiales	Sutterellaceae	NA	0	0	14	0	0	0	0	0	9	0	21	12	0	12	0	0	0	16	0	0	0	51	0	30	0	11	0	0	0	0	0	0	0	7	0	0	2	21	0	0	52	0	0
ASV1183	Bacteria	Proteobacteria	Gammaproteobacteria	Alteromonadales	Alteromonadaceae	Rheinheimera	63	33	25	0	58	14	0	0	0	0	0	0	0	0	0	0	0	0	0	0	0	0	0	0	0	0	0	0	0	0	0	0	0	0	0	0	0	0	0	0	0	20	42
ASV1184	Bacteria	Actinobacteriota	Actinobacteria	Micrococcales	Microbacteriaceae	Rhodoluna	0	38	0	0	0	0	0	0	0	0	0	0	0	0	0	0	0	0	0	0	0	0	0	0	0	0	0	0	0	0	0	0	0	0	0	0	0	0	0	0	0	79	138
ASV1185	Bacteria	Actinobacteriota	Acidimicrobiia	Microtrichales	Ilumatobacteraceae	NA	0	0	0	0	0	0	18	14	0	0	0	10	10	0	0	11	12	0	0	61	0	0	0	0	0	0	0	0	0	0	0	0	0	0	0	0	0	5	0	0	0	0	0
ASV1186	Bacteria	Proteobacteria	Gammaproteobacteria	Burkholderiales	MWH-UniP1_aquatic_group	NA	0	0	0	0	0	0	112	0	0	0	0	0	0	0	0	0	0	0	0	0	0	0	0	0	0	0	0	0	0	0	142	0	0	0	0	0	0	0	0	0	0	0	0
ASV1187	Bacteria	Proteobacteria	Gammaproteobacteria	Burkholderiales	Rhodocyclaceae	NA	0	0	0	0	0	0	0	0	0	0	0	0	0	0	0	0	0	0	0	0	0	0	0	0	0	0	0	0	0	0	0	0	0	0	0	0	0	0	0	0	0	144	110
ASV1188	Bacteria	Proteobacteria	Gammaproteobacteria	Gammaproteobacteria_Incertae_Sedis	Unknown_Family	NA	0	0	0	0	0	0	0	0	0	0	0	53	0	76	0	0	0	41	0	0	0	28	0	0	0	0	0	0	0	0	0	0	0	0	0	0	0	0	0	0	56	0	0
ASV1189	Bacteria	SAR324_clade(Marine_group_B)	NA	NA	NA	NA	0	0	0	0	0	0	76	0	59	0	0	0	0	0	0	3	0	0	0	0	0	0	0	0	0	0	0	0	0	0	0	0	0	0	0	0	0	0	32	0	0	0	0
ASV1190	Bacteria	Proteobacteria	Gammaproteobacteria	UBA10353_marine_group	NA	NA	0	0	0	0	0	0	0	0	0	0	0	0	0	0	0	0	0	0	0	0	0	0	0	0	0	0	0	0	0	0	0	0	0	0	0	0	0	0	0	0	0	0	0
ASV1191	Bacteria	Proteobacteria	Alphaproteobacteria	Rhodobacterales	Rhodobacteraceae	Defluviimonas	0	0	72	0	34	0	0	0	0	0	0	0	0	0	0	0	0	0	0	0	0	0	0	66	0	0	0	0	0	0	0	8	0	21	0	0	50	0	0	0	0	0	0
ASV1192	Bacteria	Proteobacteria	Alphaproteobacteria	Sphingomonadales	Sphingomonadaceae	Novosphingobium	0	0	33	0	104	84	0	0	0	0	0	0	0	0	0	0	0	0	0	0	0	0	0	0	0	0	0	0	0	0	0	0	0	0	0	0	0	0	0	0	0	16	16
ASV1193	Bacteria	Proteobacteria	Alphaproteobacteria	Rhizobiales	Beijerinckiaceae	FukuN57	0	74	0	0	0	0	0	0	0	0	0	0	0	0	0	0	0	0	0	0	0	0	0	0	0	0	0	0	0	18	85	0	0	0	54	0	0	0	0	0	0	12	9
ASV1194	Bacteria	Proteobacteria	Gammaproteobacteria	Oceanospirillales	Pseudohongiellaceae	Pseudohongiella	0	75	12	25	7	27	0	0	0	0	0	0	0	0	0	0	0	0	0	0	0	0	106	0	0	0	0	0	0	0	0	0	0	0	0	0	0	0	0	0	0	0	0
ASV1195	Bacteria	Proteobacteria	Gammaproteobacteria	JG36-TzT-191	NA	NA	0	30	0	0	0	0	0	0	0	0	0	0	0	0	0	0	0	0	0	0	0	0	0	0	0	0	0	0	0	0	0	0	0	0	0	0	0	0	0	0	0	124	96
ASV1196	Bacteria	Proteobacteria	Alphaproteobacteria	Sphingomonadales	Sphingomonadaceae	Novosphingobium	0	0	32	0	175	22	0	0	0	0	0	0	0	0	0	0	0	0	0	9	0	0	0	0	0	0	0	0	0	0	0	0	0	0	12	0	0	0	0	0	0	0	0
ASV1197	Bacteria	Proteobacteria	Gammaproteobacteria	Gammaproteobacteria_Incertae_Sedis	Unknown_Family	NA	0	0	0	0	0	0	0	0	43	0	10	0	0	0	0	0	0	0	0	0	0	0	0	51	4	49	0	12	0	0	0	0	0	0	0	0	10	22	22	0	27	0	0
ASV1198	Bacteria	Proteobacteria	Alphaproteobacteria	Sphingomonadales	Sphingomonadaceae	Altererythrobacter	0	0	0	0	0	0	0	0	0	49	4	0	0	19	67	0	0	0	0	0	28	0	0	0	0	0	0	0	0	0	0	0	0	0	0	0	0	9	0	22	18	0	0
ASV1199	Bacteria	Proteobacteria	Alphaproteobacteria	Sphingomonadales	Sphingomonadaceae	Novosphingobium	0	0	0	0	0	0	0	0	0	0	0	0	0	0	0	0	0	0	0	0	0	0	0	0	0	0	0	0	0	0	0	0	0	0	0	0	0	0	0	0	0	150	98
ASV1200	Bacteria	Bacteroidota	Bacteroidia	Flavobacteriales	Cryomorphaceae	NA	0	0	0	0	58	67	0	0	0	0	0	0	0	0	0	0	0	0	0	0	0	0	0	0	0	0	0	0	0	0	0	0	0	0	30	94	0	0	0	0	0	0	0
ASV1201	Bacteria	Bacteroidota	Bacteroidia	Flavobacteriales	Flavobacteriaceae	Flavobacterium	0	0	0	0	0	0	0	0	0	0	0	0	0	0	0	0	0	0	0	0	0	125	20	61	0	41	0	0	0	0	0	0	0	0	0	0	0	0	0	0	0	0	0
ASV1202	Bacteria	Firmicutes	Bacilli	NA	NA	NA	0	0	0	0	0	0	0	0	0	0	0	0	0	0	0	0	0	0	0	0	0	0	0	0	0	0	0	0	0	43	27	0	0	125	53	0	0	0	0	0	0	0	0
ASV1203	Bacteria	Cyanobacteria	Cyanobacteriia	Synechococcales	Cyanobiaceae	Cyanobium_PCC-6307	0	0	0	0	0	0	19	0	45	0	0	23	0	32	0	53	0	0	0	0	0	0	0	0	0	0	0	0	0	0	0	0	0	0	0	0	0	0	0	0	24	0	0
ASV1204	Bacteria	Marinimicrobia_(SAR406_clade)	NA	NA	NA	NA	0	0	0	0	0	0	0	0	0	68	0	0	42	0	0	0	0	0	0	0	0	0	0	0	0	0	0	0	0	0	0	0	0	0	0	0	0	0	0	46	13	0	0
ASV1205	Bacteria	Desulfobacterota	Desulfobulbia	Desulfobulbales	Desulfobulbaceae	NA	0	0	0	0	0	0	0	0	0	0	0	37	0	0	0	65	0	0	0	0	0	0	0	0	0	0	0	0	0	0	0	0	0	0	0	0	0	0	0	28	117	0	0
ASV1206	Bacteria	Proteobacteria	Gammaproteobacteria	Alteromonadales	Idiomarinaceae	Idiomarina	0	0	0	0	0	0	0	0	0	0	0	0	0	0	0	0	0	0	0	0	0	0	0	0	0	0	246	0	0	0	0	0	0	0	0	0	0	0	0	0	0	0	0
ASV1207	Bacteria	Actinobacteriota	Acidimicrobiia	Microtrichales	Ilumatobacteraceae	CL500-29_marine_group	0	0	0	0	98	147	0	0	0	0	0	0	0	0	0	0	0	0	0	0	0	0	0	0	0	0	0	0	0	0	0	0	0	0	0	0	0	0	0	0	0	0	0
ASV1208	Bacteria	Bdellovibrionota	Oligoflexia	Oligoflexales	NA	NA	0	0	0	0	0	0	37	27	14	0	0	7	7	0	0	0	0	0	0	4	19	0	6	4	7	0	0	0	0	0	4	0	0	7	17	8	0	0	0	0	0	0	0
ASV1209	Bacteria	Proteobacteria	Gammaproteobacteria	Burkholderiales	Rhodocyclaceae	Azoarcus	0	0	0	0	0	0	0	0	0	0	0	0	0	0	0	0	0	0	0	0	0	0	0	0	0	0	0	0	0	0	0	0	0	0	0	0	0	61	0	105	78	0	0
ASV1210	Bacteria	Actinobacteriota	Acidimicrobiia	Microtrichales	Ilumatobacteraceae	NA	0	0	0	65	0	0	0	0	0	0	0	0	0	0	0	0	0	0	0	36	0	0	0	0	71	0	39	0	0	0	0	0	0	0	0	0	0	0	0	0	0	0	0
ASV1211	Bacteria	Cyanobacteria	Cyanobacteriia	Phormidesmiales	Nodosilineaceae	Nodosilinea_PCC-7104	0	0	0	0	0	0	0	0	56	0	11	0	0	0	0	0	0	0	0	0	0	0	0	0	0	0	0	0	0	0	0	0	0	0	0	0	37	5	0	0	10	0	0
ASV1212	Archaea	Nanoarchaeota	Nanoarchaeia	Woesearchaeales	NA	NA	0	0	0	0	0	0	0	0	0	0	0	0	93	0	0	0	0	0	0	0	0	0	0	0	0	0	0	0	0	0	0	0	0	0	0	0	0	0	0	150	0	0	0
ASV1213	Bacteria	Proteobacteria	Gammaproteobacteria	Burkholderiales	TRA3-20	NA	53	124	0	0	0	11	0	0	0	0	0	0	0	0	0	0	0	0	0	0	0	0	0	0	0	0	0	0	0	0	0	0	0	0	0	0	0	0	0	0	0	36	19
ASV1214	Bacteria	Verrucomicrobiota	Lentisphaeria	NA	NA	NA	0	0	0	0	0	0	0	11	24	69	129	8	8	0	0	0	0	0	0	0	0	0	0	0	0	0	0	0	0	0	0	0	0	0	0	0	0	0	0	0	0	0	0
ASV1215	Bacteria	Proteobacteria	Gammaproteobacteria	Burkholderiales	Comamonadaceae	NA	0	0	0	0	0	0	190	0	0	0	0	0	0	0	0	0	0	0	0	0	0	0	50	0	0	0	0	0	0	0	0	0	0	0	0	0	0	0	0	0	0	0	0
ASV1216	Bacteria	Actinobacteriota	Actinobacteria	Micrococcales	Microbacteriaceae	MWH-Ta3	64	36	0	0	110	30	0	0	0	0	0	0	0	0	0	0	0	0	0	0	0	0	0	0	0	0	0	0	0	0	0	0	0	0	0	0	0	0	0	0	0	0	0
ASV1217	Bacteria	Cyanobacteria	Cyanobacteriia	Synechococcales	Cyanobiaceae	Cyanobium_PCC-6307	0	0	0	0	0	0	0	0	62	0	0	10	10	0	0	0	0	0	0	0	0	0	0	0	0	0	0	0	0	0	0	0	0	0	0	0	0	11	0	0	15	0	0
ASV1218	Bacteria	Actinobacteriota	Actinobacteria	PeM15	NA	NA	0	0	0	0	0	0	0	0	0	0	0	0	0	0	0	0	0	0	0	0	0	0	0	0	0	0	0	0	0	0	0	0	0	0	0	0	0	0	0	0	0	136	104
ASV1219	Bacteria	Cyanobacteria	Cyanobacteriia	Synechococcales	Cyanobiaceae	Cyanobium_PCC-6307	0	0	0	0	0	0	0	0	0	0	0	0	0	0	0	0	0	0	0	0	0	0	0	0	0	0	0	0	0	0	0	0	0	0	0	0	0	0	0	0	0	127	113
ASV1220	Bacteria	Proteobacteria	Gammaproteobacteria	Steroidobacterales	Woeseiaceae	Woeseia	0	0	0	0	0	0	0	0	0	0	0	53	0	54	0	0	0	0	0	0	0	0	0	0	0	0	0	0	0	0	0	0	0	0	0	0	0	0	0	0	133	0	0
ASV1221	Bacteria	Planctomycetota	Planctomycetes	Isosphaerales	Isosphaeraceae	NA	64	5	0	0	31	0	0	0	0	0	0	0	0	0	0	0	0	0	0	0	0	0	0	0	0	0	0	0	0	0	0	0	0	0	0	0	0	0	0	0	0	76	64
ASV1222	Bacteria	Proteobacteria	Gammaproteobacteria	Cellvibrionales	Halieaceae	OM60(NOR5)_clade	0	0	0	0	0	0	0	25	33	0	0	0	0	0	0	0	0	0	0	34	0	0	0	41	55	0	0	0	0	0	0	0	0	0	0	0	0	0	0	18	33	0	0
ASV1223	Bacteria	Bdellovibrionota	Bdellovibrionia	Bdellovibrionales	Bdellovibrionaceae	OM27_clade	0	0	0	0	0	0	0	2	18	0	3	6	0	0	0	0	0	0	0	8	0	0	0	0	0	0	0	0	0	0	0	0	0	0	0	0	0	0	8	0	18	0	0
ASV1224	Bacteria	Bacteroidota	Bacteroidia	Flavobacteriales	Flavobacteriaceae	Robiginitalea	0	0	0	0	0	0	6	0	0	0	0	0	0	10	0	0	0	0	0	7	0	0	0	0	0	49	7	0	0	39	0	0	0	10	0	0	18	0	12	0	0	0	0
ASV1225	Bacteria	Actinobacteriota	Acidimicrobiia	Microtrichales	Ilumatobacteraceae	NA	0	0	0	0	0	0	66	56	0	0	0	0	0	0	0	0	0	0	0	62	0	0	0	0	0	0	0	0	0	0	0	0	0	0	0	0	0	0	0	0	21	0	0
ASV1226	Bacteria	Desulfobacterota	Desulfuromonadia	PB19	NA	NA	0	0	0	0	0	0	0	0	69	0	0	14	0	34	0	0	0	0	0	0	0	0	0	16	0	0	0	0	0	0	0	0	0	0	0	0	50	0	26	0	31	0	0
ASV1227	Bacteria	Bacteroidota	Bacteroidia	Cytophagales	Amoebophilaceae	NA	0	0	0	0	0	0	0	0	3	0	0	0	0	4	0	4	0	0	0	90	2	0	0	0	0	7	0	0	0	0	0	0	0	0	0	0	0	7	0	0	10	0	0
ASV1228	Bacteria	Proteobacteria	Gammaproteobacteria	OM182_clade	NA	NA	0	0	0	0	0	0	0	0	0	9	0	13	31	11	98	0	0	0	0	0	0	0	0	0	0	0	0	0	0	0	0	0	0	0	0	0	0	6	0	56	16	0	0
ASV1229	Bacteria	Proteobacteria	Gammaproteobacteria	Burkholderiales	Alcaligenaceae	GKS98_freshwater_group	0	38	0	44	18	127	0	0	0	0	0	0	0	0	0	0	0	0	0	0	0	0	11	0	0	0	0	0	0	0	0	0	0	0	0	0	0	0	0	0	0	0	0
ASV1230	Bacteria	Proteobacteria	Alphaproteobacteria	Sphingomonadales	Sphingomonadaceae	Sphingobium	0	0	0	0	0	0	0	21	58	18	27	0	0	0	0	0	0	0	0	0	0	0	0	0	0	0	0	0	0	0	0	0	0	0	0	0	0	34	19	12	50	0	0
ASV1231	Bacteria	Myxococcota	Polyangia	Blfdi19	NA	NA	224	13	0	0	0	0	0	0	0	0	0	0	0	0	0	0	0	0	0	0	0	0	0	0	0	0	0	0	0	0	0	0	0	0	0	0	0	0	0	0	0	0	0
ASV1232	Bacteria	Verrucomicrobiota	Verrucomicrobiae	Pedosphaerales	Pedosphaeraceae	NA	0	0	0	0	0	0	0	10	12	46	0	10	19	9	61	0	3	0	0	3	0	0	0	0	0	0	0	0	0	0	0	0	0	0	0	0	0	9	6	39	7	0	0
ASV1233	Bacteria	Proteobacteria	Gammaproteobacteria	Cellvibrionales	Halieaceae	OM60(NOR5)_clade	0	0	0	0	0	0	0	33	19	0	0	6	6	0	0	0	0	0	0	36	7	0	0	0	0	0	0	0	0	0	0	0	0	0	0	0	0	35	9	8	15	0	0
ASV1234	Bacteria	Proteobacteria	Gammaproteobacteria	Gammaproteobacteria_Incertae_Sedis	Unknown_Family	NA	0	0	0	0	0	0	0	0	0	0	0	59	0	0	0	0	0	39	0	0	0	18	0	0	0	0	0	0	0	0	0	0	0	0	0	0	0	0	0	0	120	0	0
ASV1235	Archaea	Crenarchaeota	Nitrososphaeria	Nitrosopumilales	Nitrosopumilaceae	Candidatus_Nitrosopumilus	0	0	0	0	0	0	0	0	0	0	0	0	0	0	0	0	0	0	0	0	0	0	0	0	0	0	0	0	0	0	0	0	0	0	0	0	0	0	0	0	0	0	0
ASV1236	Bacteria	NA	NA	NA	NA	NA	0	0	0	0	0	0	0	0	0	0	0	0	0	0	0	0	0	0	0	0	0	0	0	153	83	0	0	0	0	0	0	0	0	0	0	0	0	0	0	0	0	0	0
ASV1237	Bacteria	Proteobacteria	Gammaproteobacteria	B2M28	NA	NA	0	0	6	0	0	0	0	0	33	0	0	45	0	0	0	0	0	0	0	0	0	0	0	0	0	0	0	0	0	0	0	0	0	0	0	0	13	26	32	0	81	0	0
ASV1238	Bacteria	Proteobacteria	Alphaproteobacteria	Rhodobacterales	Rhodobacteraceae	Gemmobacter	0	0	0	0	0	0	28	0	0	0	0	0	0	0	0	0	0	0	0	0	0	34	38	56	12	68	0	0	0	0	0	0	0	0	0	0	0	0	0	0	0	0	0
ASV1239	Bacteria	Proteobacteria	Gammaproteobacteria	Cellvibrionales	Porticoccaceae	SAR92_clade	0	0	0	0	0	0	0	0	0	45	0	0	0	0	5	0	0	0	8	0	0	0	0	0	0	22	121	0	35	0	0	0	0	0	0	0	0	0	0	0	0	0	0
ASV1240	Bacteria	Actinobacteriota	Actinobacteria	Frankiales	Sporichthyaceae	hgcI_clade	0	0	0	0	0	0	0	0	0	0	0	0	0	0	0	0	0	0	0	0	0	0	0	0	0	0	0	0	0	0	0	0	0	0	0	0	0	0	0	0	0	101	133
ASV1241	Bacteria	Proteobacteria	Alphaproteobacteria	Acetobacterales	Acetobacteraceae	Roseomonas	0	0	0	0	0	0	0	0	0	0	0	0	0	0	0	0	0	0	0	0	0	0	0	0	0	0	0	0	0	0	0	0	0	0	0	0	0	0	0	0	0	130	105
ASV1242	Bacteria	Cyanobacteria	Cyanobacteriia	Synechococcales	Cyanobiaceae	Cyanobium_PCC-6307	0	0	0	0	0	0	0	0	0	0	0	0	0	0	0	0	0	0	0	0	0	0	0	0	0	0	0	0	0	0	0	0	0	0	0	0	0	0	0	0	0	109	125
ASV1243	Bacteria	Cyanobacteria	Sericytochromatia	NA	NA	NA	0	0	0	0	0	0	206	14	0	0	0	5	5	0	0	0	0	0	0	0	0	0	0	0	0	0	0	0	0	0	0	0	0	0	0	10	0	0	0	0	0	0	0
ASV1244	Bacteria	Chloroflexi	Anaerolineae	Anaerolineales	Anaerolineaceae	NA	0	0	0	0	0	0	0	0	27	0	34	0	0	0	0	0	0	0	0	0	0	0	0	70	0	42	0	19	0	0	0	0	0	0	0	0	36	8	0	0	0	0	0
ASV1245	Bacteria	Firmicutes	Clostridia	Peptostreptococcales-Tissierellales	Peptostreptococcales-Tissierellales_fa	Anaerococcus	0	0	0	0	0	0	0	0	0	0	0	0	0	18	0	0	0	211	0	0	0	0	0	0	0	0	0	0	0	0	0	0	0	0	0	0	0	0	4	0	0	0	0
ASV1246	Bacteria	Proteobacteria	Gammaproteobacteria	Burkholderiales	Comamonadaceae	NA	0	0	0	0	0	0	0	0	0	0	0	0	0	0	0	0	0	0	0	0	0	0	22	0	0	0	0	0	0	0	104	6	101	0	0	0	0	0	0	0	0	0	0
ASV1247	Bacteria	Verrucomicrobiota	Chlamydiae	Chlamydiales	Simkaniaceae	Candidatus_Rhabdochlamydia	0	0	0	0	0	0	0	0	0	0	0	0	0	0	0	0	0	0	0	0	0	0	0	0	0	0	0	0	0	0	0	0	0	0	0	0	0	0	0	0	0	130	103
ASV1248	Archaea	Nanoarchaeota	Nanoarchaeia	Woesearchaeales	SCGC_AAA011-D5	NA	0	0	0	0	0	0	0	0	0	0	0	0	0	0	0	0	0	0	0	0	0	0	0	0	0	0	0	0	0	0	0	0	0	0	0	0	0	0	0	0	0	121	112
ASV1249	Bacteria	Desulfobacterota	Desulfuromonadia	Bradymonadales	Bradymonadaceae	NA	0	0	0	0	0	0	0	0	0	0	0	0	0	0	0	0	0	0	0	0	0	0	0	70	15	0	0	0	0	92	10	0	0	43	4	0	0	0	0	0	0	0	0
ASV1250	Bacteria	Proteobacteria	Gammaproteobacteria	Cellvibrionales	Halieaceae	OM60(NOR5)_clade	137	0	20	0	59	0	0	0	0	0	0	0	0	0	0	0	0	0	0	0	0	0	0	10	0	6	0	0	0	0	0	0	0	0	0	0	0	0	0	0	0	0	0
ASV1251	Bacteria	Actinobacteriota	MB-A2-108	NA	NA	NA	63	27	0	0	31	0	0	0	0	0	0	0	0	0	0	0	0	0	0	0	0	83	28	0	0	0	0	0	0	0	0	0	0	0	0	0	0	0	0	0	0	0	0
ASV1252	Bacteria	Acidobacteriota	Vicinamibacteria	Vicinamibacterales	NA	NA	35	51	0	7	21	31	0	0	0	0	0	0	0	0	0	0	0	0	0	0	0	0	15	0	0	0	0	0	0	0	0	22	48	0	3	0	0	0	0	0	0	0	0
ASV1253	Bacteria	Actinobacteriota	Thermoleophilia	Solirubrobacterales	Solirubrobacteraceae	Conexibacter	0	0	9	6	0	0	12	0	0	0	0	0	0	0	0	0	0	0	0	0	0	0	0	0	0	0	3	0	0	0	10	0	34	0	6	0	0	0	0	0	0	74	80
ASV1254	Bacteria	Proteobacteria	Alphaproteobacteria	Thalassobaculales	Thalassobaculaceae	Thalassobaculum	0	0	0	0	0	0	0	53	4	15	2	0	0	0	0	0	0	0	0	33	0	0	0	0	0	8	20	0	0	0	0	0	0	0	0	0	0	0	0	8	0	0	0
ASV1255	Bacteria	Actinobacteriota	Actinobacteria	Micrococcales	Microbacteriaceae	Aurantimicrobium	0	24	9	11	6	0	0	0	0	0	0	0	0	0	0	0	0	0	0	0	0	0	0	25	63	0	0	0	0	0	0	0	0	0	0	0	0	0	0	0	0	50	44
ASV1256	Bacteria	Planctomycetota	Phycisphaerae	Phycisphaerales	Phycisphaeraceae	CL500-3	0	0	0	0	0	0	0	0	23	18	66	0	0	0	0	0	0	0	0	0	0	0	0	0	0	0	0	0	0	0	0	0	0	0	0	0	0	0	0	0	0	0	0
ASV1257	Bacteria	NA	NA	NA	NA	NA	0	0	0	0	0	0	0	0	0	0	0	0	0	0	0	0	0	0	0	0	0	0	0	0	0	0	0	0	0	0	0	0	0	0	0	0	0	59	0	101	72	0	0
ASV1258	Bacteria	Verrucomicrobiota	Verrucomicrobiae	Chthoniobacterales	Chthoniobacteraceae	Chthoniobacter	0	10	0	0	0	0	0	0	0	0	0	0	0	0	0	0	0	0	0	0	0	0	0	0	0	0	0	0	0	0	0	0	0	0	0	0	0	0	0	0	0	89	131
ASV1259	Bacteria	Bdellovibrionota	Bdellovibrionia	Bacteriovoracales	Bacteriovoracaceae	Peredibacter	0	0	0	0	0	0	0	59	38	0	0	0	0	0	0	7	15	0	0	0	0	0	0	0	0	0	0	0	0	0	0	0	0	0	0	0	0	55	30	27	0	0	0
ASV1260	Bacteria	Proteobacteria	Alphaproteobacteria	Caulobacterales	Hyphomonadaceae	Hyphomonas	0	0	0	0	0	0	0	0	0	0	0	0	0	0	0	0	0	0	0	0	0	0	0	0	0	0	0	0	0	0	0	0	0	0	0	0	0	93	0	15	122	0	0
ASV1261	Bacteria	Verrucomicrobiota	Kiritimatiellae	WCHB1-41	NA	NA	0	0	0	0	0	0	0	0	29	0	39	0	0	5	0	2	0	0	0	2	0	0	0	0	0	0	0	0	0	0	0	0	0	0	0	0	2	11	15	0	10	0	0
ASV1262	Bacteria	Verrucomicrobiota	Verrucomicrobiae	Chthoniobacterales	Chthoniobacteraceae	LD29	0	0	0	0	0	0	151	0	77	0	0	0	0	0	0	0	0	0	0	0	0	0	0	0	0	0	0	0	0	0	0	0	0	0	0	0	0	0	0	0	0	0	0
ASV1263	Bacteria	Cyanobacteria	Cyanobacteriia	Synechococcales	Cyanobiaceae	Cyanobium_PCC-6307	0	0	0	0	0	0	111	0	68	0	0	0	0	0	0	0	0	0	0	0	0	0	0	0	0	0	0	0	0	0	0	0	0	0	0	48	0	0	0	0	0	0	0
ASV1264	Bacteria	Bacteroidota	Bacteroidia	Flavobacteriales	Crocinitomicaceae	Crocinitomix	0	0	0	0	0	0	0	0	6	0	58	9	0	4	0	0	0	0	0	25	0	0	0	0	0	0	0	0	0	0	0	0	0	0	0	0	0	4	5	0	31	0	0
ASV1265	Bacteria	Bacteroidota	Bacteroidia	Sphingobacteriales	NS11-12_marine_group	NA	0	0	0	0	0	0	0	0	0	0	0	0	0	0	0	0	0	0	0	0	0	0	0	0	0	0	0	0	0	0	0	0	0	0	0	0	0	0	0	0	0	134	93
ASV1266	Bacteria	Proteobacteria	Gammaproteobacteria	NA	NA	NA	163	32	0	0	32	0	0	0	0	0	0	0	0	0	0	0	0	0	0	0	0	0	0	0	0	0	0	0	0	0	0	0	0	0	0	0	0	0	0	0	0	0	0
ASV1267	Bacteria	Bdellovibrionota	Bdellovibrionia	Bdellovibrionales	Bdellovibrionaceae	OM27_clade	0	0	0	0	0	0	0	0	0	0	0	0	0	0	0	0	0	0	0	0	0	0	0	0	0	0	0	0	0	159	0	0	0	56	0	0	11	0	0	0	0	0	0
ASV1268	Bacteria	Proteobacteria	NA	NA	NA	NA	52	0	0	0	35	0	0	0	0	0	0	0	0	0	0	0	0	0	0	0	0	47	0	54	0	16	0	0	0	0	0	0	0	22	0	0	0	0	0	0	0	0	0
ASV1269	Bacteria	Cyanobacteria	Cyanobacteriia	Synechococcales	Cyanobiaceae	Cyanobium_PCC-6307	0	0	0	0	0	0	47	0	178	0	0	0	0	0	0	0	0	0	0	0	0	0	0	0	0	0	0	0	0	0	0	0	0	0	0	0	0	0	0	0	0	0	0
ASV1270	Bacteria	Bdellovibrionota	Oligoflexia	Silvanigrellales	Silvanigrellaceae	NA	0	0	0	0	0	0	0	0	0	10	12	0	4	0	0	0	0	0	0	0	0	0	0	0	0	0	0	0	0	0	0	0	0	0	0	0	0	0	0	0	0	0	0
ASV1271	Bacteria	Proteobacteria	Gammaproteobacteria	Francisellales	Francisellaceae	Francisella	0	0	0	0	0	0	0	15	8	0	0	0	5	0	0	3	16	0	0	0	29	0	0	0	0	38	65	0	0	0	0	0	0	0	0	0	0	26	0	6	0	0	0
ASV1272	Bacteria	Proteobacteria	Gammaproteobacteria	Cellvibrionales	Halieaceae	Haliea	0	0	0	0	0	0	0	0	0	0	45	0	0	0	0	0	0	0	0	0	0	0	0	37	0	0	0	0	0	0	0	0	0	0	0	0	14	37	33	0	60	0	0
ASV1273	Bacteria	Proteobacteria	Gammaproteobacteria	Cellvibrionales	Spongiibacteraceae	BD1-7_clade	0	0	0	0	0	0	0	0	0	0	0	0	0	0	0	0	0	0	0	0	0	0	0	0	0	0	0	0	0	0	0	0	0	0	0	0	0	0	0	0	0	134	91
ASV1274	Bacteria	Armatimonadota	Armatimonadia	Armatimonadales	Armatimonadaceae	Armatimonas	96	12	0	0	47	0	0	0	0	0	0	0	0	0	0	0	0	0	0	2	0	2	1	0	0	0	0	0	0	35	0	0	0	0	0	0	0	0	0	0	0	16	14
ASV1275	Bacteria	Proteobacteria	Gammaproteobacteria	Oceanospirillales	Halomonadaceae	Modicisalibacter	0	0	0	0	0	0	0	11	21	18	75	0	0	0	0	0	0	0	0	0	0	0	0	0	0	0	0	0	0	0	0	0	0	0	0	0	0	0	0	0	11	0	0
ASV1276	Bacteria	Proteobacteria	Gammaproteobacteria	KI89A_clade	NA	NA	108	35	0	0	81	0	0	0	0	0	0	0	0	0	0	0	0	0	0	0	0	0	0	0	0	0	0	0	0	0	0	0	0	0	0	0	0	0	0	0	0	0	0
ASV1277	Bacteria	Proteobacteria	Gammaproteobacteria	Burkholderiales	Comamonadaceae	NA	0	0	0	0	0	0	0	0	0	0	0	0	0	0	0	0	0	0	0	0	0	0	0	0	0	0	0	0	0	0	0	0	0	0	0	0	0	0	0	0	0	129	94
ASV1278	Bacteria	Gemmatimonadota	Gemmatimonadetes	Gemmatimonadales	Gemmatimonadaceae	NA	0	0	0	0	0	0	16	0	0	0	0	0	0	0	0	0	0	0	0	0	0	0	0	0	0	0	0	0	0	12	65	0	0	18	113	0	0	0	0	0	0	0	0
ASV1279	Bacteria	Bacteroidota	Bacteroidia	Flavobacteriales	Crocinitomicaceae	Fluviicola	0	0	132	0	90	0	0	0	0	0	0	0	0	0	0	0	0	0	0	0	0	0	0	0	0	0	0	0	0	0	0	0	0	0	0	0	0	0	0	0	0	0	0
ASV1280	Bacteria	Proteobacteria	Gammaproteobacteria	Burkholderiales	TRA3-20	NA	0	0	0	0	0	0	0	0	0	0	0	0	0	0	0	0	0	50	0	0	0	0	0	0	0	0	0	0	0	0	0	85	88	0	0	0	0	0	0	0	0	0	0
ASV1281	Bacteria	Planctomycetota	Planctomycetes	Pirellulales	Pirellulaceae	Pirellula	0	0	0	0	0	0	0	0	0	0	0	0	0	0	0	0	0	0	0	0	0	0	0	0	0	0	0	0	0	0	0	0	0	0	0	0	0	0	0	0	0	108	114
ASV1282	Bacteria	Proteobacteria	Gammaproteobacteria	Oceanospirillales	Pseudohongiellaceae	Pseudohongiella	0	11	0	0	0	13	0	0	0	0	0	0	0	0	0	0	0	0	0	0	0	18	181	0	0	0	0	0	0	0	0	0	0	0	0	0	0	0	0	0	0	0	0
ASV1283	Bacteria	NA	NA	NA	NA	NA	0	0	0	0	0	0	0	40	11	18	0	12	12	0	0	6	17	0	0	12	0	0	0	0	0	0	0	0	0	0	0	0	0	0	0	2	0	58	5	9	0	0	0
ASV1284	Bacteria	Verrucomicrobiota	Verrucomicrobiae	Pedosphaerales	Pedosphaeraceae	SCGC_AAA164-E04	0	0	0	0	0	0	0	25	11	71	35	11	11	0	0	0	0	0	0	4	0	0	0	0	0	0	0	0	0	0	0	0	0	0	0	0	0	9	0	4	0	0	0
ASV1285	Bacteria	Chloroflexi	Anaerolineae	SBR1031	A4b	NA	0	0	0	0	0	0	0	0	8	4	25	2	2	8	0	8	0	0	0	0	0	4	0	0	0	125	0	5	0	0	0	0	0	0	0	0	0	0	0	2	0	0	0
ASV1286	Bacteria	NA	NA	NA	NA	NA	0	0	0	0	0	0	0	0	0	0	0	0	0	0	0	0	0	0	0	0	0	64	69	31	0	0	0	0	0	0	0	53	0	0	0	0	0	0	0	0	0	0	0
ASV1287	Bacteria	Bacteroidota	Bacteroidia	Flavobacteriales	Cryomorphaceae	NA	0	0	0	0	0	0	0	16	66	0	0	0	0	0	0	0	0	0	0	0	0	0	0	0	0	0	0	0	0	0	0	0	0	0	0	0	0	48	56	0	36	0	0
ASV1288	Bacteria	Proteobacteria	Gammaproteobacteria	NA	NA	NA	0	0	0	0	0	0	0	6	8	100	99	7	7	0	0	0	0	0	0	0	0	0	0	0	0	0	0	0	0	0	0	0	0	0	0	0	0	0	0	3	0	0	0
ASV1289	Bacteria	Proteobacteria	Gammaproteobacteria	Steroidobacterales	Woeseiaceae	Woeseia	0	0	0	0	0	0	0	0	0	0	0	50	0	44	0	0	0	0	0	0	0	0	0	0	0	0	0	0	0	0	0	0	0	0	0	0	0	0	0	0	127	0	0
ASV1290	Bacteria	Bacteroidota	Bacteroidia	Sphingobacteriales	NS11-12_marine_group	NA	0	0	0	0	0	0	0	0	0	0	0	0	0	0	0	0	0	0	0	0	0	106	89	7	4	0	0	0	0	0	0	0	0	0	0	0	0	0	0	0	0	12	0
ASV1291	Bacteria	Marinimicrobia_(SAR406_clade)	NA	NA	NA	NA	0	0	0	0	0	0	0	9	0	0	0	8	0	18	16	0	0	0	0	0	0	0	0	0	0	0	0	0	0	0	0	0	0	0	0	0	0	0	0	74	0	0	0
ASV1292	Bacteria	Bacteroidota	Bacteroidia	Flavobacteriales	Crocinitomicaceae	Fluviicola	0	0	0	0	0	0	0	0	0	0	0	0	0	0	0	0	0	0	0	0	0	0	0	0	0	0	0	0	0	0	0	0	0	220	0	0	0	0	0	0	0	0	0
ASV1293	Bacteria	Proteobacteria	Gammaproteobacteria	NA	NA	NA	0	0	0	0	0	0	0	0	0	0	0	0	0	0	0	0	0	0	0	0	0	0	0	0	0	0	0	0	0	0	0	0	0	0	0	0	0	0	0	0	0	133	86
ASV1294	Bacteria	Proteobacteria	Alphaproteobacteria	NA	NA	NA	0	0	0	0	0	0	0	0	0	0	0	0	0	0	0	0	0	0	0	0	0	0	0	0	0	0	0	0	0	0	0	0	0	0	0	0	0	0	0	0	0	114	106
ASV1295	Bacteria	Proteobacteria	Gammaproteobacteria	OM182_clade	NA	NA	0	0	4	0	0	0	0	0	0	0	0	0	0	0	0	0	0	0	0	0	0	8	19	0	0	0	0	0	0	0	0	50	139	0	0	0	0	0	0	0	0	0	0
ASV1296	Bacteria	Myxococcota	Polyangia	Blfdi19	NA	NA	0	0	0	0	0	0	205	0	0	0	0	0	0	0	0	0	0	0	0	0	0	0	0	0	0	0	0	0	0	0	0	0	0	14	0	0	0	0	0	0	0	0	0
ASV1297	Bacteria	Patescibacteria	Gracilibacteria	Absconditabacteriales_(SR1)	NA	NA	0	0	0	0	0	0	0	0	0	0	0	0	0	0	0	0	0	0	0	0	0	0	0	0	0	89	130	0	0	0	0	0	0	0	0	0	0	0	0	0	0	0	0
ASV1298	Bacteria	Bdellovibrionota	Bdellovibrionia	Bdellovibrionales	Bdellovibrionaceae	OM27_clade	0	0	0	0	0	0	0	0	0	0	0	0	0	0	0	0	0	0	0	0	0	0	0	137	81	0	0	0	0	0	0	0	0	0	0	0	0	0	0	0	0	0	0
ASV1299	Bacteria	Proteobacteria	Alphaproteobacteria	Reyranellales	Reyranellaceae	Reyranella	50	52	0	0	40	46	0	0	0	0	0	0	0	0	0	0	0	0	0	0	0	12	18	0	0	0	0	0	0	0	0	0	0	0	0	0	0	0	0	0	0	0	0
ASV1300	Bacteria	Verrucomicrobiota	Verrucomicrobiae	Pedosphaerales	Pedosphaeraceae	SH3-11	0	0	3	0	0	0	51	18	38	0	0	7	7	0	0	0	0	0	0	10	0	0	0	15	0	0	0	0	0	7	14	0	0	10	0	0	0	0	0	0	0	0	0
ASV1301	Bacteria	Proteobacteria	Gammaproteobacteria	Chromatiales	Sedimenticolaceae	NA	0	0	0	0	0	0	0	0	71	0	0	0	0	0	0	0	0	0	0	0	0	0	0	24	0	8	0	0	0	0	0	0	0	0	0	0	79	0	31	0	6	0	0
ASV1302	Bacteria	Proteobacteria	Gammaproteobacteria	Cellvibrionales	Halieaceae	Parahaliea	0	0	3	0	0	0	0	0	3	0	0	28	0	46	0	24	0	0	0	4	0	21	0	0	0	0	0	0	0	0	0	0	0	0	0	0	0	0	0	7	77	0	0
ASV1303	Bacteria	Proteobacteria	Alphaproteobacteria	Parvibaculales	PS1_clade	NA	0	0	0	0	0	0	0	51	5	35	0	0	0	9	16	0	0	0	0	6	12	0	0	0	0	0	0	0	0	0	0	0	0	0	0	0	0	42	4	24	0	0	0
ASV1304	Bacteria	Proteobacteria	Alphaproteobacteria	Rhodobacterales	Rhodobacteraceae	Gemmobacter	0	0	0	0	0	0	0	0	0	0	0	0	0	0	0	0	0	0	0	0	0	0	0	0	0	0	0	0	0	0	0	0	0	0	0	0	0	84	0	14	120	0	0
ASV1305	Bacteria	Proteobacteria	Gammaproteobacteria	Steroidobacterales	Woeseiaceae	Woeseia	0	0	0	0	0	0	0	0	0	0	0	36	0	26	0	24	0	0	0	0	0	11	0	0	0	0	0	0	0	0	0	0	0	0	0	0	0	0	15	0	100	0	0
ASV1306	Bacteria	Proteobacteria	Alphaproteobacteria	NA	NA	NA	23	183	0	0	0	4	0	0	0	0	0	0	0	0	0	0	0	0	0	0	0	0	0	0	0	0	0	0	0	0	3	0	0	0	4	0	0	0	0	0	0	0	0
ASV1307	Bacteria	Proteobacteria	Alphaproteobacteria	Rhizobiales	Methyloligellaceae	Methyloceanibacter	0	0	0	0	0	0	0	0	18	0	0	42	0	23	0	31	0	0	0	0	0	0	0	0	0	0	0	0	0	0	0	0	0	0	0	0	0	0	20	0	72	0	0
ASV1308	Bacteria	Proteobacteria	Alphaproteobacteria	Sphingomonadales	Sphingomonadaceae	Altererythrobacter	0	0	0	0	0	0	5	41	0	33	6	0	0	0	0	0	0	0	0	0	0	0	0	0	37	6	12	0	0	0	0	0	0	0	0	0	0	19	0	28	31	0	0
ASV1309	Bacteria	Proteobacteria	Gammaproteobacteria	Cellvibrionales	Spongiibacteraceae	BD1-7_clade	123	16	0	0	77	0	0	0	0	0	0	0	0	0	0	0	0	0	0	0	0	0	0	0	0	0	0	0	0	0	0	0	0	0	0	0	0	0	0	0	0	0	0
ASV1310	Bacteria	Cyanobacteria	Cyanobacteriia	Synechococcales	Cyanobiaceae	Cyanobium_PCC-6307	0	0	0	0	0	0	0	0	34	0	0	43	0	0	0	0	0	0	0	0	0	0	0	31	0	0	0	0	0	0	0	0	0	0	0	0	0	0	0	0	75	0	0
ASV1311	Bacteria	Cyanobacteria	Sericytochromatia	NA	NA	NA	0	0	0	0	0	0	0	0	0	0	0	0	0	0	0	0	0	0	0	0	0	0	0	0	0	0	0	0	0	43	109	0	0	40	24	0	0	0	0	0	0	0	0
ASV1312	Bacteria	Bacteroidota	Bacteroidia	Sphingobacteriales	env.OPS_17	NA	193	22	0	0	0	0	0	0	0	0	0	0	0	0	0	0	0	0	0	0	0	0	0	0	0	0	0	0	0	0	0	0	0	0	0	0	0	0	0	0	0	0	0
ASV1313	Bacteria	Bacteroidota	Bacteroidia	Sphingobacteriales	env.OPS_17	NA	0	0	0	0	0	0	0	0	0	0	0	0	0	0	0	0	0	0	0	0	0	0	0	0	0	0	0	0	0	0	0	0	0	0	0	0	0	0	0	0	0	115	100
ASV1314	Bacteria	Proteobacteria	Gammaproteobacteria	PLTA13	NA	NA	63	0	60	0	92	0	0	0	0	0	0	0	0	0	0	0	0	0	0	0	0	0	0	0	0	0	0	0	0	0	0	0	0	0	0	0	0	0	0	0	0	0	0
ASV1315	Bacteria	Bacteroidota	Bacteroidia	Flavobacteriales	Flavobacteriaceae	Winogradskyella	0	0	22	0	0	0	0	0	0	0	0	0	0	0	0	0	0	0	0	0	0	0	0	0	0	111	81	0	0	0	0	0	0	0	0	0	0	0	0	0	0	0	0
ASV1316	Bacteria	Proteobacteria	Gammaproteobacteria	Alteromonadales	Pseudoalteromonadaceae	Pseudoalteromonas	0	0	0	0	0	0	0	45	21	0	0	0	0	88	0	0	0	0	0	0	0	0	0	0	0	0	0	0	0	0	0	0	0	0	0	0	0	60	0	0	0	0	0
ASV1317	Bacteria	Bacteroidota	Rhodothermia	Balneolales	Balneolaceae	NA	0	0	0	0	0	0	0	24	0	0	0	0	0	0	33	0	0	0	0	44	0	0	0	0	0	0	0	0	0	0	0	0	0	0	0	0	0	11	0	52	0	0	0
ASV1318	Bacteria	Cyanobacteria	Cyanobacteriia	Cyanobacteriales	Microcystaceae	Microcystis_PCC-7914	3	0	0	0	0	0	0	0	0	0	0	0	0	0	0	0	0	0	0	0	0	0	0	0	0	0	0	0	0	0	0	0	0	0	0	0	0	0	0	0	0	115	95
ASV1319	Archaea	Nanoarchaeota	Nanoarchaeia	Woesearchaeales	NA	NA	0	0	0	0	0	0	13	2	3	0	0	0	0	0	0	0	0	0	0	3	0	0	0	0	0	0	0	0	0	0	0	0	0	0	0	21	33	3	2	3	0	0	0
ASV1320	Bacteria	Bacteroidota	Bacteroidia	Flavobacteriales	NA	NA	0	0	0	0	0	0	0	35	42	0	0	0	0	0	0	0	0	0	0	0	0	0	0	0	0	0	0	0	0	0	0	0	0	0	0	0	0	66	30	5	35	0	0
ASV1321	Bacteria	Cyanobacteria	Cyanobacteriia	Synechococcales	Cyanobiaceae	Cyanobium_PCC-6307	0	0	0	0	0	0	0	0	22	0	76	0	0	0	0	0	0	0	0	0	0	0	0	0	0	0	0	0	0	0	0	0	0	0	0	0	0	59	0	0	56	0	0
ASV1322	Bacteria	Proteobacteria	Gammaproteobacteria	Alteromonadales	Alteromonadaceae	Rheinheimera	0	0	0	0	0	0	0	0	0	0	0	0	0	0	0	0	0	0	0	0	0	44	169	0	0	0	0	0	0	0	0	0	0	0	0	0	0	0	0	0	0	0	0
ASV1323	Bacteria	Bdellovibrionota	Bdellovibrionia	Bacteriovoracales	Bacteriovoracaceae	Peredibacter	0	0	0	0	0	0	0	0	0	0	0	0	0	0	0	0	0	0	0	0	0	0	36	58	119	0	0	0	0	0	0	0	0	0	0	0	0	0	0	0	0	0	0
ASV1324	Bacteria	Proteobacteria	Gammaproteobacteria	NA	NA	NA	0	0	0	0	0	0	0	0	10	0	0	0	0	32	6	10	0	0	0	0	0	0	0	55	36	0	0	0	0	0	0	0	0	0	0	23	31	6	0	0	5	0	0
ASV1325	Bacteria	Bacteroidota	Bacteroidia	Flavobacteriales	NA	NA	13	0	0	0	60	0	0	0	0	0	0	0	0	0	0	0	0	0	0	0	0	0	0	2	0	0	0	0	0	0	0	40	0	0	2	0	0	0	0	0	0	47	48
ASV1326	Bacteria	Planctomycetota	Planctomycetes	Pirellulales	Pirellulaceae	Blastopirellula	0	0	0	0	0	0	16	0	3	0	0	0	0	0	0	0	0	0	0	3	0	0	0	15	0	0	0	0	0	13	0	0	0	17	0	2	25	0	0	0	0	64	43
ASV1327	Bacteria	Actinobacteriota	Actinobacteria	Corynebacteriales	Corynebacteriaceae	Corynebacterium	0	0	0	0	0	0	0	0	0	0	0	0	0	22	0	0	0	189	0	0	0	0	0	0	0	0	0	0	0	0	0	0	0	0	0	0	0	0	0	0	0	0	0
ASV1328	Bacteria	Verrucomicrobiota	Verrucomicrobiae	Opitutales	Opitutaceae	Opitutus	119	19	0	0	0	13	0	0	0	0	0	0	0	0	0	0	0	0	0	0	0	0	0	0	0	0	0	0	0	0	0	0	0	0	0	0	0	0	0	0	0	31	30
ASV1329	Bacteria	Proteobacteria	Alphaproteobacteria	Rhodobacterales	Rhodobacteraceae	Defluviimonas	0	0	0	0	0	0	0	0	0	0	0	0	0	0	0	0	0	0	0	0	0	0	0	0	0	0	0	0	0	0	0	0	0	0	0	0	0	90	0	0	121	0	0
ASV1330	Bacteria	Bacteroidota	Bacteroidia	Cytophagales	Spirosomaceae	Pseudarcicella	67	57	0	0	56	31	0	0	0	0	0	0	0	0	0	0	0	0	0	0	0	0	0	0	0	0	0	0	0	0	0	0	0	0	0	0	0	0	0	0	0	0	0
ASV1331	Bacteria	Bacteroidota	Bacteroidia	Flavobacteriales	Flavobacteriaceae	Flavobacterium	0	0	0	0	0	0	0	0	0	0	0	0	0	0	0	0	0	0	0	0	0	173	37	0	0	0	0	0	0	0	0	0	0	0	0	0	0	0	0	0	0	0	0
ASV1332	Bacteria	Proteobacteria	Alphaproteobacteria	Rhodobacterales	Rhodobacteraceae	Ascidiaceihabitans	0	0	0	0	0	0	0	0	0	0	0	0	0	0	0	0	0	0	0	0	0	0	0	0	0	0	0	0	0	0	0	0	0	0	0	0	0	0	0	0	0	0	0
ASV1333	Bacteria	SAR324_clade(Marine_group_B)	NA	NA	NA	NA	29	9	0	0	0	5	33	5	11	0	0	0	0	0	0	0	0	0	0	0	0	0	15	6	0	0	0	0	0	62	28	0	0	0	0	0	0	0	0	0	0	9	0
ASV1334	Bacteria	Actinobacteriota	Actinobacteria	Frankiales	Sporichthyaceae	hgcI_clade	9	0	0	0	0	0	0	0	0	0	0	0	0	0	0	0	0	0	0	0	0	0	0	0	0	0	0	0	0	0	0	0	0	0	0	0	0	0	0	0	0	109	92
ASV1335	Bacteria	Chloroflexi	Anaerolineae	Anaerolineales	Anaerolineaceae	NA	0	0	0	0	0	0	0	0	0	0	0	21	0	29	0	73	0	0	0	0	0	55	0	0	0	0	0	0	0	0	0	0	0	0	0	0	0	0	0	0	33	0	0
ASV1336	Bacteria	Actinobacteriota	Actinobacteria	Micrococcales	Microbacteriaceae	Candidatus_Aquiluna	0	0	0	34	0	0	0	0	0	0	0	0	0	0	0	0	0	0	0	0	0	0	0	0	0	0	0	0	0	0	0	0	0	0	0	111	64	0	0	0	0	0	0
ASV1337	Bacteria	Bacteroidota	Bacteroidia	Sphingobacteriales	AKYH767	NA	0	0	0	0	0	0	49	0	13	0	0	0	0	0	0	0	0	0	0	10	0	0	0	21	0	0	0	0	0	71	0	24	0	0	0	0	0	0	0	0	0	0	0
ASV1338	Bacteria	Bacteroidota	Bacteroidia	Flavobacteriales	Crocinitomicaceae	Fluviicola	0	0	0	0	0	0	0	0	0	0	0	0	0	0	0	0	0	0	0	0	0	0	0	0	0	0	0	0	0	0	0	0	0	0	0	0	0	0	0	0	0	112	97
ASV1339	Bacteria	Proteobacteria	Gammaproteobacteria	JG36-TzT-191	NA	NA	0	0	0	0	0	0	0	0	0	0	0	0	0	0	0	0	0	0	0	0	0	0	0	0	0	0	0	0	0	0	0	0	0	0	0	0	0	0	0	0	0	120	89
ASV1340	Bacteria	Proteobacteria	Gammaproteobacteria	Methylococcales	Methylococcaceae	NA	65	91	0	0	0	12	0	0	0	0	0	0	0	0	0	0	0	0	0	0	0	0	0	0	0	0	0	0	0	0	0	0	0	0	0	0	0	0	0	0	0	15	26
ASV1341	Bacteria	Proteobacteria	Gammaproteobacteria	Gammaproteobacteria_Incertae_Sedis	Unknown_Family	Acidibacter	0	121	0	0	0	0	0	0	0	0	0	0	0	0	0	0	0	0	0	0	0	0	0	0	0	0	0	0	0	0	0	0	0	0	0	0	0	0	0	0	0	41	46
ASV1342	Bacteria	Bacteroidota	Bacteroidia	Cytophagales	Cyclobacteriaceae	NA	0	0	5	0	0	0	0	0	5	0	0	34	0	31	9	9	0	0	0	0	0	24	29	0	0	0	0	0	0	0	0	0	0	0	0	0	0	7	4	0	52	0	0
ASV1343	Bacteria	NA	NA	NA	NA	NA	0	0	0	0	0	0	35	32	0	44	2	35	38	0	0	0	0	0	0	3	0	0	0	0	0	0	0	0	0	0	0	0	0	0	0	0	0	3	0	13	0	0	0
ASV1344	Bacteria	Bdellovibrionota	Bdellovibrionia	Bdellovibrionales	Bdellovibrionaceae	OM27_clade	0	0	0	0	0	0	0	4	36	0	0	19	0	7	6	22	0	0	0	13	0	0	0	0	0	0	0	0	0	0	0	0	0	0	0	5	0	4	11	0	37	0	0
ASV1345	Bacteria	Bdellovibrionota	Oligoflexia	Oligoflexales	NA	NA	0	0	0	0	0	0	0	0	0	0	0	0	0	23	48	5	15	0	0	0	0	0	0	0	0	0	0	0	0	0	0	0	0	0	0	0	0	13	0	86	19	0	0
ASV1346	Bacteria	Sumerlaeota	Sumerlaeia	Sumerlaeales	Sumerlaeaceae	Sumerlaea	0	0	0	0	0	0	0	0	0	0	0	0	0	0	0	0	0	0	0	0	0	0	0	0	0	0	0	0	0	0	0	0	0	0	0	0	0	0	0	0	0	114	95
ASV1347	Bacteria	Chloroflexi	Anaerolineae	Anaerolineales	Anaerolineaceae	NA	0	0	0	0	0	0	0	0	0	0	0	41	0	40	0	52	0	19	0	0	0	0	0	0	0	0	0	0	0	0	0	0	0	0	0	0	0	0	0	3	53	0	0
ASV1348	Bacteria	Bdellovibrionota	Bdellovibrionia	Bacteriovoracales	Bacteriovoracaceae	Peredibacter	0	0	0	0	0	0	0	0	0	0	0	0	0	0	0	0	0	0	0	0	0	0	0	0	0	0	0	0	0	0	0	0	0	0	0	0	0	0	0	0	0	89	119
ASV1349	Bacteria	Bdellovibrionota	Oligoflexia	Silvanigrellales	Silvanigrellaceae	NA	0	0	0	0	0	0	0	0	0	0	0	0	0	0	0	0	0	0	0	0	0	0	0	76	131	0	0	0	0	0	0	0	0	0	0	0	0	0	0	0	0	0	0
ASV1350	Bacteria	Proteobacteria	Gammaproteobacteria	NA	NA	NA	0	0	0	0	0	0	0	0	0	0	0	0	0	0	0	0	0	0	0	0	0	0	0	0	0	0	0	0	0	0	0	0	0	0	0	0	0	0	0	0	0	110	98
ASV1351	Bacteria	Proteobacteria	Alphaproteobacteria	Thalassobaculales	Nisaeaceae	OM75_clade	0	0	0	0	0	0	14	54	0	59	5	11	11	0	0	0	5	0	0	7	0	0	0	0	0	0	0	0	0	0	0	0	0	0	0	6	0	0	0	0	0	0	0
ASV1352	Bacteria	Bdellovibrionota	Bdellovibrionia	Bdellovibrionales	Bdellovibrionaceae	OM27_clade	0	0	0	0	0	0	0	5	106	0	18	0	0	0	0	0	0	0	0	0	0	0	0	0	0	0	0	0	0	0	0	0	0	0	0	0	0	8	58	0	13	0	0
ASV1353	Bacteria	Proteobacteria	Gammaproteobacteria	Burkholderiales	Burkholderiaceae	Lautropia	0	0	0	0	0	0	0	0	0	0	0	0	0	0	0	0	0	0	0	0	0	0	0	0	0	0	0	0	0	0	0	0	0	0	0	0	0	0	0	0	0	125	81
ASV1354	Bacteria	Proteobacteria	Gammaproteobacteria	Burkholderiales	Comamonadaceae	Methylibium	0	0	39	0	25	0	0	0	7	0	0	0	0	8	0	0	0	40	0	0	0	10	0	13	0	0	0	0	0	0	0	24	0	11	0	0	0	0	0	0	32	0	0
ASV1355	Bacteria	Margulisbacteria	NA	NA	NA	NA	0	0	0	0	0	0	0	12	10	0	0	0	0	46	70	12	8	0	0	0	0	0	0	0	0	0	0	0	0	0	0	0	0	0	0	0	0	23	8	5	8	0	0
ASV1356	Bacteria	Proteobacteria	Alphaproteobacteria	SAR11_clade	Clade_I	Clade_Ia	0	0	0	0	0	0	0	0	0	0	0	0	0	0	90	0	0	0	0	0	0	0	0	0	0	0	0	0	0	0	0	0	0	0	0	0	0	0	0	0	0	0	0
ASV1357	Bacteria	Bacteroidota	Bacteroidia	Sphingobacteriales	NS11-12_marine_group	NA	135	26	0	0	31	0	0	0	0	0	0	0	0	0	0	0	0	0	0	0	0	0	0	0	0	0	0	0	0	10	0	0	0	3	0	0	0	0	0	0	0	0	0
ASV1358	Bacteria	Bacteroidota	Bacteroidia	Sphingobacteriales	NS11-12_marine_group	NA	20	0	0	0	0	0	0	0	0	0	0	0	0	0	0	0	0	0	0	0	0	0	0	0	0	0	0	0	0	0	0	0	0	0	0	0	0	0	0	0	0	97	87
ASV1359	Bacteria	Proteobacteria	Gammaproteobacteria	Steroidobacterales	Steroidobacteraceae	NA	0	0	45	0	134	6	0	0	0	0	0	0	0	0	0	0	0	0	0	0	0	0	0	13	0	0	0	0	0	0	0	0	0	0	0	0	0	0	0	0	0	7	0
ASV1360	Bacteria	Proteobacteria	Alphaproteobacteria	Rhodospirillales	Thalassospiraceae	Thalassospira	0	0	0	0	0	0	0	123	17	6	0	0	0	0	0	0	0	0	0	0	0	0	0	0	0	0	0	0	0	0	0	0	0	0	0	0	0	51	8	0	0	0	0
ASV1361	Bacteria	Proteobacteria	Gammaproteobacteria	Nitrosococcales	Nitrosococcaceae	SZB85	0	0	0	0	0	0	0	0	7	0	0	23	0	30	0	7	0	0	0	0	0	27	0	4	0	5	0	0	0	0	0	0	0	0	0	0	0	16	15	0	71	0	0
ASV1362	Bacteria	Proteobacteria	Alphaproteobacteria	Rhizobiales	Methyloligellaceae	Methyloceanibacter	0	0	0	0	0	0	0	0	0	0	0	0	0	42	0	0	0	0	0	0	0	43	0	11	0	0	0	0	0	0	0	14	0	0	0	0	16	24	0	0	54	0	0
ASV1363	Bacteria	Bacteroidota	Bacteroidia	Flavobacteriales	Crocinitomicaceae	Fluviicola	0	0	0	0	0	0	0	0	0	0	0	0	0	0	0	0	0	0	0	0	0	0	0	0	0	0	0	0	0	0	0	0	0	111	0	0	74	0	0	0	18	0	0
ASV1364	Bacteria	Bacteroidota	Bacteroidia	Cytophagales	Cyclobacteriaceae	NA	0	0	0	0	0	0	0	0	14	0	4	21	0	20	0	0	0	0	8	0	0	0	0	16	0	5	0	10	0	0	0	0	0	0	0	0	24	7	9	9	59	0	0
ASV1365	Bacteria	Verrucomicrobiota	Verrucomicrobiae	Verrucomicrobiales	DEV007	NA	0	0	0	0	0	0	0	9	50	0	48	0	0	0	0	0	0	0	0	0	0	0	0	0	0	0	0	15	0	0	0	0	0	0	0	0	0	0	0	0	13	0	0
ASV1366	Bacteria	Bacteroidota	Bacteroidia	Sphingobacteriales	NS11-12_marine_group	NA	0	0	0	0	0	0	0	0	0	0	0	0	0	0	0	0	0	0	0	0	0	0	0	0	0	0	0	0	0	0	0	0	0	0	0	0	0	0	0	0	0	113	90
ASV1367	Bacteria	Nitrospirota	Nitrospiria	Nitrospirales	Nitrospiraceae	Nitrospira	136	0	0	0	63	0	0	0	0	0	0	0	0	0	0	0	0	0	0	0	0	0	0	0	0	0	0	0	0	0	0	0	0	0	0	0	0	0	0	0	0	3	0
ASV1368	Bacteria	Planctomycetota	OM190	NA	NA	NA	0	0	0	0	0	0	59	0	15	0	0	0	0	0	0	0	0	0	0	0	0	17	0	0	0	0	0	0	0	0	0	0	0	0	0	4	15	0	0	0	0	0	0
ASV1369	Bacteria	Proteobacteria	Gammaproteobacteria	SAR86_clade	NA	NA	0	0	0	0	0	0	0	0	0	12	0	0	0	0	0	0	0	0	111	0	0	0	0	0	0	0	0	0	40	0	0	0	0	0	0	0	0	0	0	0	0	0	0
ASV1370	Bacteria	Verrucomicrobiota	Verrucomicrobiae	S-BQ2-57_soil_group	NA	NA	0	0	0	0	0	0	0	0	0	0	0	0	0	0	0	0	0	0	0	0	0	0	0	0	0	0	0	0	0	0	0	0	0	0	0	0	0	0	0	0	0	101	101
ASV1371	Bacteria	Proteobacteria	Gammaproteobacteria	EPR3968-O8a-Bc78	NA	NA	0	0	0	0	0	0	0	0	0	0	0	41	0	42	0	25	0	10	6	0	0	0	0	0	0	0	0	0	0	0	0	0	0	0	0	0	0	8	0	11	61	0	0
ASV1372	Bacteria	Cyanobacteria	Cyanobacteriia	Synechococcales	Cyanobiaceae	Cyanobium_PCC-6307	0	0	0	0	0	0	0	0	0	0	0	36	0	0	0	0	0	0	0	0	0	0	0	0	0	0	0	0	0	0	0	0	0	0	0	0	0	0	0	0	62	0	0
ASV1373	Bacteria	Proteobacteria	Gammaproteobacteria	Oceanospirillales	P13-46	NA	0	0	0	0	0	0	0	0	0	0	0	0	0	0	0	0	0	0	0	0	0	0	0	75	57	21	7	0	0	0	0	0	0	0	0	13	30	0	0	0	0	0	0
ASV1374	Bacteria	Proteobacteria	Gammaproteobacteria	Burkholderiales	TRA3-20	NA	176	25	0	0	0	0	0	0	0	0	0	0	0	0	0	0	0	0	0	0	0	0	0	0	0	0	0	0	0	0	0	0	0	0	0	0	0	0	0	0	0	0	0
ASV1375	Archaea	Crenarchaeota	Nitrososphaeria	Nitrosopumilales	Nitrosopumilaceae	Candidatus_Nitrosopumilus	0	0	42	0	0	0	0	0	0	0	0	51	0	29	0	0	0	0	0	0	0	15	0	0	0	0	0	0	0	0	0	0	0	0	0	0	0	0	0	0	65	0	0
ASV1376	Bacteria	NA	NA	NA	NA	NA	0	0	0	0	5	0	0	0	0	0	0	0	0	0	0	0	0	0	0	0	0	5	16	0	0	0	0	0	0	33	13	6	0	50	16	22	36	0	0	0	0	0	0
ASV1377	Bacteria	Actinobacteriota	Acidimicrobiia	Actinomarinales	Actinomarinaceae	Candidatus_Actinomarina	0	0	0	0	0	0	0	0	0	0	0	0	0	0	0	0	39	0	0	0	56	0	0	0	0	0	0	0	0	0	0	0	0	0	0	0	0	0	0	0	0	0	0
ASV1378	Bacteria	Proteobacteria	Alphaproteobacteria	Rhodobacterales	Rhodobacteraceae	NA	0	0	0	0	0	0	0	0	0	0	0	0	0	0	0	0	0	0	0	0	0	0	0	0	0	0	0	0	0	0	0	0	0	0	0	0	0	101	0	0	100	0	0
ASV1379	Bacteria	Proteobacteria	Alphaproteobacteria	NA	NA	NA	0	0	0	0	0	0	0	0	0	0	0	0	0	0	0	0	0	0	0	0	0	0	0	0	0	0	0	0	0	0	0	162	38	0	0	0	0	0	0	0	0	0	0
ASV1380	Bacteria	Proteobacteria	Gammaproteobacteria	Burkholderiales	Comamonadaceae	Limnohabitans	56	52	0	0	92	0	0	0	0	0	0	0	0	0	0	0	0	0	0	0	0	0	0	0	0	0	0	0	0	0	0	0	0	0	0	0	0	0	0	0	0	0	0
ASV1381	Bacteria	Proteobacteria	Gammaproteobacteria	Burkholderiales	Oxalobacteraceae	NA	0	0	0	0	0	0	0	0	0	0	0	0	0	0	0	0	0	0	0	0	0	0	0	0	0	0	0	0	0	0	0	0	0	0	0	0	0	0	0	0	0	124	75
ASV1382	Bacteria	SAR324_clade(Marine_group_B)	NA	NA	NA	NA	0	0	0	0	0	0	93	7	0	0	0	0	0	0	0	0	0	0	0	0	0	0	31	0	0	0	0	0	0	0	0	0	0	0	0	0	0	0	0	0	0	21	18
ASV1383	Bacteria	Bacteroidota	Bacteroidia	NA	NA	NA	0	0	0	0	0	0	0	0	9	0	59	0	0	0	0	0	0	0	0	2	0	0	0	0	0	0	0	0	0	0	0	0	0	0	0	0	0	0	0	0	0	0	0
ASV1384	Bacteria	Proteobacteria	Gammaproteobacteria	NA	NA	NA	0	0	0	0	0	0	0	0	0	0	0	0	0	145	54	0	0	0	0	0	0	0	0	0	0	0	0	0	0	0	0	0	0	0	0	0	0	0	0	0	0	0	0
ASV1385	Bacteria	Proteobacteria	Gammaproteobacteria	Ectothiorhodospirales	Ectothiorhodospiraceae	Thiogranum	0	0	0	0	0	0	0	0	0	0	0	50	0	39	0	52	0	0	0	0	0	29	0	0	0	0	0	0	0	0	0	0	0	0	0	0	0	0	0	0	29	0	0
ASV1386	Bacteria	Verrucomicrobiota	Verrucomicrobiae	Chthoniobacterales	Terrimicrobiaceae	Terrimicrobium	0	0	0	0	0	0	0	0	0	0	0	0	0	0	0	0	0	0	0	0	0	39	82	0	0	0	0	0	0	0	0	38	40	0	0	0	0	0	0	0	0	0	0
ASV1387	Bacteria	Bacteroidota	Bacteroidia	Flavobacteriales	Flavobacteriaceae	NS5_marine_group	0	0	0	0	0	0	0	0	0	0	0	0	0	0	0	0	0	32	103	0	0	0	0	0	0	0	0	0	0	0	0	0	0	0	0	0	0	29	0	0	33	0	0
ASV1388	Bacteria	Bacteroidota	Bacteroidia	Sphingobacteriales	Sphingobacteriaceae	Pedobacter	27	20	55	0	0	0	0	0	0	0	0	0	0	0	0	0	0	0	0	0	0	0	0	0	0	0	0	0	0	0	0	7	0	88	0	0	0	0	0	0	0	0	0
ASV1389	Bacteria	Proteobacteria	Alphaproteobacteria	Rhizobiales	Hyphomicrobiaceae	NA	0	0	0	0	0	0	0	0	40	0	65	0	0	0	0	0	0	0	0	0	0	0	0	0	0	0	0	0	0	0	0	0	0	0	0	0	7	0	0	0	20	0	0
ASV1390	Bacteria	Desulfobacterota	Desulfuromonadia	PB19	NA	NA	0	0	0	0	0	0	0	0	0	0	0	0	0	0	0	0	0	0	0	0	0	0	0	162	12	0	0	0	0	0	0	0	0	0	0	0	22	0	0	0	0	0	0
ASV1391	Bacteria	Bdellovibrionota	Bdellovibrionia	Bdellovibrionales	Bdellovibrionaceae	OM27_clade	0	0	0	0	0	0	0	0	0	0	0	0	0	0	0	0	0	0	0	0	0	0	0	0	0	0	0	0	0	0	0	0	0	0	0	0	0	73	0	0	122	0	0
ASV1392	Bacteria	NA	NA	NA	NA	NA	0	0	0	0	0	0	0	0	0	0	0	0	0	0	0	0	0	0	0	0	0	0	0	0	0	0	0	0	0	0	0	0	0	0	0	0	0	0	0	0	0	103	93
ASV1393	Bacteria	NA	NA	NA	NA	NA	0	0	0	0	0	0	0	0	11	0	5	42	0	0	0	62	0	0	0	12	0	0	0	0	0	0	0	25	0	0	0	0	0	0	0	0	0	0	0	0	40	0	0
ASV1394	Bacteria	Bacteroidota	Bacteroidia	Chitinophagales	Chitinophagaceae	Dinghuibacter	25	9	0	0	29	10	0	0	0	0	0	0	0	0	0	0	0	0	0	0	0	5	10	0	0	0	0	0	0	0	0	94	13	0	0	0	0	0	0	0	0	0	0
ASV1395	Bacteria	Bacteroidota	Bacteroidia	Flavobacteriales	Crocinitomicaceae	Fluviicola	0	0	0	0	79	3	0	0	0	0	0	0	0	0	0	0	0	0	0	0	0	82	31	0	0	0	0	0	0	0	0	0	0	0	0	0	0	0	0	0	0	0	0
ASV1396	Bacteria	Bdellovibrionota	Oligoflexia	Oligoflexales	NA	NA	0	0	0	0	0	0	61	25	29	11	8	14	14	0	0	0	0	0	0	0	0	0	0	0	0	0	0	0	0	0	0	0	0	0	0	0	0	0	0	0	0	0	0
ASV1397	Bacteria	Proteobacteria	Gammaproteobacteria	Alteromonadales	Pseudoalteromonadaceae	Pseudoalteromonas	0	0	0	0	0	0	0	34	26	35	0	0	0	0	0	0	0	0	0	0	0	0	0	0	0	0	0	0	16	0	0	0	0	0	0	0	0	48	36	0	0	0	0
ASV1398	Bacteria	Planctomycetota	Planctomycetes	Planctomycetales	Gimesiaceae	NA	0	0	0	0	0	0	45	33	43	0	24	12	12	9	0	0	0	0	0	0	0	0	0	0	0	0	0	0	0	0	0	0	0	0	0	0	0	2	0	0	0	0	0
ASV1399	Bacteria	Planctomycetota	Planctomycetes	Planctomycetales	Rubinisphaeraceae	Planctomicrobium	0	0	0	0	0	0	12	0	0	0	22	0	0	0	0	0	0	0	0	0	0	0	0	0	0	125	26	0	3	0	0	0	0	0	0	0	4	0	0	0	0	0	0
ASV1400	Bacteria	Planctomycetota	OM190	NA	NA	NA	0	0	0	0	0	0	0	0	16	0	18	0	0	0	0	0	0	0	0	0	0	0	0	0	0	0	0	0	0	0	0	0	0	0	0	0	0	0	0	0	0	0	0
ASV1401	Bacteria	Planctomycetota	Planctomycetes	Gemmatales	Gemmataceae	NA	34	59	0	0	19	32	0	0	0	0	0	0	0	0	0	0	0	0	0	0	0	5	46	0	0	0	0	0	0	0	0	0	0	0	0	0	0	0	0	0	0	0	0
ASV1402	Bacteria	MBNT15	NA	NA	NA	NA	0	0	0	0	0	0	0	0	16	0	0	15	0	8	0	4	0	0	0	0	0	26	0	25	0	5	0	0	0	0	0	2	0	0	0	0	0	20	17	0	58	0	0
ASV1403	Bacteria	Proteobacteria	Gammaproteobacteria	Francisellales	Francisellaceae	NA	0	0	0	0	0	0	0	8	14	0	0	13	13	0	0	0	0	0	0	0	15	0	0	0	6	0	0	0	0	0	0	0	0	0	0	0	0	26	0	58	38	0	0
ASV1404	Bacteria	Proteobacteria	Gammaproteobacteria	Nitrosococcales	Nitrosococcaceae	Cm1-21	0	0	0	0	0	0	0	0	0	0	4	16	10	36	43	0	0	0	0	0	4	0	0	0	0	0	0	0	0	0	0	0	0	0	0	0	0	0	0	56	18	0	0
ASV1405	Bacteria	NA	NA	NA	NA	NA	0	0	0	0	0	0	0	0	0	0	0	0	0	0	0	70	0	0	0	84	0	0	0	0	0	38	0	0	0	0	0	0	0	0	0	0	0	0	0	0	0	0	0
ASV1406	Bacteria	Cyanobacteria	Cyanobacteriia	Synechococcales	Cyanobiaceae	Cyanobium_PCC-6307	0	0	0	0	0	0	0	0	0	0	0	0	0	0	0	0	0	0	0	0	0	0	0	0	0	0	0	0	0	0	0	0	0	0	0	0	0	0	0	0	0	102	90
ASV1407	Bacteria	Bacteroidota	Bacteroidia	Flavobacteriales	Flavobacteriaceae	Flavobacterium	0	0	0	0	40	0	0	0	0	0	0	0	0	0	0	0	0	0	0	0	0	0	0	0	0	0	0	0	0	0	0	4	0	0	0	0	0	0	0	0	0	59	90
ASV1408	Bacteria	Cyanobacteria	Cyanobacteriia	Phormidesmiales	Nodosilineaceae	Nodosilinea_PCC-7104	0	0	0	0	0	0	0	0	0	0	0	0	0	0	0	0	0	0	0	0	0	0	0	0	0	0	0	0	0	0	0	0	0	0	0	0	0	0	0	0	0	107	85
ASV1409	Bacteria	Planctomycetota	Phycisphaerae	Phycisphaerales	Phycisphaeraceae	CL500-3	0	0	0	0	6	0	0	0	0	0	0	0	0	0	0	0	0	0	0	0	0	0	0	0	0	0	0	0	0	98	35	0	0	0	0	0	0	0	0	0	0	29	24
ASV1410	Bacteria	Bacteroidota	Bacteroidia	Chitinophagales	NA	NA	0	0	0	0	0	0	0	0	23	0	0	0	0	23	0	18	4	0	0	0	0	0	0	0	0	0	0	0	0	0	0	0	0	0	0	0	0	0	22	8	0	0	0
ASV1411	Bacteria	Proteobacteria	Gammaproteobacteria	Salinisphaerales	Solimonadaceae	Fontimonas	0	0	0	0	0	0	0	0	0	0	0	0	0	0	0	0	0	0	0	0	0	0	0	0	0	0	0	0	0	0	0	0	0	0	0	0	0	83	0	21	88	0	0
ASV1412	Bacteria	Verrucomicrobiota	Verrucomicrobiae	NA	NA	NA	0	0	0	0	4	4	0	0	0	0	0	0	0	0	0	0	0	0	0	0	0	0	0	0	0	0	0	0	0	0	0	0	0	0	0	0	0	0	0	0	0	76	108
ASV1413	Bacteria	Proteobacteria	Alphaproteobacteria	NA	NA	NA	0	0	0	0	0	0	0	48	6	14	0	4	4	0	15	0	0	0	0	13	0	0	0	0	0	0	0	0	0	0	0	0	0	0	0	0	0	25	0	41	0	0	0
ASV1414	Bacteria	Proteobacteria	Gammaproteobacteria	Oceanospirillales	Pseudohongiellaceae	Pseudohongiella	0	0	0	0	0	0	0	0	0	0	0	0	0	0	0	0	0	0	0	0	0	0	191	0	0	0	0	0	0	0	0	0	0	0	0	0	0	0	0	0	0	0	0
ASV1415	Bacteria	Bacteroidota	Bacteroidia	Chitinophagales	Chitinophagaceae	Edaphobaculum	0	0	0	0	0	0	0	0	0	0	0	0	0	0	0	0	0	0	0	0	0	0	0	0	0	0	0	0	0	0	0	0	0	0	0	0	0	0	0	0	0	94	95
ASV1416	Bacteria	Proteobacteria	NA	NA	NA	NA	0	0	0	0	0	0	0	0	0	0	0	0	0	0	0	0	0	0	0	0	0	0	0	0	0	0	0	0	0	0	0	0	0	0	0	0	0	0	0	0	0	103	85
ASV1417	Bacteria	Proteobacteria	Gammaproteobacteria	NA	NA	NA	0	0	0	0	0	0	0	8	43	5	26	0	0	0	0	0	0	0	0	0	0	0	0	0	0	0	0	0	0	0	0	0	0	0	0	0	0	0	38	0	0	0	0
ASV1418	Bacteria	Planctomycetota	Phycisphaerae	Phycisphaerales	Phycisphaeraceae	CL500-3	127	9	0	0	11	0	18	0	0	0	0	0	0	0	0	0	0	0	0	0	0	0	0	0	0	0	0	0	0	11	0	0	0	0	0	0	7	0	0	0	0	0	0
ASV1419	Bacteria	Bacteroidota	Bacteroidia	Chitinophagales	Chitinophagaceae	Dinghuibacter	91	0	0	0	80	16	0	0	0	0	0	0	0	0	0	0	0	0	0	0	0	0	0	0	0	0	0	0	0	0	0	0	0	0	0	0	0	0	0	0	0	0	0
ASV1420	Bacteria	Gemmatimonadota	Gemmatimonadetes	Gemmatimonadales	Gemmatimonadaceae	NA	0	0	0	0	28	0	0	0	0	0	0	0	0	0	0	0	0	0	0	0	0	0	0	0	0	0	0	0	0	0	159	0	0	0	0	0	0	0	0	0	0	0	0
ASV1421	Bacteria	Verrucomicrobiota	Kiritimatiellae	WCHB1-41	NA	NA	0	0	0	0	0	0	0	0	0	0	0	46	0	45	0	24	0	0	0	0	0	0	0	0	0	0	0	0	0	0	0	0	0	0	0	0	0	0	0	0	72	0	0
ASV1422	Bacteria	Verrucomicrobiota	Verrucomicrobiae	Opitutales	Puniceicoccaceae	MB11C04_marine_group	0	0	0	0	0	0	0	0	0	0	0	0	28	0	120	0	0	0	0	0	0	0	0	0	0	0	0	0	0	0	0	0	0	0	0	0	0	0	0	39	0	0	0
ASV1423	Bacteria	Actinobacteriota	Acidimicrobiia	Microtrichales	Ilumatobacteraceae	CL500-29_marine_group	0	0	0	0	0	0	0	0	0	0	0	0	0	0	0	0	0	0	0	0	0	0	0	0	0	0	0	0	0	0	187	0	0	0	0	0	0	0	0	0	0	0	0
ASV1424	Bacteria	Proteobacteria	Gammaproteobacteria	Burkholderiales	TRA3-20	NA	23	0	0	0	0	0	130	25	0	0	0	9	0	0	0	0	0	0	0	0	0	0	0	0	0	0	0	0	0	0	0	0	0	0	0	0	0	0	0	0	0	0	0
ASV1425	Bacteria	Verrucomicrobiota	Verrucomicrobiae	Pedosphaerales	Pedosphaeraceae	NA	0	0	0	0	170	12	0	0	0	0	0	0	0	0	0	0	0	0	0	0	0	0	0	0	0	0	0	0	0	0	0	5	0	0	0	0	0	0	0	0	0	0	0
ASV1426	Bacteria	Verrucomicrobiota	Verrucomicrobiae	Opitutales	Puniceicoccaceae	MB11C04_marine_group	0	0	0	0	0	0	0	0	0	0	0	0	45	0	13	0	0	0	0	0	58	0	0	0	0	0	0	0	0	0	0	0	0	0	0	0	0	0	0	50	0	0	0
ASV1427	Bacteria	Proteobacteria	Gammaproteobacteria	Alteromonadales	Pseudoalteromonadaceae	Pseudoalteromonas	0	0	0	0	0	0	0	0	0	0	0	0	31	0	94	0	0	0	0	0	0	0	0	0	0	0	0	0	0	0	0	0	0	0	0	0	0	0	0	41	20	0	0
ASV1428	Bacteria	Bdellovibrionota	Oligoflexia	Silvanigrellales	Silvanigrellaceae	NA	0	0	0	0	0	0	185	0	0	0	0	0	0	0	0	0	0	0	0	0	0	0	0	0	0	0	0	0	0	0	0	0	0	0	0	0	0	0	0	0	0	0	0
ASV1429	Bacteria	Acidobacteriota	Thermoanaerobaculia	Thermoanaerobaculales	Thermoanaerobaculaceae	Subgroup_10	0	0	0	0	0	0	0	0	0	0	6	0	0	31	0	0	0	56	0	0	0	14	0	0	0	0	0	4	0	0	0	0	0	0	0	0	0	10	8	0	57	0	0
ASV1430	Bacteria	Proteobacteria	Alphaproteobacteria	Rhodospirillales	Magnetospiraceae	NA	0	0	0	0	0	0	0	37	12	21	0	9	9	0	0	0	5	0	0	7	0	0	0	0	0	0	0	0	0	0	0	0	0	0	0	0	0	7	0	43	8	0	0
ASV1431	Bacteria	Actinobacteriota	Acidimicrobiia	Microtrichales	Microtrichaceae	Sva0996_marine_group	0	0	0	0	0	0	0	0	27	10	60	7	0	12	0	16	0	0	0	0	0	0	0	0	0	0	0	0	0	0	0	0	0	0	0	0	0	5	8	6	32	0	0
ASV1432	Bacteria	Bacteroidota	Rhodothermia	Balneolales	Balneolaceae	NA	0	0	0	0	0	0	184	0	0	0	0	0	0	0	0	0	0	0	0	0	0	0	0	0	0	0	0	0	0	0	0	0	0	0	0	0	0	0	0	0	0	0	0
ASV1433	Bacteria	Cyanobacteria	Cyanobacteriia	Synechococcales	Prochlorotrichaceae	Prochlorothrix_PCC-9006	0	0	0	0	0	0	5	0	4	0	0	0	0	0	0	35	0	0	0	7	0	0	0	0	0	0	0	0	0	29	0	0	0	0	0	0	0	0	0	0	0	0	0
ASV1434	Bacteria	Actinobacteriota	Acidimicrobiia	Microtrichales	Ilumatobacteraceae	CL500-29_marine_group	26	0	0	0	0	0	23	0	0	0	0	0	0	0	0	0	0	0	0	7	0	21	33	0	0	0	0	0	0	0	0	0	0	0	0	0	24	0	0	0	0	0	0
ASV1435	Bacteria	Nitrospirota	Thermodesulfovibrionia	NA	NA	NA	0	0	0	0	0	0	0	0	0	0	0	34	0	45	0	25	0	0	0	0	0	37	0	0	0	0	0	0	0	0	0	0	0	0	0	0	0	0	0	0	43	0	0
ASV1436	Bacteria	Bacteroidota	Bacteroidia	Sphingobacteriales	NS11-12_marine_group	NA	0	0	0	0	0	0	0	0	0	0	0	0	0	0	0	0	0	0	0	0	0	0	0	0	0	0	0	0	0	0	0	0	0	0	0	0	0	0	0	0	0	118	65
ASV1437	Bacteria	Proteobacteria	Gammaproteobacteria	Burkholderiales	MWH-UniP1_aquatic_group	NA	0	0	0	0	0	0	0	0	0	0	0	0	0	0	0	0	0	0	0	0	0	0	68	0	0	0	0	0	0	0	16	0	0	0	0	0	0	0	0	0	0	48	51
ASV1438	Bacteria	Actinobacteriota	Acidimicrobiia	Microtrichales	Ilumatobacteraceae	CL500-29_marine_group	9	0	0	0	11	13	0	0	0	0	0	0	0	0	0	0	0	0	0	0	0	0	0	0	0	0	0	0	0	60	46	0	0	0	45	0	0	0	0	0	0	0	0
ASV1439	Bacteria	Proteobacteria	Gammaproteobacteria	Oceanospirillales	Nitrincolaceae	Marinobacterium	0	0	0	0	0	0	0	0	0	0	0	18	43	0	0	0	0	0	0	0	0	0	0	0	0	0	0	0	0	0	0	0	0	0	0	0	0	16	0	44	62	0	0
ASV1440	Bacteria	Bacteroidota	Bacteroidia	Flavobacteriales	NS9_marine_group	NA	0	0	0	0	0	0	50	0	0	0	0	0	0	0	0	0	0	0	0	9	0	17	0	4	0	0	0	0	0	45	0	0	0	9	0	0	27	0	0	0	0	0	0
ASV1441	Bacteria	Bdellovibrionota	Oligoflexia	Oligoflexales	NA	NA	0	0	0	0	0	0	0	0	0	37	106	5	0	0	0	0	0	0	0	3	0	0	0	0	0	0	0	0	0	0	0	0	0	0	0	0	0	0	0	16	15	0	0
ASV1442	Bacteria	Proteobacteria	Gammaproteobacteria	NA	NA	NA	0	0	0	0	0	0	0	20	78	0	0	23	23	0	0	0	0	0	0	0	2	0	0	0	0	0	0	0	0	0	0	0	0	0	0	0	0	6	0	0	0	0	0
ASV1443	Bacteria	Verrucomicrobiota	Verrucomicrobiae	Chthoniobacterales	Terrimicrobiaceae	Terrimicrobium	35	34	0	0	61	50	0	0	0	0	0	0	0	0	0	0	0	0	0	0	0	0	0	0	0	0	0	0	0	0	0	0	0	0	0	0	0	0	0	0	0	0	0
ASV1444	Bacteria	Planctomycetota	Planctomycetes	Pirellulales	Pirellulaceae	Pirellula	0	0	0	0	0	0	49	0	0	0	0	0	0	0	0	0	0	0	0	13	2	18	7	57	3	0	0	0	0	0	0	0	0	0	0	0	0	0	0	0	0	0	0
ASV1445	Bacteria	Desulfobacterota	Desulfuromonadia	PB19	NA	NA	0	0	0	0	0	0	0	0	19	0	0	6	0	33	2	0	0	0	0	0	0	0	0	0	0	0	0	0	0	0	0	0	0	0	0	5	85	0	11	0	10	0	0
ASV1446	Bacteria	Proteobacteria	Alphaproteobacteria	NA	NA	NA	0	0	0	0	0	0	0	4	0	93	63	3	3	0	0	0	0	0	0	0	0	0	0	0	0	0	0	0	0	0	0	0	0	0	0	0	0	0	0	0	0	0	0
ASV1447	Bacteria	Actinobacteriota	Acidimicrobiia	Actinomarinales	NA	NA	0	0	23	0	0	0	0	0	0	0	0	35	0	40	0	17	0	0	0	0	0	11	0	0	0	0	0	0	0	0	0	0	0	0	0	0	0	0	0	0	55	0	0
ASV1448	Bacteria	Verrucomicrobiota	Verrucomicrobiae	Verrucomicrobiales	Rubritaleaceae	Luteolibacter	0	0	0	0	0	0	30	0	24	0	0	0	0	0	0	0	0	0	0	0	0	0	0	0	0	0	0	0	0	16	0	0	0	0	0	0	0	0	0	0	0	0	0
ASV1449	Bacteria	Bacteroidota	Bacteroidia	Flavobacteriales	Crocinitomicaceae	NA	0	0	0	0	0	0	0	12	43	0	16	0	0	12	0	0	0	0	0	0	0	0	0	0	0	0	0	0	0	0	0	0	0	0	0	3	16	22	16	0	16	0	0
ASV1450	Bacteria	Proteobacteria	Gammaproteobacteria	Burkholderiales	Nitrosomonadaceae	GOUTA6	38	128	0	0	0	14	0	0	0	0	0	0	0	0	0	0	0	0	0	0	0	0	0	0	0	0	0	0	0	0	0	0	0	0	0	0	0	0	0	0	0	0	0
ASV1451	Bacteria	Myxococcota	Polyangia	Blfdi19	NA	NA	0	0	0	0	0	0	48	54	34	0	0	0	0	0	0	0	0	0	0	0	0	0	0	0	0	0	0	0	0	0	0	0	0	0	0	0	0	0	0	0	0	0	0
ASV1452	Bacteria	SAR324_clade(Marine_group_B)	NA	NA	NA	NA	0	0	0	0	0	0	0	0	0	0	0	0	0	0	0	0	0	0	0	0	0	0	0	0	0	12	8	0	0	0	0	0	0	0	0	0	0	0	0	0	0	0	0
ASV1453	Bacteria	Desulfobacterota	Desulfuromonadia	PB19	NA	NA	0	0	0	0	0	0	6	0	80	0	23	0	0	0	0	0	0	0	0	0	0	0	0	0	0	0	0	0	0	0	0	0	0	0	0	0	0	0	12	0	6	0	0
ASV1454	Bacteria	Cyanobacteria	Cyanobacteriia	NA	NA	NA	0	0	0	0	0	0	0	4	12	0	17	0	0	0	0	4	0	0	0	4	0	0	0	0	0	0	0	0	0	0	0	0	0	0	0	7	71	3	5	0	0	0	0
ASV1455	Bacteria	Firmicutes	Clostridia	Lachnospirales	Lachnospiraceae	Lachnoclostridium	0	0	0	0	0	0	0	0	0	0	0	0	0	0	0	0	0	0	0	0	0	0	0	0	0	0	0	0	0	0	0	0	0	0	0	0	0	0	179	0	0	0	0
ASV1456	Bacteria	Cyanobacteria	Cyanobacteriia	Synechococcales	Cyanobiaceae	Cyanobium_PCC-6307	0	0	0	0	0	0	0	0	0	0	0	0	0	0	0	0	0	0	0	0	0	0	0	0	0	0	0	0	0	0	0	0	0	0	0	0	0	0	0	0	0	78	101
ASV1457	Bacteria	Proteobacteria	Alphaproteobacteria	Rhizobiales	Beijerinckiaceae	Methylocystis	15	24	0	0	0	0	0	0	0	0	0	0	0	0	0	0	0	0	0	0	0	0	0	0	0	0	0	0	0	0	0	0	0	0	0	0	0	0	0	0	0	70	70
ASV1458	Bacteria	Proteobacteria	Gammaproteobacteria	Methylococcales	Methylomonadaceae	Methylobacter	0	5	0	0	74	99	0	0	0	0	0	0	0	0	0	0	0	0	0	0	0	0	0	0	0	0	0	0	0	0	0	0	0	0	0	0	0	0	0	0	0	0	0
ASV1459	Bacteria	Bdellovibrionota	Oligoflexia	Oligoflexales	NA	NA	0	0	0	0	0	0	0	44	22	30	14	20	20	0	0	0	0	0	0	0	0	0	0	0	0	0	0	0	0	0	0	0	0	0	0	0	0	9	0	0	0	0	0
ASV1460	Bacteria	Proteobacteria	Alphaproteobacteria	Holosporales	Holosporaceae	Candidatus_Bealeia	0	0	0	0	0	0	0	0	0	0	0	0	0	0	3	105	69	0	0	0	0	0	0	0	0	0	0	0	0	0	0	0	0	0	0	0	0	0	0	0	0	0	0
ASV1461	Bacteria	Cyanobacteria	Cyanobacteriia	Synechococcales	Cyanobiaceae	Cyanobium_PCC-6307	0	0	0	0	0	0	0	0	0	0	0	0	0	0	0	0	0	0	0	0	0	0	0	0	0	0	0	0	0	28	0	0	0	0	0	0	0	0	0	0	0	67	57
ASV1462	Bacteria	Bacteroidota	Bacteroidia	Sphingobacteriales	AKYH767	NA	68	0	0	0	38	0	0	0	0	0	0	0	0	0	0	0	0	0	0	0	0	0	0	0	0	0	0	0	0	21	0	0	0	51	0	0	0	0	0	0	0	0	0
ASV1463	Bacteria	Proteobacteria	Alphaproteobacteria	Puniceispirillales	NA	NA	0	0	0	0	0	0	79	0	19	0	12	0	0	0	0	0	0	0	0	0	0	18	0	0	0	0	0	0	0	0	0	0	0	0	0	0	18	17	3	0	14	0	0
ASV1464	Bacteria	Myxococcota	Polyangia	Blfdi19	NA	NA	0	0	0	0	0	0	0	0	0	0	0	0	0	0	0	0	0	0	0	0	0	0	0	0	0	0	0	0	0	50	29	5	0	71	23	0	0	0	0	0	0	0	0
ASV1465	Bacteria	Verrucomicrobiota	Verrucomicrobiae	Verrucomicrobiales	Verrucomicrobiaceae	Prosthecobacter	0	0	0	0	0	0	18	0	0	0	0	0	0	0	0	0	0	0	0	5	4	30	8	21	11	0	0	0	0	16	0	19	2	25	2	0	0	0	0	0	0	0	0
ASV1466	Bacteria	Proteobacteria	Gammaproteobacteria	Ectothiorhodospirales	Ectothiorhodospiraceae	Thiogranum	0	0	0	0	0	0	0	0	15	0	0	21	0	8	0	0	0	0	0	0	0	0	0	0	0	0	0	0	0	0	0	0	0	0	0	0	53	17	20	0	45	0	0
ASV1467	Bacteria	Proteobacteria	Alphaproteobacteria	Thalassobaculales	Thalassobaculaceae	Thalassobaculum	0	0	0	0	0	0	0	6	0	76	4	0	0	14	36	0	0	0	0	9	0	0	0	0	0	0	0	0	0	0	0	0	0	0	0	0	0	0	0	24	0	0	0
ASV1468	Bacteria	Actinobacteriota	Acidimicrobiia	Microtrichales	Ilumatobacteraceae	CL500-29_marine_group	115	62	0	0	0	0	0	0	0	0	0	0	0	0	0	0	0	0	0	0	0	0	0	0	0	0	0	0	0	0	0	0	0	0	0	0	0	0	0	0	0	0	0
ASV1469	Bacteria	Proteobacteria	Gammaproteobacteria	Burkholderiales	Comamonadaceae	Simplicispira	0	167	0	0	0	0	0	0	0	0	0	0	0	0	0	0	0	0	0	0	0	0	0	0	0	0	0	0	0	0	0	0	10	0	0	0	0	0	0	0	0	0	0
ASV1470	Bacteria	Proteobacteria	Alphaproteobacteria	Rhizobiales	Beijerinckiaceae	NA	0	0	0	0	0	0	0	0	10	0	0	0	0	33	0	0	0	12	0	9	0	21	0	0	0	0	0	0	0	0	0	0	0	0	0	0	0	0	11	0	42	0	0
ASV1471	Bacteria	Proteobacteria	Gammaproteobacteria	Steroidobacterales	Woeseiaceae	Woeseia	0	0	0	0	0	0	0	0	0	0	0	62	0	32	0	31	0	0	0	0	0	0	0	0	0	0	0	0	0	0	0	0	0	0	0	0	0	0	0	0	52	0	0
ASV1472	Bacteria	Bacteroidota	Bacteroidia	Flavobacteriales	Cryomorphaceae	NS10_marine_group	0	0	0	0	0	0	0	0	0	0	0	0	0	0	0	0	0	0	0	0	0	17	159	0	0	0	0	0	0	0	0	0	0	0	0	0	0	0	0	0	0	0	0
ASV1473	Bacteria	Proteobacteria	Gammaproteobacteria	B2M28	NA	NA	0	0	0	0	0	0	0	0	0	0	0	0	0	0	0	0	0	0	0	0	0	0	0	76	0	45	0	22	0	0	0	0	0	0	0	0	12	9	0	0	14	0	0
ASV1474	Bacteria	Bacteroidota	Bacteroidia	Flavobacteriales	Flavobacteriaceae	Flavobacterium	0	0	47	0	0	0	0	0	0	0	0	0	0	0	0	0	0	0	0	0	0	0	0	70	59	0	0	0	0	0	0	0	0	0	0	0	0	0	0	0	0	0	0
ASV1475	Bacteria	Desulfobacterota	Desulfuromonadia	Bradymonadales	NA	NA	0	0	0	0	0	0	0	0	40	0	25	0	0	0	0	2	0	0	0	0	0	0	0	0	0	0	0	0	0	0	0	0	0	0	0	0	0	0	21	0	8	0	0
ASV1476	Bacteria	Firmicutes	Clostridia	Clostridia_or	Hungateiclostridiaceae	NA	0	0	0	0	0	0	0	27	20	16	11	21	21	0	0	0	0	0	0	0	0	0	0	0	0	0	0	0	0	0	0	0	0	0	0	0	0	0	0	0	0	0	0
ASV1477	Bacteria	Verrucomicrobiota	Verrucomicrobiae	Pedosphaerales	Pedosphaeraceae	SH3-11	19	21	0	0	0	0	0	0	0	0	0	0	0	0	0	0	0	0	0	0	0	0	0	0	0	0	0	0	0	0	0	0	0	0	0	0	0	0	0	0	0	73	63
ASV1478	Bacteria	Bacteroidota	Rhodothermia	Rhodothermales	Rhodothermaceae	NA	0	0	0	0	0	0	0	61	54	0	0	0	0	0	0	0	0	0	0	0	0	0	0	0	0	0	0	0	0	0	0	0	0	0	0	0	0	0	0	25	0	0	0
ASV1479	Bacteria	Chloroflexi	Anaerolineae	Anaerolineales	Anaerolineaceae	NA	0	0	0	0	0	0	0	0	0	0	0	41	0	29	0	0	0	0	0	0	0	24	0	14	0	0	0	0	0	0	0	0	0	0	0	0	20	0	8	0	42	0	0
ASV1480	Bacteria	Proteobacteria	Gammaproteobacteria	Francisellales	Francisellaceae	NA	0	0	0	0	0	0	0	0	0	0	0	0	0	0	0	0	0	0	0	28	86	0	0	0	0	0	6	0	0	0	0	0	0	0	0	0	0	0	5	6	8	0	0
ASV1481	Bacteria	Marinimicrobia_(SAR406_clade)	NA	NA	NA	NA	0	0	0	0	0	0	0	0	0	0	0	0	0	0	0	0	0	0	0	0	0	0	0	0	0	0	0	0	0	0	0	0	0	0	0	0	0	0	0	0	0	0	0
ASV1482	Bacteria	Cyanobacteria	Cyanobacteriia	Synechococcales	Cyanobiaceae	Cyanobium_PCC-6307	0	0	0	0	0	0	136	0	25	0	0	0	0	0	0	0	0	0	0	0	0	0	0	0	0	0	0	0	0	0	0	0	14	0	0	0	0	0	0	0	0	0	0
ASV1483	Bacteria	Bacteroidota	Bacteroidia	Chitinophagales	Saprospiraceae	NA	0	0	0	0	0	0	113	0	0	0	0	0	0	0	0	0	0	0	0	0	0	0	0	0	0	0	0	0	0	0	0	0	0	0	0	4	0	0	0	0	0	0	0
ASV1484	Bacteria	Planctomycetota	BD7-11	NA	NA	NA	0	0	0	0	0	0	0	0	8	5	28	39	7	0	0	0	0	0	0	0	0	0	0	0	0	0	0	0	0	0	0	0	0	0	0	0	0	5	0	25	59	0	0
ASV1485	Bacteria	Desulfobacterota	Desulfobulbia	Desulfobulbales	Desulfocapsaceae	NA	0	0	0	0	0	0	0	0	3	0	0	29	0	36	0	0	0	0	0	0	0	9	0	0	0	0	0	10	0	0	0	0	0	0	0	0	0	0	8	7	43	0	0
ASV1486	Bacteria	Bdellovibrionota	Bdellovibrionia	Bacteriovoracales	Bacteriovoracaceae	Peredibacter	0	0	0	0	0	0	0	0	0	75	44	0	0	0	0	0	0	0	0	0	0	0	0	0	0	0	0	0	0	0	0	0	0	0	0	0	0	7	0	14	9	0	0
ASV1487	Bacteria	Bacteroidota	Bacteroidia	Flavobacteriales	NS9_marine_group	NA	0	0	0	0	0	0	0	0	0	0	0	0	0	0	0	0	0	0	0	23	19	0	0	24	0	0	0	0	0	0	0	36	9	0	0	0	51	0	0	0	0	0	0
ASV1488	Bacteria	Desulfobacterota	Desulfuromonadia	Bradymonadales	NA	NA	0	0	0	0	0	0	0	0	38	0	18	0	0	0	0	0	0	0	0	0	0	0	0	0	0	0	0	0	0	0	0	0	0	0	0	0	0	7	12	0	6	0	0
ASV1489	Bacteria	Firmicutes	Bacilli	Acholeplasmatales	Acholeplasmataceae	Acholeplasma	0	0	0	0	0	0	0	0	0	0	173	0	0	0	0	0	0	0	0	0	0	0	0	0	0	0	0	0	0	0	0	0	0	0	0	0	0	0	0	0	0	0	0
ASV1490	Bacteria	Proteobacteria	NA	NA	NA	NA	0	0	0	0	0	0	0	0	0	0	0	0	0	0	0	0	0	0	0	0	0	0	0	3	0	120	0	35	0	0	0	0	0	0	0	0	16	0	0	0	0	0	0
ASV1491	Bacteria	Proteobacteria	Alphaproteobacteria	Rhodobacterales	Rhodobacteraceae	Phaeobacter	0	0	0	0	0	0	0	0	0	0	0	0	0	0	0	0	0	0	0	0	0	0	0	0	0	0	0	0	0	0	0	0	0	0	0	0	0	38	0	0	135	0	0
ASV1492	Bacteria	Proteobacteria	Alphaproteobacteria	NA	NA	NA	0	9	0	0	0	0	0	0	0	0	0	0	0	0	0	0	0	0	0	0	0	0	0	0	0	0	0	0	0	0	0	0	0	0	0	0	0	0	0	0	0	93	71
ASV1493	Bacteria	Bdellovibrionota	Oligoflexia	Oligoflexales	NA	NA	0	0	0	0	0	0	82	12	8	0	0	12	12	0	0	0	0	0	0	0	0	0	0	0	0	0	0	0	0	0	0	0	0	0	0	0	0	0	0	3	4	0	0
ASV1494	Bacteria	Proteobacteria	Gammaproteobacteria	Cellvibrionales	Halieaceae	Halioglobus	0	0	0	0	0	0	0	0	0	0	0	30	0	40	0	0	0	55	0	0	0	0	0	0	0	0	0	0	0	0	0	0	0	0	0	0	0	0	0	0	48	0	0
ASV1495	Bacteria	Proteobacteria	Gammaproteobacteria	Burkholderiales	Comamonadaceae	Paucibacter	0	0	0	0	0	0	0	0	0	0	0	0	0	0	0	0	0	0	0	0	0	0	0	0	0	0	0	0	0	0	0	0	0	0	0	0	0	0	0	0	0	79	94
ASV1496	Bacteria	Bacteroidota	Bacteroidia	Flavobacteriales	Flavobacteriaceae	Flavobacterium	0	0	0	0	0	0	1	0	0	0	0	0	0	0	0	0	0	0	0	0	0	0	0	114	5	0	0	0	0	0	0	52	0	0	0	0	0	0	0	0	0	0	0
ASV1497	Bacteria	Verrucomicrobiota	Verrucomicrobiae	Verrucomicrobiales	Rubritaleaceae	Persicirhabdus	0	0	0	0	0	0	0	0	0	0	0	0	0	0	0	43	0	0	0	0	0	0	0	0	0	28	0	0	0	0	0	0	0	0	0	0	0	0	0	0	102	0	0
ASV1498	Bacteria	Proteobacteria	Gammaproteobacteria	Burkholderiales	Burkholderiaceae	Limnobacter	0	0	0	0	0	0	143	7	7	0	0	0	0	0	0	0	0	0	0	5	0	0	0	0	0	0	0	0	0	0	0	11	0	0	0	0	0	0	0	0	0	0	0
ASV1499	Bacteria	Proteobacteria	Alphaproteobacteria	Rhodobacterales	Rhodobacteraceae	Defluviimonas	0	0	0	0	0	0	0	0	0	0	0	0	0	0	0	0	0	0	0	0	0	0	0	0	0	0	0	0	0	0	0	0	0	0	0	0	0	74	0	0	98	0	0
ASV1500	Bacteria	Proteobacteria	Gammaproteobacteria	Cellvibrionales	Cellvibrionaceae	Cellvibrio	0	0	0	0	0	0	0	0	0	0	0	0	0	0	0	0	0	0	0	0	0	0	0	0	0	0	0	0	0	0	0	0	0	0	0	0	0	0	0	0	0	87	85
ASV1501	Bacteria	Planctomycetota	Planctomycetes	Pirellulales	Pirellulaceae	Pirellula	0	0	0	0	0	0	0	0	0	0	0	0	0	0	0	0	0	0	0	0	0	0	0	0	0	0	0	0	0	0	0	0	0	0	0	0	0	0	0	0	0	80	92
ASV1502	Bacteria	Bacteroidota	Bacteroidia	Chitinophagales	NA	NA	0	0	0	0	0	0	0	0	0	0	0	0	0	0	0	0	0	0	0	0	0	0	0	0	0	0	0	0	0	0	0	0	0	0	0	0	0	0	0	0	0	87	84
ASV1503	Bacteria	Proteobacteria	NA	NA	NA	NA	0	0	2	0	0	0	0	0	0	0	0	0	0	0	0	0	0	0	0	5	0	0	0	0	0	122	23	19	0	0	0	0	0	0	0	0	0	0	0	0	0	0	0
ASV1504	Bacteria	Bacteroidota	Bacteroidia	Chitinophagales	Saprospiraceae	Haliscomenobacter	0	0	0	0	0	0	0	0	15	0	0	0	0	0	0	3	0	0	0	16	0	6	0	0	0	0	0	0	0	0	0	0	0	0	0	0	44	0	0	0	0	0	0
ASV1505	Bacteria	Actinobacteriota	Actinobacteria	Frankiales	Sporichthyaceae	hgcI_clade	0	0	0	0	0	9	9	0	0	0	0	0	0	0	0	0	0	0	0	0	11	0	17	0	0	0	0	0	0	0	67	0	0	0	22	0	0	0	0	0	0	22	15
ASV1506	Bacteria	Verrucomicrobiota	Verrucomicrobiae	Verrucomicrobiales	DEV007	NA	0	0	0	0	0	0	79	0	38	0	0	0	0	0	0	0	0	0	0	0	0	0	0	0	0	0	0	0	0	0	0	0	0	0	0	0	0	10	0	0	0	0	0
ASV1507	Bacteria	Proteobacteria	Gammaproteobacteria	Alteromonadales	Shewanellaceae	Shewanella	0	0	14	0	74	0	12	0	43	0	0	0	0	7	0	0	0	0	0	0	0	0	0	11	0	0	0	0	0	0	0	0	0	11	0	0	0	0	0	0	0	0	0
ASV1508	Bacteria	Proteobacteria	Gammaproteobacteria	Steroidobacterales	Woeseiaceae	Woeseia	0	0	0	0	0	0	0	0	0	0	0	38	0	0	0	0	0	36	0	0	0	0	0	0	0	0	0	0	0	0	0	0	0	0	0	0	0	0	0	0	96	0	0
ASV1509	Bacteria	Desulfobacterota	Desulfobacteria	Desulfobacterales	Desulfosarcinaceae	Sva0081_sediment_group	0	0	0	0	0	0	0	0	0	0	0	34	0	66	0	26	0	0	0	0	0	0	0	0	0	0	0	0	0	0	0	0	0	0	0	0	0	0	0	0	45	0	0
ASV1510	Bacteria	NA	NA	NA	NA	NA	113	57	0	0	0	0	0	0	0	0	0	0	0	0	0	0	0	0	0	0	0	0	0	0	0	0	0	0	0	0	0	0	0	0	0	0	0	0	0	0	0	0	0
ASV1511	Bacteria	Actinobacteriota	Actinobacteria	Micrococcales	Microbacteriaceae	Rhodoluna	22	60	0	0	0	0	0	0	0	0	0	0	0	0	0	0	0	0	0	0	0	0	0	0	0	0	0	0	0	0	0	0	0	0	0	0	0	0	0	0	0	47	41
ASV1512	Bacteria	Actinobacteriota	Actinobacteria	Micrococcales	Microbacteriaceae	Rhodoluna	9	18	0	0	0	0	0	0	0	0	0	0	0	0	0	0	0	0	0	0	0	0	0	0	0	0	0	0	0	0	0	0	0	0	0	0	0	0	0	0	0	83	60
ASV1513	Bacteria	Proteobacteria	Alphaproteobacteria	SAR11_clade	Clade_II	NA	0	0	0	0	0	0	0	0	0	0	0	0	33	0	63	0	0	0	31	0	0	0	0	0	0	0	0	0	0	0	0	0	0	0	0	0	0	0	0	0	0	0	0
ASV1514	Bacteria	Marinimicrobia_(SAR406_clade)	NA	NA	NA	NA	0	0	0	0	0	0	0	0	0	0	0	0	0	0	26	0	0	0	0	0	0	0	0	0	0	0	0	0	0	0	0	0	0	0	0	0	0	17	0	0	0	0	0
ASV1515	Bacteria	Bacteroidota	Bacteroidia	Flavobacteriales	Crocinitomicaceae	Fluviicola	0	0	12	0	9	0	0	0	0	0	0	0	0	0	0	0	0	0	0	0	0	96	53	0	0	0	0	0	0	0	0	0	0	0	0	0	0	0	0	0	0	0	0
ASV1516	Bacteria	Actinobacteriota	Actinobacteria	Corynebacteriales	Mycobacteriaceae	Mycobacterium	0	0	0	0	0	0	0	0	0	0	0	0	0	0	0	0	0	0	0	0	0	0	0	0	0	0	0	0	0	0	0	0	0	0	0	0	0	0	0	0	0	78	91
ASV1517	Bacteria	Cyanobacteria	Cyanobacteriia	Cyanobacteriales	Microcystaceae	Microcystis_PCC-7914	0	0	0	0	0	0	0	0	0	0	0	0	0	0	0	0	0	0	0	0	0	0	0	0	0	0	0	0	0	0	0	0	0	0	0	0	0	0	0	0	0	99	70
ASV1518	Bacteria	Desulfobacterota	Desulfobulbia	Desulfobulbales	Desulfobulbaceae	NA	0	0	0	0	0	0	0	0	14	0	0	16	0	0	0	0	0	0	0	0	0	0	0	0	0	0	0	0	0	0	0	0	0	0	0	0	49	30	14	0	46	0	0
ASV1519	Bacteria	Cyanobacteria	Cyanobacteriia	Synechococcales	Cyanobiaceae	Cyanobium_PCC-6307	0	0	0	0	0	0	0	0	0	0	0	0	0	0	0	0	0	0	0	0	0	0	0	0	0	0	0	0	0	0	0	0	0	0	0	0	0	0	0	0	0	59	109
ASV1520	Bacteria	NA	NA	NA	NA	NA	0	0	0	0	0	0	0	0	0	0	0	0	0	0	0	0	0	0	0	0	0	0	0	0	0	0	0	0	0	0	0	0	0	0	0	0	0	0	0	0	0	39	129
ASV1521	Bacteria	Proteobacteria	Gammaproteobacteria	KI89A_clade	NA	NA	0	0	0	0	0	0	0	0	0	0	0	32	0	27	0	0	0	0	0	0	0	0	0	0	0	0	0	0	0	0	0	0	0	0	0	0	0	0	0	0	109	0	0
ASV1522	Bacteria	Verrucomicrobiota	Chlamydiae	Chlamydiales	Simkaniaceae	NA	0	0	0	0	0	0	0	0	0	0	0	0	0	0	0	0	0	0	0	0	0	0	0	0	0	0	0	0	0	0	0	0	0	17	151	0	0	0	0	0	0	0	0
ASV1523	Bacteria	Bdellovibrionota	Oligoflexia	053A03-B-DI-P58	NA	NA	0	0	0	0	0	0	0	0	14	0	0	17	0	0	0	0	0	0	0	7	0	0	0	0	0	0	0	0	0	0	0	0	0	0	0	0	0	0	10	0	56	0	0
ASV1524	Bacteria	Desulfobacterota	Desulfuromonadia	Bradymonadales	Bradymonadaceae	NA	0	0	0	0	0	0	39	0	0	0	0	0	0	0	0	0	0	0	0	0	0	5	0	29	3	0	0	0	0	0	0	0	0	0	0	10	82	0	0	0	0	0	0
ASV1525	Bacteria	Proteobacteria	Alphaproteobacteria	Rickettsiales	SM2D12	NA	0	0	0	0	0	0	0	11	104	0	0	11	11	0	0	0	0	0	0	5	0	0	0	0	0	0	0	0	0	0	0	0	0	0	0	0	8	0	0	0	0	0	0
ASV1526	Bacteria	NA	NA	NA	NA	NA	0	0	0	0	0	0	0	0	0	0	0	0	0	0	0	0	0	0	0	0	0	0	0	0	0	0	0	0	0	0	0	0	0	0	0	0	0	0	0	0	0	87	80
ASV1527	Bacteria	Proteobacteria	Alphaproteobacteria	Rhodospirillales	Magnetospiraceae	NA	0	0	0	0	0	0	0	0	7	90	52	0	0	0	0	0	0	0	0	0	0	0	0	0	0	0	0	0	0	0	0	0	0	0	0	0	0	0	0	0	3	0	0
ASV1528	Bacteria	Proteobacteria	Gammaproteobacteria	PLTA13	NA	NA	0	0	0	0	0	0	0	0	0	0	9	0	0	0	0	0	0	0	0	0	0	0	0	65	0	31	0	0	0	0	0	0	0	0	0	0	0	27	0	0	34	0	0
ASV1529	Bacteria	Actinobacteriota	Actinobacteria	PeM15	NA	NA	61	0	0	0	0	0	0	0	0	0	0	0	0	0	0	0	0	0	0	0	0	0	0	0	0	0	0	0	0	0	0	0	0	0	0	0	0	0	0	0	0	41	63
ASV1530	Bacteria	Actinobacteriota	Actinobacteria	Frankiales	Sporichthyaceae	hgcI_clade	0	0	20	122	23	0	0	0	0	0	0	0	0	0	0	0	0	0	0	0	0	0	0	0	0	0	0	0	0	0	0	0	0	0	0	0	0	0	0	0	0	0	0
ASV1531	Bacteria	Proteobacteria	Gammaproteobacteria	Immundisolibacterales	Immundisolibacteraceae	NA	0	0	0	0	0	0	0	0	0	0	0	0	0	0	0	0	0	0	0	0	0	11	155	0	0	0	0	0	0	0	0	0	0	0	0	0	0	0	0	0	0	0	0
ASV1532	Bacteria	Bacteroidota	Bacteroidia	Chitinophagales	Chitinophagaceae	Edaphobaculum	0	0	0	0	0	0	0	0	0	0	0	0	0	0	0	0	0	0	0	0	0	0	0	0	0	0	0	0	0	0	0	0	0	0	0	0	0	0	0	0	0	93	73
ASV1533	Bacteria	Gemmatimonadota	Gemmatimonadetes	Gemmatimonadales	Gemmatimonadaceae	NA	0	0	0	0	0	0	13	0	0	0	0	0	0	0	0	0	0	0	0	0	0	0	11	0	0	0	0	0	0	0	0	93	49	0	0	0	0	0	0	0	0	0	0
ASV1534	Bacteria	NA	NA	NA	NA	NA	0	0	0	0	0	0	0	0	0	0	0	0	0	0	0	0	0	0	0	0	0	0	0	9	156	0	0	0	0	0	0	0	0	0	0	0	0	0	0	0	0	0	0
ASV1535	Bacteria	Verrucomicrobiota	Verrucomicrobiae	Chthoniobacterales	Chthoniobacteraceae	LD29	0	0	0	0	0	0	74	0	0	0	0	0	0	0	0	0	0	0	0	0	0	0	0	0	0	0	0	0	0	0	0	0	0	0	0	0	0	0	0	0	0	0	0
ASV1536	Bacteria	Proteobacteria	Alphaproteobacteria	NA	NA	NA	0	0	0	0	0	0	0	33	4	10	0	9	9	0	8	0	0	0	42	7	0	0	0	0	0	0	0	0	0	0	0	0	0	0	0	0	0	14	0	4	0	0	0
ASV1537	Bacteria	Proteobacteria	Gammaproteobacteria	Cellvibrionales	Halieaceae	OM60(NOR5)_clade	0	0	0	0	0	0	0	0	0	36	0	0	0	0	0	0	0	0	21	27	0	0	0	0	0	0	32	0	0	0	0	0	0	0	0	0	0	0	0	22	14	0	0
ASV1538	Bacteria	Acidobacteriota	Acidobacteriae	Acidobacteriae_or	Acidobacteriae_fa	Paludibaculum	0	0	0	0	0	0	0	0	0	0	0	0	0	0	0	0	0	0	0	3	0	31	86	0	0	0	0	0	0	25	2	0	0	18	0	0	0	0	0	0	0	0	0
ASV1539	Bacteria	Proteobacteria	Gammaproteobacteria	Cellvibrionales	Halieaceae	OM60(NOR5)_clade	0	0	0	0	0	0	0	30	0	0	0	0	0	22	0	0	0	0	0	30	0	0	0	0	0	0	0	0	0	0	0	0	0	0	0	0	0	0	0	82	0	0	0
ASV1540	Bacteria	Proteobacteria	Alphaproteobacteria	Rickettsiales	Rickettsiaceae	Candidatus_Megaira	0	0	0	0	0	0	0	0	0	0	0	0	0	0	0	0	0	0	0	0	0	0	0	0	0	0	0	0	0	0	0	0	0	164	0	0	0	0	0	0	0	0	0
ASV1541	Bacteria	Cyanobacteria	Vampirivibrionia	Vampirovibrionales	NA	NA	0	0	0	0	0	0	0	0	0	0	0	0	0	0	0	0	0	0	0	0	0	0	0	0	0	0	0	0	0	0	0	0	0	0	0	0	0	0	0	0	0	85	79
ASV1542	Bacteria	Cyanobacteria	Cyanobacteriia	Synechococcales	Cyanobiaceae	Cyanobium_PCC-6307	0	0	0	0	0	0	0	0	0	0	0	0	0	0	0	0	0	0	0	0	0	0	0	0	0	0	0	0	0	0	0	0	0	0	0	0	0	0	0	0	0	69	95
ASV1543	Bacteria	Proteobacteria	Gammaproteobacteria	Cellvibrionales	Spongiibacteraceae	BD1-7_clade	0	0	12	0	0	0	0	0	14	0	6	10	0	9	0	0	0	0	0	0	0	18	0	22	0	19	0	0	0	0	0	0	0	0	0	0	0	7	12	0	36	0	0
ASV1544	Bacteria	Bacteroidota	Rhodothermia	Rhodothermales	Rhodothermaceae	NA	0	0	0	0	0	0	0	0	0	0	0	0	0	0	0	0	0	0	59	0	0	0	0	0	0	0	0	0	3	0	0	0	0	0	0	0	0	0	0	28	0	0	0
ASV1545	Bacteria	Bacteroidota	Bacteroidia	Cytophagales	Microscillaceae	NA	19	0	45	0	99	0	0	0	0	0	0	0	0	0	0	0	0	0	0	0	0	0	0	0	0	0	0	0	0	0	0	0	0	0	0	0	0	0	0	0	0	0	0
ASV1546	Bacteria	Actinobacteriota	Actinobacteria	Micrococcales	Microbacteriaceae	Candidatus_Aquiluna	0	0	0	0	42	13	0	0	0	0	0	0	0	0	0	0	0	0	0	0	0	0	0	28	70	0	0	0	0	0	0	0	0	0	0	0	0	0	0	0	10	0	0
ASV1547	Archaea	Crenarchaeota	Nitrososphaeria	Nitrosopumilales	Nitrosopumilaceae	Candidatus_Nitrosopelagicus	0	0	0	0	0	0	0	0	0	0	0	0	0	0	0	0	0	0	0	0	0	0	0	0	0	0	0	0	44	0	0	0	0	0	0	0	0	0	0	0	0	0	0
ASV1548	Bacteria	Proteobacteria	Gammaproteobacteria	AT-s2-59	NA	NA	0	0	0	0	0	0	0	0	0	0	0	24	0	29	0	14	0	34	0	0	0	4	0	0	0	0	0	0	0	0	0	0	0	0	0	0	0	0	0	5	53	0	0
ASV1549	Bacteria	Proteobacteria	Gammaproteobacteria	Burkholderiales	TRA3-20	NA	0	0	0	0	0	0	0	0	0	0	0	0	0	0	0	0	0	0	0	0	14	0	0	0	0	0	0	0	0	0	57	0	0	0	75	0	0	0	0	0	0	0	0
ASV1550	Bacteria	Cyanobacteria	Vampirivibrionia	Vampirovibrionales	NA	NA	0	0	0	0	0	0	0	0	0	0	0	0	0	0	0	0	0	0	0	0	0	0	0	0	0	0	0	0	0	0	0	0	0	0	0	0	0	0	0	0	0	82	80
ASV1551	Bacteria	Myxococcota	Polyangia	Blfdi19	NA	NA	0	0	0	0	0	0	0	0	0	0	0	0	0	0	0	0	0	0	0	0	0	0	0	0	0	0	0	0	0	0	0	0	0	0	0	0	0	0	0	0	0	88	75
ASV1552	Bacteria	Verrucomicrobiota	Verrucomicrobiae	Pedosphaerales	Pedosphaeraceae	SCGC_AAA164-E04	0	0	0	0	0	0	0	0	0	0	0	0	4	34	62	0	0	0	0	0	0	0	0	0	0	0	0	0	0	0	0	0	0	0	0	0	0	0	0	40	16	0	0
ASV1553	Bacteria	Bdellovibrionota	Bdellovibrionia	Bacteriovoracales	Bacteriovoracaceae	Halobacteriovorax	0	0	0	0	0	0	0	0	0	0	0	0	0	39	104	0	0	0	0	0	0	0	0	0	0	0	0	0	0	0	0	0	0	0	0	0	0	0	0	18	0	0	0
ASV1554	Bacteria	Bacteroidota	Bacteroidia	Flavobacteriales	Cryomorphaceae	NA	0	0	0	0	0	0	0	0	6	0	0	0	0	0	0	0	0	0	0	0	0	0	0	0	0	0	0	0	0	0	0	0	0	0	0	62	93	0	0	0	0	0	0
ASV1555	Bacteria	Bacteroidota	Bacteroidia	Flavobacteriales	Flavobacteriaceae	NS5_marine_group	0	0	0	0	0	0	0	0	0	0	0	0	0	0	0	0	0	0	0	0	0	0	0	0	0	0	0	0	0	0	0	0	0	0	0	0	0	79	0	0	82	0	0
ASV1556	Bacteria	Proteobacteria	Alphaproteobacteria	Acetobacterales	Acetobacteraceae	Roseomonas	0	0	0	0	0	0	0	0	0	0	0	0	0	0	0	0	0	0	0	0	0	0	0	0	0	0	0	0	0	0	0	0	0	0	0	0	0	0	0	0	0	77	84
ASV1557	Bacteria	Cyanobacteria	Cyanobacteriia	Synechococcales	Cyanobiaceae	Cyanobium_PCC-6307	0	0	0	0	0	0	0	0	0	0	0	0	0	0	0	0	0	0	0	56	0	0	0	0	0	0	0	0	0	0	0	0	0	0	0	0	0	0	0	0	0	0	0
ASV1558	Bacteria	NA	NA	NA	NA	NA	0	0	0	0	0	0	16	9	18	4	33	0	0	0	0	0	0	0	0	0	0	0	0	5	0	0	0	0	0	0	0	0	0	0	0	4	31	0	0	0	2	0	0
ASV1559	Bacteria	NB1-j	NA	NA	NA	NA	0	0	0	0	0	0	0	0	0	0	0	32	0	22	0	19	0	0	0	0	0	16	0	0	0	0	0	0	0	0	0	0	0	0	0	0	0	17	0	0	55	0	0
ASV1560	Bacteria	Proteobacteria	Gammaproteobacteria	Cellvibrionales	Cellvibrionaceae	Cellvibrio	0	0	0	0	0	0	0	0	0	0	0	0	0	0	0	0	0	0	0	0	0	0	0	0	0	0	0	0	0	0	0	0	0	0	0	0	0	0	0	0	0	72	87
ASV1561	Bacteria	Proteobacteria	Gammaproteobacteria	Cellvibrionales	Cellvibrionaceae	Cellvibrio	0	0	0	0	0	0	0	0	0	0	0	0	0	0	0	0	0	0	0	0	0	0	0	0	0	0	0	0	0	0	0	0	0	0	0	0	0	0	0	0	0	59	100
ASV1562	Bacteria	Actinobacteriota	Acidimicrobiia	Actinomarinales	NA	NA	0	0	11	0	0	0	0	0	0	0	0	25	0	39	0	0	0	0	0	0	0	39	0	0	0	0	0	0	0	0	0	0	0	0	0	0	0	0	0	0	47	0	0
ASV1563	Bacteria	Proteobacteria	Gammaproteobacteria	Oceanospirillales	Pseudohongiellaceae	BIyi10	30	120	0	0	0	9	0	0	0	0	0	0	0	0	0	0	0	0	0	0	0	0	0	0	0	0	0	0	0	0	0	0	0	0	0	0	0	0	0	0	0	0	0
ASV1564	Bacteria	Actinobacteriota	Acidimicrobiia	Microtrichales	NA	NA	0	0	140	19	0	0	0	0	0	0	0	0	0	0	0	0	0	0	0	0	0	0	0	0	0	0	0	0	0	0	0	0	0	0	0	0	0	0	0	0	0	0	0
ASV1565	Bacteria	Bacteroidota	Bacteroidia	Flavobacteriales	NS9_marine_group	NA	0	0	0	0	0	0	0	0	49	0	0	0	0	0	0	0	0	0	0	0	0	0	0	0	0	0	0	0	0	0	0	0	0	0	0	0	0	23	45	0	41	0	0
ASV1566	Bacteria	Proteobacteria	Gammaproteobacteria	BD7-8	NA	NA	0	0	0	0	0	0	0	0	8	0	0	27	0	11	0	0	0	0	0	0	0	39	7	0	0	0	0	0	3	0	0	0	0	0	0	0	0	0	0	17	47	0	0
ASV1567	Bacteria	Bdellovibrionota	Bdellovibrionia	Bdellovibrionales	Bdellovibrionaceae	OM27_clade	0	0	0	0	0	0	0	4	18	0	24	25	0	0	0	7	0	0	0	0	0	0	0	0	0	0	0	0	0	0	0	0	0	0	0	0	0	0	17	0	50	0	0
ASV1568	Bacteria	Desulfobacterota	Desulfobacteria	Desulfobacterales	Desulfosarcinaceae	Sva0081_sediment_group	0	0	0	0	0	0	0	0	24	0	0	28	0	21	0	0	0	0	0	0	0	0	0	0	0	0	0	0	0	0	0	0	0	0	0	0	11	18	0	0	57	0	0
ASV1569	Bacteria	Proteobacteria	Alphaproteobacteria	SAR11_clade	Clade_I	Clade_Ib	0	0	0	0	0	0	0	0	0	0	0	0	17	0	63	0	0	0	0	0	13	0	0	0	0	0	0	0	0	0	0	0	0	0	0	0	0	0	0	0	0	0	0
ASV1570	Bacteria	Verrucomicrobiota	Verrucomicrobiae	Chthoniobacterales	Terrimicrobiaceae	Terrimicrobium	0	0	0	0	0	0	0	0	0	0	0	0	0	0	0	0	0	0	0	32	0	0	0	44	65	0	0	0	0	0	0	0	0	0	6	0	0	0	0	0	0	0	0
ASV1571	Bacteria	Bacteroidota	Bacteroidia	Chitinophagales	Chitinophagaceae	Terrimonas	0	0	0	0	0	0	0	0	0	0	0	0	0	0	0	0	0	0	0	0	0	0	0	0	0	0	0	0	0	44	0	7	0	107	0	0	0	0	0	0	0	0	0
ASV1572	Bacteria	Acidobacteriota	Acidobacteriae	Acidobacteriae_or	Acidobacteriae_fa	Paludibaculum	105	5	0	0	48	0	0	0	0	0	0	0	0	0	0	0	0	0	0	0	0	0	0	0	0	0	0	0	0	0	0	0	0	0	0	0	0	0	0	0	0	0	0
ASV1573	Bacteria	Bacteroidota	Bacteroidia	NA	NA	NA	0	0	0	0	0	0	9	4	8	0	13	0	0	0	0	0	0	0	0	0	0	0	0	71	26	0	0	0	0	0	0	0	0	0	0	0	0	0	0	0	0	0	0
ASV1574	Bacteria	Bdellovibrionota	Bdellovibrionia	Bacteriovoracales	Bacteriovoracaceae	Peredibacter	0	0	0	0	0	0	0	58	20	0	0	0	0	0	0	0	0	0	0	0	0	0	0	0	0	0	0	0	0	0	0	0	0	0	0	0	0	57	13	9	0	0	0
ASV1575	Bacteria	Actinobacteriota	Actinobacteria	Micrococcales	Microbacteriaceae	Rhodoluna	72	59	9	0	0	0	0	0	0	0	0	0	0	0	0	0	0	0	0	0	0	0	0	0	0	0	0	0	0	0	0	0	0	0	0	0	0	0	0	0	0	0	17
ASV1576	Bacteria	Nitrospirota	Nitrospiria	Nitrospirales	Nitrospiraceae	Nitrospira	0	0	69	0	17	0	0	0	0	0	0	0	0	0	0	0	0	18	6	7	0	11	0	0	0	0	0	0	0	0	0	23	0	6	0	0	0	0	0	0	0	0	0
ASV1577	Bacteria	Proteobacteria	Gammaproteobacteria	Cellvibrionales	Halieaceae	OM60(NOR5)_clade	0	0	0	0	0	0	0	0	0	0	0	0	0	14	17	5	0	0	0	36	0	0	0	0	0	0	0	0	0	0	0	0	0	0	0	0	0	0	0	0	0	0	0
ASV1578	Bacteria	Planctomycetota	Planctomycetes	Pirellulales	Pirellulaceae	NA	0	0	0	0	0	0	0	0	0	0	0	0	0	0	0	0	0	0	0	0	0	0	0	58	98	0	0	0	0	0	0	0	0	0	0	0	0	0	0	0	0	0	0
ASV1579	Bacteria	Bacteroidota	Bacteroidia	Flavobacteriales	Crocinitomicaceae	Fluviicola	0	0	0	0	16	0	0	0	0	0	0	0	0	68	0	0	0	0	7	0	0	34	0	7	0	0	0	0	0	0	0	0	0	0	0	0	24	0	0	0	0	0	0
ASV1580	Bacteria	Actinobacteriota	Actinobacteria	PeM15	NA	NA	0	0	0	0	0	0	74	0	0	0	0	0	0	0	0	0	0	0	0	0	0	0	82	0	0	0	0	0	0	0	0	0	0	0	0	0	0	0	0	0	0	0	0
ASV1581	Bacteria	Desulfobacterota	Desulfuromonadia	PB19	NA	NA	0	0	0	0	0	0	0	7	13	0	14	0	0	0	0	0	0	0	0	0	0	0	0	33	0	0	0	0	0	0	0	0	0	0	0	11	52	10	0	0	18	0	0
ASV1582	Bacteria	Bacteroidota	Bacteroidia	Flavobacteriales	Flavobacteriaceae	NS4_marine_group	0	0	0	0	0	0	0	0	6	4	10	0	0	0	0	0	0	0	0	5	0	0	0	26	2	17	55	0	0	0	0	0	0	0	0	0	0	0	0	0	0	0	0
ASV1583	Bacteria	Bdellovibrionota	Oligoflexia	Oligoflexales	NA	NA	0	0	0	0	0	0	0	0	0	0	0	0	0	0	0	0	0	0	0	0	0	38	111	0	0	6	1	0	0	0	0	0	0	0	0	0	0	0	0	0	0	0	0
ASV1584	Bacteria	Proteobacteria	Gammaproteobacteria	Oceanospirillales	Pseudohongiellaceae	BIyi10	39	90	0	0	0	26	0	0	0	0	0	0	0	0	0	0	0	0	0	0	0	0	0	0	0	0	0	0	0	0	0	0	0	0	0	0	0	0	0	0	0	0	0
ASV1585	Bacteria	Chloroflexi	SL56_marine_group	NA	NA	NA	52	98	0	0	0	5	0	0	0	0	0	0	0	0	0	0	0	0	0	0	0	0	0	0	0	0	0	0	0	0	0	0	0	0	0	0	0	0	0	0	0	0	0
ASV1586	Bacteria	Bacteroidota	Bacteroidia	Flavobacteriales	Cryomorphaceae	Vicingus	0	0	0	0	0	0	0	0	14	4	55	0	0	7	0	0	0	0	0	0	0	0	0	0	0	0	0	0	0	0	0	0	0	0	0	0	0	11	0	0	17	0	0
ASV1587	Bacteria	Acidobacteriota	Thermoanaerobaculia	Thermoanaerobaculales	Thermoanaerobaculaceae	Subgroup_10	0	0	0	0	0	0	0	0	0	0	0	27	0	37	0	10	0	0	0	0	0	0	0	0	0	0	0	0	0	0	0	0	0	0	0	0	0	0	0	7	75	0	0
ASV1588	Bacteria	Actinobacteriota	Acidimicrobiia	Microtrichales	Ilumatobacteraceae	CL500-29_marine_group	39	19	22	0	50	25	0	0	0	0	0	0	0	0	0	0	0	0	0	0	0	0	0	0	0	0	0	0	0	0	0	0	0	0	0	0	0	0	0	0	0	0	0
ASV1589	Archaea	Thermoplasmatota	Thermoplasmata	Marine_Group_II	NA	NA	0	0	0	0	0	0	0	26	0	0	0	18	15	0	0	0	0	0	0	9	21	0	0	0	0	0	0	0	0	0	0	0	0	0	0	0	0	34	0	33	0	0	0
ASV1590	Bacteria	Gemmatimonadota	PAUC43f_marine_benthic_group	NA	NA	NA	0	0	0	0	0	0	0	0	9	0	0	28	0	9	0	0	0	0	0	0	0	15	0	0	0	0	0	0	0	0	0	0	0	0	0	0	5	0	4	0	85	0	0
ASV1591	Bacteria	NA	NA	NA	NA	NA	0	0	0	0	0	0	0	0	0	0	0	0	0	9	67	0	0	0	0	0	0	0	0	0	0	0	0	0	0	0	0	0	0	0	0	0	0	6	0	25	7	0	0
ASV1592	Bacteria	Planctomycetota	OM190	NA	NA	NA	0	0	0	0	0	0	0	0	0	0	0	0	0	0	0	0	0	0	0	0	0	0	0	0	0	0	0	0	0	0	0	0	0	0	0	0	0	0	0	0	0	83	72
ASV1593	Bacteria	Patescibacteria	Gracilibacteria	NA	NA	NA	0	0	0	0	0	0	0	26	12	9	0	0	6	9	46	0	0	0	0	0	0	0	0	0	0	0	0	0	0	0	0	0	0	0	0	0	0	30	0	8	0	0	0
ASV1594	Bacteria	Verrucomicrobiota	Verrucomicrobiae	Pedosphaerales	Pedosphaeraceae	SCGC_AAA164-E04	0	0	0	0	0	0	0	0	0	0	0	0	19	0	0	0	0	0	45	0	0	0	0	0	0	0	0	0	0	0	0	0	0	0	0	0	0	0	0	37	0	0	0
ASV1595	Bacteria	Proteobacteria	Alphaproteobacteria	Sphingomonadales	Sphingomonadaceae	Novosphingobium	0	0	0	0	0	0	0	0	0	0	0	0	0	0	0	0	0	0	0	0	0	0	0	0	0	0	0	0	0	0	0	0	0	0	0	0	0	0	0	0	0	78	76
ASV1596	Bacteria	Acidobacteriota	Vicinamibacteria	Vicinamibacterales	NA	NA	0	0	35	0	11	0	0	0	0	0	0	0	0	0	0	0	0	0	0	0	0	84	23	0	0	0	0	0	0	0	0	0	0	0	0	0	0	0	0	0	0	0	0
ASV1597	Bacteria	Proteobacteria	Alphaproteobacteria	Puniceispirillales	NA	NA	0	0	0	0	0	0	0	0	8	0	0	19	0	62	3	14	0	0	0	4	0	0	0	0	0	0	0	5	0	0	0	0	0	0	0	0	0	0	0	0	40	0	0
ASV1598	Bacteria	NA	NA	NA	NA	NA	0	0	0	0	0	0	0	0	0	0	0	0	0	0	0	0	0	0	0	0	0	0	0	7	0	0	0	59	88	0	0	0	0	0	0	0	0	0	0	0	0	0	0
ASV1599	Bacteria	Bacteroidota	Bacteroidia	Flavobacteriales	NS9_marine_group	NA	0	0	0	0	0	0	0	0	0	0	0	0	0	0	0	0	0	0	0	0	0	0	0	0	0	0	0	0	0	0	0	0	0	0	0	0	0	66	0	0	88	0	0
ASV1600	Bacteria	NA	NA	NA	NA	NA	0	0	0	0	0	0	0	0	0	0	0	0	0	0	0	0	0	0	0	0	0	0	0	0	0	0	0	0	0	0	0	0	0	0	0	0	0	44	0	66	44	0	0
ASV1601	Bacteria	Bacteroidota	Bacteroidia	Chitinophagales	Chitinophagaceae	NA	0	0	0	0	0	0	0	0	0	0	0	0	0	0	0	0	0	0	0	0	0	0	0	0	0	0	0	0	0	0	0	0	0	0	0	0	0	0	0	0	0	84	69
ASV1602	Bacteria	Proteobacteria	Alphaproteobacteria	Rhizobiales	KF-JG30-B3	NA	0	0	21	0	0	0	0	0	0	0	0	26	0	7	0	14	0	38	12	0	0	0	0	0	0	0	0	0	0	0	0	0	0	0	0	0	0	0	0	0	37	0	0
ASV1603	Bacteria	Actinobacteriota	Actinobacteria	Micrococcales	Microbacteriaceae	Rhodoluna	0	0	0	0	80	73	0	0	0	0	0	0	0	0	0	0	0	0	0	0	0	0	0	0	0	0	0	0	0	0	0	0	0	0	0	0	0	0	0	0	0	0	0
ASV1604	Bacteria	Cyanobacteria	Cyanobacteriia	Leptolyngbyales	Leptolyngbyaceae	NA	0	0	0	0	4	0	0	0	0	0	0	0	0	0	0	0	0	0	0	0	0	0	0	0	0	0	0	0	0	0	0	0	0	0	0	0	0	0	0	0	0	88	61
ASV1605	Bacteria	Proteobacteria	Gammaproteobacteria	Cellvibrionales	Spongiibacteraceae	BD1-7_clade	0	0	0	0	0	0	8	25	0	0	0	14	14	0	0	0	0	0	0	0	0	0	0	0	0	0	0	0	0	0	21	0	23	0	39	16	8	0	0	0	0	0	0
ASV1606	Bacteria	Bacteroidota	Bacteroidia	Chitinophagales	Chitinophagaceae	Ferruginibacter	126	11	0	0	11	0	0	0	0	0	0	0	0	0	0	0	0	0	0	0	0	0	5	0	0	0	0	0	0	0	0	0	0	0	0	0	0	0	0	0	0	0	0
ASV1607	Bacteria	Cyanobacteria	Cyanobacteriia	Cyanobacteriales	Phormidiaceae	Planktothrix_NIVA-CYA_15	31	0	4	0	118	0	0	0	0	0	0	0	0	0	0	0	0	0	0	0	0	0	0	0	0	0	0	0	0	0	0	0	0	0	0	0	0	0	0	0	0	0	0
ASV1608	Bacteria	Proteobacteria	Alphaproteobacteria	Rickettsiales	NA	NA	0	0	0	0	0	0	6	0	6	0	0	0	0	38	36	0	0	0	0	11	15	0	0	0	0	0	0	0	0	0	0	0	0	0	0	2	4	0	0	0	0	0	0
ASV1609	Bacteria	Proteobacteria	Gammaproteobacteria	Burkholderiales	MWH-UniP1_aquatic_group	NA	0	0	0	0	0	0	27	0	0	0	0	0	0	0	0	0	0	0	0	0	0	0	0	0	0	0	0	0	0	0	125	0	0	0	0	0	0	0	0	0	0	0	0
ASV1610	Bacteria	Proteobacteria	Gammaproteobacteria	R7C24	NA	NA	73	36	4	0	36	4	0	0	0	0	0	0	0	0	0	0	0	0	0	0	0	0	0	0	0	0	0	0	0	0	0	0	0	0	0	0	0	0	0	0	0	0	0
ASV1611	Bacteria	Proteobacteria	Gammaproteobacteria	Gammaproteobacteria_Incertae_Sedis	Unknown_Family	NA	0	0	0	0	0	0	0	0	0	0	0	26	0	26	0	0	0	0	15	0	0	59	0	0	0	0	0	0	0	0	0	0	0	0	0	0	0	0	0	0	27	0	0
ASV1612	Bacteria	Bacteroidota	Bacteroidia	NA	NA	NA	0	0	0	0	0	0	0	0	0	0	0	0	19	25	13	0	0	0	0	0	9	0	0	0	0	0	0	0	0	0	0	0	0	0	0	0	0	8	0	47	7	0	0
ASV1613	Bacteria	Proteobacteria	Alphaproteobacteria	Acetobacterales	Acetobacteraceae	NA	0	0	0	0	0	0	0	0	0	0	0	0	0	0	0	0	0	0	0	0	0	0	0	0	0	0	0	0	0	0	0	0	0	0	0	0	0	0	0	0	0	86	66
ASV1614	Bacteria	Nitrospirota	Nitrospiria	Nitrospirales	Nitrospiraceae	Nitrospira	104	0	31	0	17	0	0	0	0	0	0	0	0	0	0	0	0	0	0	0	0	0	0	0	0	0	0	0	0	0	0	0	0	0	0	0	0	0	0	0	0	0	0
ASV1615	Bacteria	Proteobacteria	Gammaproteobacteria	NA	NA	NA	0	0	0	0	0	0	34	19	10	0	0	11	11	0	0	0	0	0	0	8	16	0	6	0	0	0	0	0	0	0	0	0	0	0	0	23	13	0	0	0	0	0	0
ASV1616	Bacteria	Proteobacteria	NA	NA	NA	NA	0	0	0	0	0	0	0	0	4	0	0	0	0	18	20	83	5	0	0	11	5	0	0	0	0	0	0	0	0	0	0	0	0	0	0	0	0	0	2	0	0	0	0
ASV1617	Bacteria	Bacteroidota	Bacteroidia	Sphingobacteriales	env.OPS_17	NA	0	0	0	0	0	0	0	0	0	0	0	0	0	0	0	0	0	0	0	0	0	0	0	0	0	0	0	0	0	147	4	0	0	0	0	0	0	0	0	0	0	0	0
ASV1618	Bacteria	Proteobacteria	Alphaproteobacteria	SAR11_clade	Clade_III	NA	0	0	0	0	0	0	0	0	0	0	0	0	0	0	0	0	0	0	0	0	0	0	0	0	0	0	0	0	0	0	137	0	15	0	0	0	0	0	0	0	0	0	0
ASV1619	Bacteria	Proteobacteria	Alphaproteobacteria	Rhodobacterales	Rhodobacteraceae	Roseicyclus	0	0	0	0	0	0	0	0	0	0	0	0	0	0	0	0	0	0	0	0	0	17	98	0	0	0	0	0	0	0	0	0	0	0	0	37	0	0	0	0	0	0	0
ASV1620	Bacteria	Proteobacteria	Alphaproteobacteria	Rhizobiales	Beijerinckiaceae	Methylocystis	0	0	0	0	0	0	0	0	0	0	0	0	0	0	0	0	0	0	0	0	0	0	12	28	6	0	0	0	0	0	0	28	14	0	0	19	46	0	0	0	0	0	0
ASV1621	Bacteria	Proteobacteria	Gammaproteobacteria	Ectothiorhodospirales	Ectothiorhodospiraceae	NA	0	0	0	0	0	0	0	0	0	0	0	0	0	0	0	0	0	0	0	0	0	0	0	0	0	0	0	0	0	0	0	0	0	0	0	0	0	0	0	0	0	0	0
ASV1622	Bacteria	Proteobacteria	Gammaproteobacteria	Burkholderiales	Burkholderiaceae	Lautropia	0	0	0	0	0	0	0	0	0	0	0	0	0	0	0	0	0	0	0	0	0	0	0	0	0	0	0	0	0	0	0	0	0	0	0	0	0	0	0	0	0	82	69
ASV1623	Bacteria	Proteobacteria	Gammaproteobacteria	Cellvibrionales	Spongiibacteraceae	BD1-7_clade	0	0	0	0	0	0	22	0	0	0	0	0	0	0	0	0	0	0	0	12	0	17	0	71	0	0	0	0	0	0	0	0	0	0	0	0	0	0	0	0	0	0	0
ASV1624	Bacteria	Verrucomicrobiota	Chlamydiae	Chlamydiales	Simkaniaceae	Candidatus_Fritschea	0	0	0	0	0	0	0	34	30	6	4	27	27	0	0	0	0	0	0	0	0	0	2	0	0	0	0	0	0	0	0	0	0	0	0	0	0	0	0	0	0	0	0
ASV1625	Bacteria	Dadabacteria	Dadabacteriia	Dadabacteriales	NA	NA	0	0	0	0	0	0	0	0	0	0	0	0	0	0	0	0	0	0	130	0	6	0	0	0	0	0	0	0	5	0	0	0	0	0	0	0	0	0	0	0	0	0	0
ASV1626	Bacteria	Myxococcota	Polyangia	Blfdi19	NA	NA	0	0	0	0	0	0	25	9	73	0	0	5	5	0	0	0	0	0	0	6	0	20	3	0	0	0	0	0	0	10	0	0	0	0	0	0	0	0	0	0	0	0	0
ASV1627	Bacteria	Planctomycetota	OM190	NA	NA	NA	0	0	0	0	0	0	0	0	18	0	16	0	0	68	4	6	0	0	0	0	0	0	0	0	0	0	0	0	0	0	0	0	0	0	0	0	0	0	8	0	0	0	0
ASV1628	Bacteria	Bacteroidota	Bacteroidia	Flavobacteriales	Flavobacteriaceae	Formosa	0	0	0	0	0	0	0	0	0	0	0	0	0	0	0	0	0	0	0	0	0	0	0	0	0	31	12	88	19	0	0	0	0	0	0	0	0	0	0	0	0	0	0
ASV1629	Bacteria	Bdellovibrionota	Oligoflexia	Oligoflexales	Oligoflexales_fa	Pseudobacteriovorax	0	0	0	0	0	0	0	0	0	0	0	8	0	0	0	93	14	0	0	0	0	0	0	0	0	0	0	0	0	0	0	0	0	0	0	0	0	0	0	14	21	0	0
ASV1630	Bacteria	Bacteroidota	Bacteroidia	Flavobacteriales	Crocinitomicaceae	Fluviicola	0	0	0	0	0	0	0	0	0	0	0	0	0	0	0	0	0	0	0	0	0	0	0	0	0	0	0	0	0	0	0	0	0	0	0	0	0	0	0	0	0	90	60
ASV1631	Bacteria	Proteobacteria	Alphaproteobacteria	Rhizobiales	Rhizobiales_Incertae_Sedis	NA	51	0	39	0	52	0	0	0	0	0	0	0	0	0	0	0	0	0	0	0	0	0	0	0	0	0	0	0	0	0	0	0	0	0	0	0	0	0	0	0	0	0	7
ASV1632	Bacteria	Cyanobacteria	Cyanobacteriia	Synechococcales	Cyanobiaceae	Cyanobium_PCC-6307	29	0	0	0	0	0	0	0	0	0	0	0	0	0	0	0	0	0	0	0	0	20	28	45	0	0	0	0	0	28	0	0	0	0	0	0	0	0	0	0	0	0	0
ASV1633	Bacteria	Proteobacteria	Alphaproteobacteria	AT-s3-44	NA	NA	0	0	0	0	0	0	62	40	0	0	0	12	12	0	0	0	0	0	0	5	0	0	0	0	0	0	0	0	0	0	0	0	0	0	0	3	0	0	0	17	0	0	0
ASV1634	Bacteria	Proteobacteria	Gammaproteobacteria	Oceanospirillales	Oceanospirillaceae	Oceanospirillum	0	0	0	0	0	0	0	20	66	0	0	0	0	0	0	0	0	0	0	0	0	0	0	0	0	0	0	0	0	0	0	0	0	0	0	0	0	16	47	0	0	0	0
ASV1635	Bacteria	Proteobacteria	Alphaproteobacteria	Rhodobacterales	Rhodobacteraceae	Roseibacterium	0	0	0	0	0	0	0	0	23	11	49	0	0	0	0	26	0	0	0	0	0	0	0	0	0	0	0	0	0	0	0	0	0	0	0	0	0	0	16	0	25	0	0
ASV1636	Bacteria	Proteobacteria	Alphaproteobacteria	Kordiimonadales	Kordiimonadaceae	Kordiimonas	0	0	0	0	0	0	0	56	18	0	0	0	0	0	0	0	0	0	0	0	0	0	0	0	0	0	0	0	0	0	0	0	0	0	0	0	0	41	16	7	12	0	0
ASV1637	Bacteria	Marinimicrobia_(SAR406_clade)	NA	NA	NA	NA	0	0	0	0	0	0	0	0	0	15	0	0	8	26	33	0	0	0	0	0	0	0	0	0	0	0	0	0	0	0	0	0	0	0	0	0	0	0	0	53	0	0	0
ASV1638	Bacteria	Chloroflexi	Anaerolineae	Anaerolineales	Anaerolineaceae	NA	0	0	0	0	0	0	0	0	0	0	0	20	0	46	0	15	0	0	0	0	0	0	0	0	0	0	0	0	0	0	0	0	0	0	0	0	34	0	0	0	34	0	0
ASV1639	Bacteria	Bacteroidota	Bacteroidia	Cytophagales	Cyclobacteriaceae	NA	0	0	0	0	0	0	0	0	0	0	0	0	0	0	0	0	0	134	0	0	0	0	0	14	0	0	0	0	0	0	0	0	0	0	0	0	0	0	0	0	0	0	0
ASV1640	Bacteria	NA	NA	NA	NA	NA	0	0	0	0	0	0	0	0	0	0	0	0	0	0	0	0	0	0	0	55	0	0	0	0	0	0	0	0	0	0	0	0	0	0	0	0	0	0	0	0	0	0	0
ASV1641	Bacteria	NA	NA	NA	NA	NA	0	0	0	0	0	0	0	0	0	0	0	0	0	0	0	0	0	0	0	0	0	13	0	116	0	0	0	0	0	19	0	0	0	0	0	0	0	0	0	0	0	0	0
ASV1642	Bacteria	NA	NA	NA	NA	NA	0	0	0	0	0	0	0	0	0	0	0	0	0	0	0	0	0	0	0	0	0	0	0	0	0	0	0	0	0	0	0	0	0	0	0	0	0	0	0	0	0	79	69
ASV1643	Bacteria	Proteobacteria	Gammaproteobacteria	NA	NA	NA	0	0	0	0	0	0	0	0	8	22	8	19	27	0	0	0	0	0	0	0	0	0	0	0	0	0	0	0	0	0	0	0	0	0	0	0	0	0	0	27	0	0	0
ASV1644	Bacteria	Margulisbacteria	NA	NA	NA	NA	0	0	0	0	0	0	0	0	0	0	0	0	0	0	0	0	0	0	0	30	73	0	0	0	0	0	0	0	0	0	0	0	0	0	0	0	0	0	0	0	0	0	0
ASV1645	Bacteria	Proteobacteria	Gammaproteobacteria	Gammaproteobacteria_Incertae_Sedis	Unknown_Family	Acidibacter	0	0	0	0	0	6	0	0	0	0	0	0	0	0	0	0	0	0	0	0	0	0	0	0	0	0	0	0	0	0	141	0	0	0	0	0	0	0	0	0	0	0	0
ASV1646	Bacteria	Bacteroidota	Bacteroidia	Flavobacteriales	NS9_marine_group	NA	0	0	0	0	0	0	0	0	0	0	0	0	0	0	0	0	0	0	0	0	0	0	0	142	0	0	0	0	0	0	0	5	0	0	0	0	0	0	0	0	0	0	0
ASV1647	Bacteria	Proteobacteria	Gammaproteobacteria	Burkholderiales	Comamonadaceae	NA	0	0	0	0	0	0	0	0	0	0	0	0	0	0	0	0	0	0	0	0	0	0	0	0	0	0	0	0	0	0	0	0	0	0	0	0	0	0	0	0	0	70	76
ASV1648	Bacteria	Bdellovibrionota	Oligoflexia	Oligoflexales	NA	NA	0	0	0	0	0	0	0	26	0	32	16	0	0	0	0	0	0	0	0	0	0	0	0	0	0	0	0	0	0	0	0	0	0	0	0	0	0	21	19	0	0	0	0
ASV1649	Bacteria	NA	NA	NA	NA	NA	0	0	0	0	0	0	0	0	0	0	1	27	52	0	11	2	3	0	10	5	10	0	0	0	0	0	0	0	4	0	0	0	5	0	0	0	0	0	0	4	0	0	0
ASV1650	Bacteria	Proteobacteria	Alphaproteobacteria	NA	NA	NA	0	0	0	0	0	0	0	0	0	0	0	0	0	0	0	0	0	0	0	0	0	0	0	0	0	0	0	0	0	0	0	0	0	0	0	0	0	0	0	0	0	91	55
ASV1651	Bacteria	Bdellovibrionota	Bdellovibrionia	Bdellovibrionales	Bdellovibrionaceae	OM27_clade	0	0	0	0	0	0	0	12	20	3	6	0	0	0	0	0	0	0	0	0	0	0	0	34	0	10	2	0	0	0	0	0	0	0	0	0	0	26	15	0	21	0	0
ASV1652	Bacteria	Proteobacteria	Gammaproteobacteria	Cellvibrionales	Halieaceae	OM60(NOR5)_clade	0	0	0	0	0	0	0	0	0	0	19	7	0	32	61	14	0	0	0	0	0	0	0	0	0	0	0	0	0	0	0	0	0	0	0	0	0	0	0	14	0	0	0
ASV1653	Bacteria	Firmicutes	Bacilli	Erysipelotrichales	Erysipelatoclostridiaceae	UCG-004	0	0	0	0	0	0	0	0	0	0	0	0	0	0	0	0	0	0	0	0	0	0	0	0	3	0	0	0	0	8	0	53	45	7	30	0	0	0	0	0	0	0	0
ASV1654	Bacteria	Proteobacteria	Gammaproteobacteria	Burkholderiales	Comamonadaceae	NA	0	0	0	0	0	0	0	0	0	0	0	0	0	0	0	0	0	0	0	0	0	0	0	0	0	0	0	0	0	0	0	0	0	0	0	0	0	0	0	0	0	84	61
ASV1655	Bacteria	Proteobacteria	Gammaproteobacteria	Cellvibrionales	Spongiibacteraceae	BD1-7_clade	76	0	0	0	42	0	0	0	0	0	0	0	0	0	0	0	0	0	0	0	0	16	0	11	0	0	0	0	0	0	0	0	0	0	0	0	0	0	0	0	0	0	0
ASV1656	Bacteria	Bdellovibrionota	Oligoflexia	Silvanigrellales	Silvanigrellaceae	NA	10	0	0	0	0	0	0	0	0	0	0	0	0	0	0	0	0	0	0	0	0	0	0	0	0	0	0	0	0	67	46	0	0	22	0	0	0	0	0	0	0	0	0
ASV1657	Bacteria	Actinobacteriota	Acidimicrobiia	Actinomarinales	NA	NA	0	0	9	0	0	0	0	0	0	0	0	22	0	30	0	25	0	0	0	0	0	21	0	0	0	0	0	0	0	0	0	0	0	0	0	0	0	0	0	0	38	0	0
ASV1658	Bacteria	Bacteroidota	Bacteroidia	Bacteroidales	Prolixibacteraceae	NA	0	0	0	0	0	0	0	0	26	0	5	0	0	0	0	0	0	0	0	0	0	0	0	41	0	16	0	0	0	0	0	0	0	0	0	0	8	14	19	0	17	0	0
ASV1659	Bacteria	Verrucomicrobiota	Omnitrophia	Omnitrophales	Omnitrophaceae	Candidatus_Omnitrophus	0	0	0	0	0	0	0	0	0	0	0	0	0	0	0	0	0	0	0	0	0	0	0	0	0	0	0	0	0	0	0	0	0	0	0	0	0	0	0	0	0	74	71
ASV1660	Bacteria	Proteobacteria	Alphaproteobacteria	NA	NA	NA	0	0	0	0	0	0	0	74	6	2	0	29	33	0	0	0	2	0	0	0	0	0	0	0	0	0	0	0	0	0	0	0	0	0	0	0	0	0	0	18	0	0	0
ASV1661	Bacteria	Proteobacteria	Alphaproteobacteria	Rhodobacterales	Rhodobacteraceae	Limibaculum	0	0	0	0	0	0	0	0	0	0	0	0	0	0	0	0	0	0	0	0	0	0	0	0	0	0	0	0	0	0	0	0	0	0	0	0	0	0	0	0	0	0	0
ASV1662	Bacteria	Bdellovibrionota	Bdellovibrionia	Bacteriovoracales	Bacteriovoracaceae	Peredibacter	0	0	0	0	0	0	0	0	0	0	0	0	0	0	0	0	0	0	0	0	0	0	0	0	0	70	74	0	0	0	0	0	0	0	0	0	0	0	0	0	0	0	0
ASV1663	Bacteria	Verrucomicrobiota	Verrucomicrobiae	Pedosphaerales	Pedosphaeraceae	SH3-11	0	0	0	0	0	0	0	0	0	0	0	0	0	0	0	0	0	0	0	0	0	0	0	0	0	0	0	0	0	0	0	0	0	0	0	0	0	0	0	0	0	69	75
ASV1664	Bacteria	Proteobacteria	Alphaproteobacteria	NA	NA	NA	0	0	0	0	0	0	82	31	0	0	0	7	7	0	0	0	0	0	0	0	4	0	4	0	0	0	0	0	0	0	0	0	12	0	5	0	0	0	0	0	0	0	0
ASV1665	Bacteria	Cyanobacteria	Cyanobacteriia	Synechococcales	Cyanobiaceae	Prochlorococcus_MIT9313	0	0	0	0	0	0	0	0	0	0	0	34	0	0	0	42	0	0	0	0	0	0	0	0	0	0	0	0	0	0	0	0	0	0	0	0	0	0	0	0	67	0	0
ASV1666	Bacteria	Cyanobacteria	Cyanobacteriia	Synechococcales	Cyanobiaceae	Cyanobium_PCC-6307	0	0	0	0	0	0	0	0	0	0	0	0	0	0	0	0	0	0	0	0	0	0	0	0	0	0	0	0	0	0	0	0	0	0	0	0	0	0	0	0	0	72	72
ASV1667	Bacteria	Proteobacteria	Gammaproteobacteria	Burkholderiales	Rhodocyclaceae	Sulfuritalea	0	0	0	0	0	13	0	0	0	0	0	0	0	0	0	0	0	0	0	0	0	0	14	0	0	0	0	0	0	0	0	0	0	0	0	0	0	0	0	0	0	73	43
ASV1668	Bacteria	Proteobacteria	Gammaproteobacteria	Ectothiorhodospirales	Ectothiorhodospiraceae	Thiogranum	0	0	0	0	0	0	0	0	17	0	0	0	0	0	0	0	0	0	0	0	0	0	0	11	0	0	0	0	0	0	0	0	0	0	0	0	64	20	12	0	19	0	0
ASV1669	Bacteria	Bdellovibrionota	Oligoflexia	Oligoflexales	Oligoflexales_fa	Pseudobacteriovorax	0	0	0	0	0	0	0	58	45	0	0	40	40	0	0	0	0	0	0	0	0	0	0	0	0	0	0	0	0	0	0	0	0	0	0	0	0	0	0	0	0	0	0
ASV1670	Bacteria	Proteobacteria	Gammaproteobacteria	Cellvibrionales	Halieaceae	Halioglobus	0	0	0	0	0	0	0	0	0	0	0	45	0	0	0	40	0	0	0	0	0	0	0	0	0	0	0	0	0	0	0	0	0	0	0	0	0	0	0	0	59	0	0
ASV1671	Bacteria	Proteobacteria	Alphaproteobacteria	SAR11_clade	Clade_II	NA	0	0	0	0	0	0	0	0	0	0	0	0	0	0	33	0	0	0	0	0	0	0	0	0	0	0	0	0	0	0	0	0	0	0	0	0	0	0	0	0	0	0	0
ASV1672	Bacteria	Verrucomicrobiota	Verrucomicrobiae	Pedosphaerales	Pedosphaeraceae	NA	37	83	0	0	0	0	0	0	0	0	0	0	0	0	0	0	0	0	0	0	0	0	23	0	0	0	0	0	0	0	0	0	0	0	0	0	0	0	0	0	0	0	0
ASV1673	Bacteria	NA	NA	NA	NA	NA	0	0	0	0	0	0	19	0	0	0	0	0	0	0	0	0	0	0	0	0	0	1	0	0	0	0	0	0	0	45	14	0	0	59	5	0	0	0	0	0	0	0	0
ASV1674	Bacteria	Bacteroidota	Bacteroidia	Flavobacteriales	NS7_marine_group	NA	0	0	0	0	0	0	0	18	6	0	14	13	8	14	6	0	0	0	0	0	0	0	0	0	0	0	0	0	0	0	0	0	0	0	0	0	0	7	10	20	20	0	0
ASV1675	Bacteria	Proteobacteria	Gammaproteobacteria	Cellvibrionales	Halieaceae	Halioglobus	0	0	0	0	0	0	0	0	0	0	0	0	0	0	0	0	0	0	0	0	0	0	14	0	0	0	128	0	0	0	0	0	0	0	0	0	0	0	0	0	0	0	0
ASV1676	Bacteria	SAR324_clade(Marine_group_B)	NA	NA	NA	NA	0	0	0	0	0	0	0	62	19	0	0	0	0	0	0	0	0	0	0	0	0	0	0	0	0	0	0	0	0	0	0	0	0	0	0	0	0	19	0	36	7	0	0
ASV1677	Bacteria	Bacteroidota	Bacteroidia	Flavobacteriales	Cryomorphaceae	NA	0	0	0	0	0	0	0	73	5	10	0	15	15	0	0	0	0	0	0	0	0	0	0	0	0	0	0	0	0	0	0	0	0	0	0	0	0	0	0	0	0	0	0
ASV1678	Bacteria	Proteobacteria	Gammaproteobacteria	Burkholderiales	TRA3-20	NA	0	0	0	0	0	0	0	0	0	0	0	28	0	31	0	19	0	0	0	0	0	5	0	0	0	0	0	0	0	0	0	0	0	0	0	0	4	9	9	0	38	0	0
ASV1679	Bacteria	Planctomycetota	Planctomycetes	Pirellulales	Pirellulaceae	Pirellula	109	17	0	0	16	0	0	0	0	0	0	0	0	0	0	0	0	0	0	0	0	0	0	0	0	0	0	0	0	0	0	0	0	0	0	0	0	0	0	0	0	0	0
ASV1680	Bacteria	Actinobacteriota	Acidimicrobiia	Microtrichales	Ilumatobacteraceae	CL500-29_marine_group	65	31	0	0	45	0	0	0	0	0	0	0	0	0	0	0	0	0	0	0	0	0	0	0	0	0	0	0	0	0	0	0	0	0	0	0	0	0	0	0	0	0	0
ASV1681	Bacteria	Verrucomicrobiota	Verrucomicrobiae	Chthoniobacterales	Chthoniobacteraceae	NA	22	6	0	0	0	0	0	0	0	0	0	0	0	0	0	0	0	0	0	0	0	0	0	0	0	0	0	0	0	0	0	0	0	0	0	0	0	0	0	0	0	68	46
ASV1682	Bacteria	Actinobacteriota	Acidimicrobiia	Microtrichales	Ilumatobacteraceae	CL500-29_marine_group	0	68	0	0	0	74	0	0	0	0	0	0	0	0	0	0	0	0	0	0	0	0	0	0	0	0	0	0	0	0	0	0	0	0	0	0	0	0	0	0	0	0	0
ASV1683	Bacteria	Desulfobacterota	Desulfobulbia	Desulfobulbales	Desulfobulbaceae	NA	0	0	11	0	0	0	0	0	9	0	0	0	0	47	0	0	0	41	0	0	0	34	0	0	0	0	0	0	0	0	0	0	0	0	0	0	0	0	0	0	0	0	0
ASV1684	Bacteria	Bdellovibrionota	Bdellovibrionia	Bacteriovoracales	Bacteriovoracaceae	Peredibacter	0	0	0	0	0	0	0	24	11	0	0	0	0	0	0	0	0	0	0	0	0	0	0	0	0	0	0	0	0	0	0	0	0	0	0	0	0	28	18	0	0	0	0
ASV1685	Bacteria	Planctomycetota	Phycisphaerae	Phycisphaerales	Phycisphaeraceae	CL500-3	0	0	0	0	0	0	0	0	0	0	0	0	0	0	0	0	0	0	0	0	0	0	0	0	0	0	0	0	0	33	0	0	0	63	7	0	0	0	0	0	0	22	17
ASV1686	Bacteria	Proteobacteria	Gammaproteobacteria	BD7-8	NA	NA	0	0	11	0	0	0	0	0	0	0	0	44	0	30	0	12	0	0	0	0	0	0	0	0	0	0	0	0	0	0	0	0	0	0	0	0	0	9	0	0	36	0	0
ASV1687	Bacteria	Proteobacteria	Alphaproteobacteria	Caulobacterales	Hyphomonadaceae	Hyphomonas	0	0	0	0	0	0	32	0	9	0	0	0	0	0	0	0	0	0	0	0	0	13	0	17	0	65	6	0	0	0	0	0	0	0	0	0	0	0	0	0	0	0	0
ASV1688	Bacteria	Bacteroidota	Bacteroidia	Chitinophagales	Saprospiraceae	NA	0	0	0	0	0	0	0	0	0	0	0	16	0	77	0	23	0	0	0	0	0	0	0	0	0	0	0	0	0	0	0	0	0	0	0	0	0	0	0	0	25	0	0
ASV1689	Bacteria	Proteobacteria	Alphaproteobacteria	Sphingomonadales	Sphingomonadaceae	Porphyrobacter	0	0	0	0	0	0	0	0	0	0	0	0	0	0	0	0	0	0	0	0	0	0	0	0	0	0	0	0	0	0	0	0	0	0	0	0	0	0	141	0	0	0	0
ASV1690	Bacteria	Proteobacteria	Alphaproteobacteria	Sphingomonadales	Sphingomonadaceae	Sphingomicrobium	0	0	30	0	101	0	0	0	0	0	0	0	0	0	0	0	0	0	0	0	0	0	0	0	0	0	0	0	0	2	0	9	0	0	0	0	0	0	0	0	0	0	0
ASV1691	Bacteria	Planctomycetota	Planctomycetes	Pirellulales	Pirellulaceae	NA	0	0	0	0	0	0	53	0	0	0	0	0	0	0	0	0	0	0	0	0	0	0	0	0	0	0	0	0	0	13	7	0	0	20	12	8	30	0	0	0	0	0	0
ASV1692	Bacteria	Bacteroidota	Rhodothermia	Rhodothermales	Rhodothermaceae	NA	0	0	0	0	0	0	0	0	24	0	0	21	0	0	0	0	0	0	0	0	0	0	0	0	0	0	0	4	0	0	0	0	0	0	0	0	0	10	8	3	72	0	0
ASV1693	Bacteria	Proteobacteria	Gammaproteobacteria	Burkholderiales	Comamonadaceae	NA	0	0	0	0	0	0	0	0	10	0	0	0	0	0	0	0	0	0	0	0	0	0	0	0	0	65	66	0	0	0	0	0	0	0	0	0	0	0	0	0	0	0	0
ASV1694	Bacteria	Proteobacteria	Gammaproteobacteria	Steroidobacterales	Woeseiaceae	Woeseia	0	0	0	0	0	0	0	0	0	0	0	47	0	0	0	0	0	0	0	0	0	0	0	0	0	0	0	0	0	0	0	0	0	0	0	0	0	0	0	0	94	0	0
ASV1695	Bacteria	Firmicutes	Clostridia	Lachnospirales	Lachnospiraceae	A2	0	0	0	0	0	0	0	0	0	0	0	0	0	0	0	0	0	140	0	0	0	0	0	0	0	0	0	0	0	0	0	0	0	0	0	0	0	0	0	0	0	0	0
ASV1696	Bacteria	Proteobacteria	Alphaproteobacteria	Micavibrionales	Micavibrionaceae	NA	0	0	0	0	0	0	22	12	15	25	33	0	0	0	0	0	0	0	0	5	0	0	0	0	0	0	0	0	0	0	0	0	0	0	0	0	2	0	0	0	0	0	0
ASV1697	Bacteria	Chloroflexi	Anaerolineae	Ardenticatenales	NA	NA	0	0	0	0	0	0	0	0	0	0	0	19	0	14	0	30	0	0	0	0	0	18	0	0	0	0	0	0	0	0	0	0	0	0	0	0	15	6	0	0	38	0	0
ASV1698	Bacteria	Bacteroidota	Bacteroidia	Flavobacteriales	NS9_marine_group	NA	0	0	0	0	0	0	0	0	0	71	53	0	0	0	0	0	0	0	0	0	0	0	0	0	0	0	0	0	0	0	0	0	0	0	0	0	0	0	0	0	0	0	0
ASV1699	Bacteria	Myxococcota	Polyangia	Blfdi19	NA	NA	0	0	0	0	0	0	0	0	0	0	0	0	0	0	0	0	0	0	0	0	0	0	0	0	0	0	0	0	0	0	0	0	0	0	0	39	97	0	0	0	0	0	0
ASV1700	Bacteria	Proteobacteria	Gammaproteobacteria	Cellvibrionales	Porticoccaceae	C1-B045	0	0	0	0	0	0	16	57	0	0	0	26	26	0	0	0	0	0	0	0	0	0	0	0	0	0	0	0	0	0	14	0	6	0	21	0	0	0	0	0	0	0	0
ASV1701	Bacteria	Actinobacteriota	Actinobacteria	Micrococcales	Micrococcaceae	Micrococcus	0	0	0	0	0	0	0	0	0	0	0	0	0	16	0	0	0	111	0	0	0	0	0	0	0	0	0	0	0	0	0	0	0	0	0	0	0	0	12	0	0	0	0
ASV1702	Bacteria	Proteobacteria	Gammaproteobacteria	JTB23	NA	NA	0	0	9	3	0	0	0	0	0	0	0	0	0	0	0	0	0	0	4	0	0	0	0	0	0	0	0	0	0	20	30	14	4	14	43	0	0	0	0	0	0	0	0
ASV1703	Bacteria	Proteobacteria	Gammaproteobacteria	Methylococcales	Methylomonadaceae	Methylomonas	74	0	0	0	64	0	0	0	0	0	0	0	0	0	0	0	0	0	0	0	0	0	0	0	0	0	0	0	0	0	0	0	0	0	0	0	0	0	0	0	0	0	0
ASV1704	Bacteria	Bacteroidota	Bacteroidia	Sphingobacteriales	NS11-12_marine_group	NA	53	14	0	0	0	0	0	0	0	0	0	0	0	0	0	0	0	0	0	0	0	0	0	0	0	0	0	0	0	0	0	0	0	0	0	0	0	0	0	0	0	36	35
ASV1705	Bacteria	Proteobacteria	Gammaproteobacteria	Burkholderiales	NA	NA	0	0	0	0	35	0	0	0	0	0	0	0	0	0	0	0	0	6	0	0	0	21	0	54	0	19	0	0	0	0	0	0	0	0	0	0	0	0	0	0	5	0	0
ASV1706	Bacteria	Proteobacteria	Alphaproteobacteria	Rhodobacterales	Rhodobacteraceae	Nioella	0	0	0	0	0	0	0	0	25	0	78	0	0	0	0	0	0	0	0	0	0	0	0	0	0	0	0	0	0	0	0	0	0	0	0	0	0	0	0	0	0	0	0
ASV1707	Bacteria	Proteobacteria	Gammaproteobacteria	Oceanospirillales	NA	NA	0	0	5	0	0	0	0	0	0	0	3	0	0	8	2	0	0	17	3	0	0	43	32	13	0	0	0	0	0	0	0	0	0	0	0	0	11	0	0	0	0	0	0
ASV1708	Bacteria	Bacteroidota	Bacteroidia	Chitinophagales	Chitinophagaceae	Dinghuibacter	0	0	14	0	123	0	0	0	0	0	0	0	0	0	0	0	0	0	0	0	0	0	0	0	0	0	0	0	0	0	0	0	0	0	0	0	0	0	0	0	0	0	0
ASV1709	Bacteria	Gemmatimonadota	Gemmatimonadetes	Gemmatimonadales	Gemmatimonadaceae	NA	0	0	0	0	0	0	137	0	0	0	0	0	0	0	0	0	0	0	0	0	0	0	0	0	0	0	0	0	0	0	0	0	0	0	0	0	0	0	0	0	0	0	0
ASV1710	Bacteria	Bacteroidota	Bacteroidia	Cytophagales	Cyclobacteriaceae	Marinoscillum	0	0	0	0	0	0	0	8	0	0	0	0	22	0	0	0	5	0	0	0	0	0	0	0	0	0	0	0	0	0	0	0	0	0	0	0	0	10	0	40	15	0	0
ASV1711	Bacteria	Bacteroidota	Bacteroidia	Flavobacteriales	Flavobacteriaceae	NA	0	0	0	0	0	0	0	0	5	0	37	0	0	37	8	5	0	0	0	0	0	0	0	0	0	0	0	0	0	0	0	0	0	0	0	0	0	0	7	0	0	0	0
ASV1712	Bacteria	NA	NA	NA	NA	NA	0	0	0	0	0	0	0	0	0	0	0	0	0	0	0	0	0	0	0	12	34	0	0	23	57	0	0	0	0	0	0	0	0	0	0	0	0	0	0	0	0	0	0
ASV1713	Bacteria	Proteobacteria	Gammaproteobacteria	NA	NA	NA	0	0	0	0	0	0	63	5	0	11	0	0	0	0	0	0	0	0	0	0	0	0	0	0	0	0	0	0	0	0	0	0	0	12	7	13	28	0	0	0	0	0	0
ASV1714	Bacteria	Bdellovibrionota	Bdellovibrionia	Bdellovibrionales	Bdellovibrionaceae	OM27_clade	0	0	0	0	0	0	0	0	45	0	28	9	0	0	0	0	0	0	0	0	0	0	0	0	0	0	0	0	0	0	0	0	0	0	0	0	6	6	9	0	22	0	0
ASV1715	Bacteria	Verrucomicrobiota	Verrucomicrobiae	Opitutales	Puniceicoccaceae	Lentimonas	0	0	0	0	0	0	0	0	0	0	0	0	0	0	0	0	0	0	0	0	0	0	0	0	0	66	71	0	0	0	0	0	0	0	0	0	0	0	0	0	0	0	0
ASV1716	Bacteria	Actinobacteriota	Acidimicrobiia	Microtrichales	NA	NA	0	0	3	0	0	0	0	0	0	0	4	5	0	0	0	0	0	79	0	0	0	6	0	10	0	11	0	7	0	0	0	0	0	0	0	0	0	0	0	0	13	0	0
ASV1717	Bacteria	Proteobacteria	Gammaproteobacteria	Cellvibrionales	Porticoccaceae	C1-B045	0	0	3	7	0	0	0	22	0	24	2	10	10	0	0	0	0	0	0	0	0	0	0	0	0	0	0	0	0	0	0	0	0	0	0	0	0	6	0	56	8	0	0
ASV1718	Bacteria	Bacteroidota	Bacteroidia	Bacteroidales	Muribaculaceae	NA	0	0	0	0	0	4	0	0	0	0	0	0	0	48	0	0	0	70	0	0	0	0	0	0	0	0	0	0	14	0	0	0	0	0	0	0	0	0	0	0	0	0	0
ASV1719	Bacteria	Acidobacteriota	Acidobacteriae	PAUC26f	NA	NA	0	0	6	0	0	0	46	6	26	6	7	0	0	0	0	0	0	0	0	0	0	0	0	0	0	0	0	0	0	0	0	0	0	0	0	0	0	0	5	0	12	0	0
ASV1720	Bacteria	Bacteroidota	Bacteroidia	Chitinophagales	Chitinophagaceae	Dinghuibacter	0	0	0	14	0	0	0	0	0	0	0	0	0	0	0	0	0	0	0	0	0	0	0	0	0	0	0	0	0	0	0	0	0	0	0	122	0	0	0	0	0	0	0
ASV1721	Bacteria	Verrucomicrobiota	Lentisphaeria	Victivallales	Arctic95B-14	NA	0	0	0	0	0	0	0	0	26	0	1	11	0	28	0	26	0	0	0	9	0	0	0	0	0	0	0	0	0	0	0	0	0	0	0	0	0	0	16	3	16	0	0
ASV1722	Bacteria	Desulfobacterota	Desulfuromonadia	Bradymonadales	Bradymonadaceae	NA	0	0	0	0	0	0	0	0	14	0	0	0	0	0	0	0	0	0	0	0	0	0	0	0	0	0	0	0	0	0	0	0	0	0	0	3	78	19	8	0	13	0	0
ASV1723	Bacteria	Proteobacteria	Gammaproteobacteria	Xanthomonadales	NA	NA	0	0	0	0	0	0	0	0	4	0	7	0	0	0	0	0	0	0	0	0	0	0	0	0	0	0	0	0	0	0	0	0	0	0	0	0	0	54	0	0	72	0	0
ASV1724	Bacteria	Bacteroidota	Bacteroidia	Flavobacteriales	Flavobacteriaceae	Tenacibaculum	0	0	0	0	0	0	0	0	0	0	33	0	10	26	23	8	0	0	0	11	0	0	0	0	0	0	0	0	0	0	0	0	0	0	0	0	0	0	0	12	0	0	0
ASV1725	Bacteria	Proteobacteria	Gammaproteobacteria	B2M28	NA	NA	0	0	0	0	0	0	0	0	0	0	0	34	0	17	0	11	0	0	0	0	0	11	0	0	0	0	0	0	0	0	0	0	0	0	0	0	0	6	0	0	57	0	0
ASV1726	Bacteria	Proteobacteria	Gammaproteobacteria	Alteromonadales	Alteromonadaceae	Rheinheimera	0	0	0	0	0	0	0	0	0	0	0	0	0	0	0	0	0	0	0	0	0	115	21	0	0	0	0	0	0	0	0	0	0	0	0	0	0	0	0	0	0	0	0
ASV1727	Bacteria	Actinobacteriota	Actinobacteria	Frankiales	Sporichthyaceae	hgcI_clade	0	0	0	0	0	0	0	0	0	0	0	0	0	0	0	0	0	0	0	0	0	0	0	0	0	0	0	0	0	0	0	0	0	0	0	0	0	0	0	0	0	61	75
ASV1728	Archaea	Nanoarchaeota	Nanoarchaeia	Woesearchaeales	NA	NA	0	0	0	0	0	0	0	10	7	0	2	0	0	0	0	0	0	0	0	0	0	0	0	0	0	0	0	0	0	0	0	0	0	0	0	0	0	9	6	4	0	0	0
ASV1729	Bacteria	Proteobacteria	Gammaproteobacteria	Steroidobacterales	Woeseiaceae	JTB255_marine_benthic_group	0	0	0	0	0	0	0	0	23	0	7	0	0	0	0	0	0	0	0	0	0	0	0	9	0	6	0	0	0	0	0	0	0	0	0	0	0	32	16	0	43	0	0
ASV1730	Bacteria	Proteobacteria	Gammaproteobacteria	Oceanospirillales	Nitrincolaceae	NA	0	0	0	0	0	0	0	0	6	0	78	0	0	28	0	0	0	0	9	6	0	0	0	0	0	0	0	7	3	0	0	0	0	0	0	0	0	0	0	0	0	0	0
ASV1731	Bacteria	Acidobacteriota	Acidobacteriae	Bryobacterales	Bryobacteraceae	Bryobacter	111	24	0	0	0	0	0	0	0	0	0	0	0	0	0	0	0	0	0	0	0	0	0	0	0	0	0	0	0	0	0	0	0	0	0	0	0	0	0	0	0	0	0
ASV1732	Bacteria	Actinobacteriota	Actinobacteria	Micrococcales	Microbacteriaceae	Rhodoluna	0	0	0	0	15	20	0	0	0	0	0	0	0	0	0	0	0	0	0	0	0	0	0	0	0	0	0	0	0	0	0	0	0	0	0	0	0	0	0	0	0	44	56
ASV1733	Bacteria	Verrucomicrobiota	Verrucomicrobiae	Opitutales	Puniceicoccaceae	Verruc-01	0	0	0	0	0	0	76	14	8	0	0	11	11	0	0	0	0	0	0	4	0	0	0	5	0	4	0	0	0	0	0	0	0	0	0	0	3	0	0	0	0	0	0
ASV1734	Bacteria	Bacteroidota	Bacteroidia	Chitinophagales	NA	NA	0	0	0	0	0	0	0	0	0	0	0	0	0	0	0	0	0	0	0	0	0	0	0	0	0	0	0	0	0	0	0	0	0	0	0	0	0	0	0	0	0	69	66
ASV1735	Bacteria	NA	NA	NA	NA	NA	0	0	0	0	0	0	0	0	0	0	0	0	0	0	0	0	0	0	0	0	0	0	0	0	0	0	0	0	0	0	0	0	0	0	0	0	0	0	0	0	0	47	88
ASV1736	Bacteria	Verrucomicrobiota	Verrucomicrobiae	Opitutales	Opitutaceae	Opitutus	20	114	0	0	0	0	0	0	0	0	0	0	0	0	0	0	0	0	0	0	0	0	0	0	0	0	0	0	0	0	0	0	0	0	0	0	0	0	0	0	0	0	0
ASV1737	Bacteria	Desulfobacterota	Syntrophobacteria	Syntrophobacterales	NA	NA	0	0	0	0	0	0	0	0	0	0	0	31	0	18	0	0	0	0	0	0	0	9	0	0	0	0	0	0	0	0	0	0	0	0	0	0	9	0	0	0	69	0	0
ASV1738	Bacteria	Bacteroidota	Bacteroidia	Sphingobacteriales	NS11-12_marine_group	NA	0	0	0	0	0	0	0	0	0	0	0	0	0	0	0	0	0	0	0	0	0	0	0	0	0	0	0	0	0	0	0	0	0	0	0	0	0	0	0	0	0	74	61
ASV1739	Bacteria	Cyanobacteria	Cyanobacteriia	Cyanobacteriales	Chroococcidiopsaceae	NA	0	0	0	0	0	0	0	0	0	0	0	0	0	0	0	0	0	134	0	0	0	0	0	0	0	0	0	0	0	0	0	0	0	0	0	0	0	0	0	0	0	0	0
ASV1740	Bacteria	Proteobacteria	Gammaproteobacteria	KI89A_clade	NA	NA	0	0	37	0	0	0	0	0	9	0	0	17	0	12	0	0	0	0	0	0	0	15	0	0	0	0	0	0	0	0	0	0	0	0	0	0	0	15	0	0	30	0	0
ASV1741	Bacteria	Cyanobacteria	Cyanobacteriia	Synechococcales	Cyanobiaceae	Cyanobium_PCC-6307	0	0	0	0	0	10	0	0	0	0	0	0	0	0	0	0	0	0	0	0	0	0	0	0	0	0	0	0	0	0	11	64	39	0	10	0	0	0	0	0	0	0	0
ASV1742	Bacteria	Proteobacteria	Gammaproteobacteria	Steroidobacterales	Woeseiaceae	Woeseia	0	0	0	0	0	0	0	0	0	0	0	0	0	22	0	0	0	52	0	0	0	0	0	0	0	0	0	0	0	0	0	0	0	0	0	0	0	0	0	0	60	0	0
ASV1743	Bacteria	Proteobacteria	Alphaproteobacteria	Rickettsiales	SM2D12	NA	0	0	0	0	0	0	0	0	0	0	0	0	0	0	0	0	0	0	0	0	0	0	0	0	0	0	0	0	0	0	0	0	0	0	0	0	0	0	0	0	0	71	63
ASV1744	Bacteria	Myxococcota	Myxococcia	Myxococcales	Myxococcaceae	P3OB-42	0	0	0	0	0	0	0	0	0	0	0	0	0	0	0	0	0	0	0	0	0	0	0	0	0	0	0	0	0	0	0	0	0	0	0	0	0	0	0	0	0	79	54
ASV1745	Bacteria	Proteobacteria	Gammaproteobacteria	Burkholderiales	TRA3-20	NA	41	0	18	0	50	0	0	0	8	0	0	0	0	0	0	0	0	0	0	0	0	0	0	0	0	0	0	0	0	0	0	0	0	0	0	0	0	8	0	0	9	0	0
ASV1746	Bacteria	NA	NA	NA	NA	NA	0	0	0	0	0	0	18	0	0	0	0	0	0	0	0	0	0	0	0	0	0	0	0	71	42	0	0	0	0	0	0	0	0	0	0	2	0	0	0	0	0	0	0
ASV1747	Bacteria	Verrucomicrobiota	Verrucomicrobiae	Verrucomicrobiales	DEV007	NA	0	0	0	0	0	0	0	0	4	0	0	36	0	14	0	8	0	0	0	0	0	0	0	0	0	0	0	0	0	0	0	0	0	0	0	0	0	0	0	0	72	0	0
ASV1748	Bacteria	Bdellovibrionota	Oligoflexia	Silvanigrellales	Silvanigrellaceae	NA	0	0	0	0	0	0	0	69	34	0	0	31	31	0	0	0	0	0	0	0	0	0	0	0	0	0	0	0	0	0	0	0	0	0	0	0	0	0	0	0	0	0	0
ASV1749	Bacteria	Proteobacteria	Gammaproteobacteria	NA	NA	NA	0	0	0	0	0	0	0	0	0	0	0	12	18	0	0	0	0	0	0	0	0	0	0	0	0	0	0	0	0	0	0	0	0	0	0	0	0	0	0	78	26	0	0
ASV1750	Bacteria	Bacteroidota	Bacteroidia	NA	NA	NA	0	0	0	0	0	0	0	0	0	0	0	0	0	0	0	0	0	0	0	0	0	0	0	0	0	0	0	0	0	0	0	0	0	0	0	0	0	0	0	0	0	79	54
ASV1751	Bacteria	Proteobacteria	Gammaproteobacteria	NA	NA	NA	17	0	0	0	0	0	0	0	0	0	0	0	0	0	0	0	0	0	0	0	0	0	0	0	0	0	0	0	0	0	0	0	0	0	0	0	0	0	0	0	0	59	57
ASV1752	Bacteria	Planctomycetota	Planctomycetes	Pirellulales	Pirellulaceae	NA	0	0	0	0	0	0	0	0	0	0	69	0	0	0	0	0	0	0	0	0	0	0	0	0	0	0	0	0	0	0	0	0	0	0	0	0	0	0	0	0	0	0	0
ASV1753	Bacteria	Proteobacteria	Alphaproteobacteria	Rhodobacterales	Rhodobacteraceae	NA	0	0	0	0	0	0	0	0	0	0	0	0	0	0	0	0	0	0	0	0	0	0	10	0	0	88	34	0	0	0	0	0	0	0	0	0	0	0	0	0	0	0	0
ASV1754	Bacteria	Chloroflexi	Anaerolineae	Ardenticatenales	NA	NA	0	0	0	0	0	0	0	0	0	0	0	12	0	36	0	30	0	0	0	0	0	20	0	0	0	0	0	0	0	0	0	0	0	0	0	0	0	0	0	0	35	0	0
ASV1755	Bacteria	Proteobacteria	Gammaproteobacteria	Oceanospirillales	P13-46	NA	0	0	0	0	0	0	0	13	0	0	0	0	0	19	61	0	0	0	0	0	0	0	0	0	0	0	0	0	0	0	0	0	0	0	0	0	0	0	0	0	39	0	0
ASV1756	Bacteria	Bacteroidota	Bacteroidia	Sphingobacteriales	NS11-12_marine_group	NA	0	0	0	0	0	0	0	0	7	7	49	9	0	0	0	2	0	0	0	10	2	0	0	0	0	8	0	2	4	0	0	0	0	0	0	0	0	0	3	3	15	0	0
ASV1757	Bacteria	Gemmatimonadota	BD2-11_terrestrial_group	NA	NA	NA	0	0	0	0	0	0	0	0	0	0	0	32	0	21	0	18	0	0	0	0	0	0	0	0	0	0	0	0	0	0	0	0	0	0	0	0	0	0	0	15	45	0	0
ASV1758	Bacteria	Proteobacteria	Alphaproteobacteria	Rickettsiales	Rickettsiaceae	NA	0	0	0	0	0	0	0	0	0	0	0	0	0	0	0	0	0	0	0	0	0	16	115	0	0	0	0	0	0	0	0	0	0	0	0	0	0	0	0	0	0	0	0
ASV1759	Bacteria	Chloroflexi	Anaerolineae	SBR1031	A4b	NA	0	0	0	0	0	0	0	0	0	0	0	0	0	0	0	0	0	0	0	0	0	0	0	0	0	78	53	0	0	0	0	0	0	0	0	0	0	0	0	0	0	0	0
ASV1760	Bacteria	Verrucomicrobiota	Verrucomicrobiae	Opitutales	Opitutaceae	Opitutus	0	0	0	0	0	0	0	0	0	0	0	0	0	0	0	0	0	0	0	0	0	0	0	0	0	0	0	0	0	23	73	0	6	13	17	0	0	0	0	0	0	0	0
ASV1761	Bacteria	Proteobacteria	Gammaproteobacteria	Steroidobacterales	Woeseiaceae	Woeseia	0	0	0	0	0	0	0	0	0	0	0	30	0	13	0	6	0	0	0	0	0	0	0	0	0	0	0	0	0	0	0	0	0	0	0	0	0	0	0	0	82	0	0
ASV1762	Bacteria	Desulfobacterota	Desulfuromonadia	PB19	NA	NA	0	0	0	0	0	0	0	0	0	0	0	0	0	0	0	0	0	0	0	0	0	0	0	97	0	0	0	0	0	0	0	0	0	0	0	0	34	0	0	0	0	0	0
ASV1763	Bacteria	Proteobacteria	Gammaproteobacteria	JG36-TzT-191	NA	NA	0	0	0	0	0	0	130	0	0	0	0	0	0	0	0	0	0	0	0	0	0	0	0	0	0	0	0	0	0	0	0	0	0	0	0	0	0	0	0	0	0	0	0
ASV1764	Bacteria	Acidobacteriota	Thermoanaerobaculia	Thermoanaerobaculales	Thermoanaerobaculaceae	Subgroup_23	0	0	0	0	0	0	0	0	11	0	0	25	0	22	0	0	0	5	0	0	0	0	0	0	0	0	0	0	0	0	0	0	0	0	0	0	0	0	8	0	60	0	0
ASV1765	Archaea	Nanoarchaeota	Nanoarchaeia	Woesearchaeales	NA	NA	0	0	0	0	0	0	0	0	0	0	0	0	0	0	0	0	0	0	0	0	0	0	0	0	0	0	0	0	0	0	0	0	0	0	0	0	0	0	0	0	0	51	79
ASV1766	Bacteria	Bacteroidota	Bacteroidia	Flavobacteriales	NS9_marine_group	NA	0	0	0	0	0	0	0	0	0	0	0	0	0	0	0	0	0	0	0	0	0	0	0	0	0	0	0	0	0	0	0	0	0	0	0	0	0	0	0	0	0	72	58
ASV1767	Bacteria	Acidobacteriota	Vicinamibacteria	Vicinamibacterales	Vicinamibacteraceae	NA	0	129	0	0	0	0	0	0	0	0	0	0	0	0	0	0	0	0	0	0	0	0	0	0	0	0	0	0	0	0	0	0	0	0	0	0	0	0	0	0	0	0	0
ASV1768	Bacteria	Proteobacteria	Gammaproteobacteria	NA	NA	NA	0	0	0	0	0	0	0	0	0	0	0	0	0	0	0	0	0	0	0	0	0	0	0	0	0	0	0	0	0	0	0	0	0	0	0	3	60	19	13	0	35	0	0
ASV1769	Bacteria	Proteobacteria	Gammaproteobacteria	Cellvibrionales	Halieaceae	NA	0	0	0	0	0	0	0	0	0	0	0	0	0	0	0	0	0	0	0	0	0	0	0	0	0	0	0	0	0	0	0	0	0	0	0	0	0	40	0	28	62	0	0
ASV1770	Bacteria	Firmicutes	Clostridia	Lachnospirales	Lachnospiraceae	Blautia	0	0	0	0	0	0	0	0	0	0	0	0	0	0	0	0	0	0	0	0	0	0	0	0	0	0	0	0	0	0	0	0	0	0	0	0	0	0	129	0	0	0	0
ASV1771	Bacteria	Proteobacteria	Gammaproteobacteria	Burkholderiales	Comamonadaceae	Malikia	0	0	0	0	0	0	0	0	0	0	0	0	0	0	0	0	0	0	0	0	0	0	0	0	0	0	0	0	0	0	0	0	0	0	0	0	0	0	0	0	0	80	49
ASV1772	Bacteria	Bacteroidota	Bacteroidia	Sphingobacteriales	NA	NA	55	20	0	0	9	0	0	0	0	0	0	0	0	0	0	0	0	0	0	0	0	0	0	0	0	0	0	0	0	24	0	5	0	10	0	0	0	0	0	0	0	4	4
ASV1773	Bacteria	Proteobacteria	Gammaproteobacteria	Burkholderiales	Methylophilaceae	Methylotenera	59	0	0	0	35	0	0	0	0	0	0	0	0	0	0	0	0	0	0	0	0	0	35	0	0	0	0	0	0	0	0	0	0	0	0	0	0	0	0	0	0	0	0
ASV1774	Bacteria	Proteobacteria	Alphaproteobacteria	Rhodospirillales	Magnetospiraceae	NA	3	30	0	0	0	0	22	12	0	0	0	9	9	0	0	0	0	0	5	0	0	0	26	0	0	0	0	0	0	0	7	0	0	0	13	0	0	0	0	0	0	0	0
ASV1775	Bacteria	Calditrichota	Calditrichia	Calditrichales	Calditrichaceae	NA	0	0	0	0	0	0	0	0	7	0	6	0	0	18	0	18	0	0	0	0	0	35	0	22	0	9	0	0	0	0	0	0	0	0	0	0	0	0	16	0	0	0	0
ASV1776	Bacteria	Proteobacteria	Gammaproteobacteria	Salinisphaerales	Solimonadaceae	Fontimonas	0	0	0	0	0	0	0	0	0	0	0	0	0	0	0	0	0	0	0	0	0	0	0	0	0	0	0	0	0	0	0	0	0	0	0	0	0	60	0	0	69	0	0
ASV1777	Bacteria	Bacteroidota	Bacteroidia	Chitinophagales	Chitinophagaceae	Ferruginibacter	0	0	0	0	0	0	0	0	0	0	0	0	0	0	0	0	0	0	0	0	0	0	0	0	0	0	0	0	0	0	0	0	0	0	0	0	0	0	0	0	0	69	60
ASV1778	Bacteria	Chloroflexi	Anaerolineae	Anaerolineales	Anaerolineaceae	NA	0	0	0	0	0	0	0	0	10	0	0	12	0	0	0	0	0	0	0	0	0	0	0	41	0	0	0	0	0	0	0	0	0	0	0	0	40	0	0	0	26	0	0
ASV1779	Bacteria	Verrucomicrobiota	Verrucomicrobiae	Opitutales	Opitutaceae	Lacunisphaera	0	0	0	0	0	0	0	0	0	0	0	0	0	0	0	0	0	0	0	0	0	0	0	0	0	0	0	0	0	0	33	0	96	0	0	0	0	0	0	0	0	0	0
ASV1780	Bacteria	Proteobacteria	Gammaproteobacteria	Burkholderiales	Oxalobacteraceae	Janthinobacterium	0	0	0	0	0	0	0	0	0	0	0	0	0	0	0	0	0	0	0	0	0	0	0	0	0	0	0	0	0	0	0	0	0	0	0	0	0	0	0	0	0	88	40
ASV1781	Bacteria	Bacteroidota	Bacteroidia	Flavobacteriales	NA	NA	0	0	0	0	0	0	61	0	7	0	4	0	0	0	3	0	0	0	0	0	0	0	0	0	0	0	0	0	0	0	0	0	0	0	0	0	16	0	0	0	0	0	0
ASV1782	Bacteria	Bacteroidota	Bacteroidia	Chitinophagales	Saprospiraceae	Aureispira	0	0	0	0	0	0	0	0	25	0	0	0	0	0	0	12	0	0	0	0	0	0	0	6	0	0	0	0	0	0	0	0	0	0	0	0	26	0	0	0	25	0	0
ASV1783	Bacteria	NA	NA	NA	NA	NA	0	0	0	0	0	0	0	0	0	0	0	0	0	0	0	0	0	0	0	0	0	24	34	0	0	7	0	0	0	0	0	63	0	0	0	0	0	0	0	0	0	0	0
ASV1784	Bacteria	Planctomycetota	Planctomycetes	Pirellulales	Pirellulaceae	Pirellula	0	0	0	0	0	0	0	0	0	0	0	0	0	0	0	0	0	0	0	0	0	0	0	88	3	0	0	0	0	0	0	0	0	0	0	0	37	0	0	0	0	0	0
ASV1785	Bacteria	Verrucomicrobiota	Kiritimatiellae	WCHB1-41	NA	NA	0	0	0	0	0	0	0	0	0	0	0	0	0	0	0	0	0	0	0	0	0	0	0	0	0	0	0	0	0	0	0	0	0	0	0	0	0	0	0	0	0	75	53
ASV1786	Bacteria	Proteobacteria	Gammaproteobacteria	Burkholderiales	Comamonadaceae	Rhodoferax	0	0	0	0	0	0	0	0	0	0	0	0	0	0	0	0	0	0	0	0	0	0	0	0	0	0	0	0	0	0	0	0	0	0	0	0	0	0	0	0	0	74	54
ASV1787	Bacteria	NA	NA	NA	NA	NA	0	0	0	0	0	0	11	23	15	0	0	15	15	0	0	0	0	0	0	0	0	0	0	0	0	0	0	0	0	41	20	0	0	0	0	3	2	0	0	0	0	0	0
ASV1788	Bacteria	Actinobacteriota	Actinobacteria	PeM15	NA	NA	0	0	0	0	0	0	0	0	0	0	0	0	0	0	0	0	0	0	0	0	0	0	0	0	0	0	0	0	0	0	0	0	0	0	0	0	0	0	0	0	0	62	66
ASV1789	Bacteria	Proteobacteria	Gammaproteobacteria	Burkholderiales	Nitrosomonadaceae	MND1	0	0	57	0	70	0	0	0	0	0	0	0	0	0	0	0	0	0	0	0	0	0	0	0	0	0	0	0	0	0	0	0	0	0	0	0	0	0	0	0	0	0	0
ASV1790	Bacteria	Proteobacteria	Gammaproteobacteria	Burkholderiales	TRA3-20	NA	0	0	9	0	7	0	0	0	0	0	0	5	0	0	0	0	0	50	10	0	0	17	0	19	0	0	0	0	0	0	0	0	0	0	0	0	0	0	0	5	7	0	0
ASV1791	Bacteria	Proteobacteria	Alphaproteobacteria	Rhodospirillales	AEGEAN-169_marine_group	NA	0	0	0	0	0	0	73	0	0	0	0	0	0	0	0	0	0	0	0	0	0	0	0	0	0	0	0	0	0	0	0	0	0	0	0	54	0	0	0	0	0	0	0
ASV1792	Bacteria	Proteobacteria	Gammaproteobacteria	UBA10353_marine_group	NA	NA	0	0	0	0	0	0	0	0	0	0	0	20	0	15	0	0	0	55	0	0	0	0	0	0	0	0	0	0	0	0	0	0	0	0	0	0	0	0	0	0	38	0	0
ASV1793	Bacteria	NA	NA	NA	NA	NA	0	0	0	0	0	0	35	6	0	8	7	4	4	0	0	0	0	0	0	9	0	0	0	0	0	0	0	0	0	0	0	0	0	0	0	2	0	0	0	0	0	0	0
ASV1794	Bacteria	Proteobacteria	Gammaproteobacteria	Tenderiales	Tenderiaceae	Candidatus_Tenderia	0	0	0	0	0	0	0	0	3	7	0	0	0	0	0	0	0	0	0	0	0	0	0	0	22	0	15	0	24	0	0	0	0	0	0	0	0	7	0	39	11	0	0
ASV1795	Bacteria	Firmicutes	Bacilli	Erysipelotrichales	Erysipelotrichaceae	Dubosiella	0	0	0	0	0	0	0	0	0	0	0	0	0	37	0	0	0	90	0	0	0	0	0	0	0	0	0	0	0	0	0	0	0	0	0	0	0	0	0	0	0	0	0
ASV1796	Bacteria	Proteobacteria	Alphaproteobacteria	Puniceispirillales	SAR116_clade	NA	0	0	0	0	0	0	0	0	0	0	0	0	0	0	0	0	0	0	0	0	15	0	0	0	0	0	0	0	0	0	0	0	0	0	0	0	0	0	0	30	0	0	0
ASV1797	Bacteria	Bacteroidota	Bacteroidia	Sphingobacteriales	NS11-12_marine_group	NA	95	0	0	0	0	0	0	0	0	0	0	0	0	0	0	0	0	0	0	0	0	0	0	0	0	0	0	0	0	0	0	0	0	0	0	0	0	0	0	0	0	0	31
ASV1798	Bacteria	Proteobacteria	Alphaproteobacteria	Sphingomonadales	Sphingomonadaceae	Sphingoaurantiacus	0	7	14	44	0	31	0	0	0	0	0	0	0	0	0	0	0	0	0	0	0	0	0	0	0	0	0	0	0	4	27	0	0	0	0	0	0	0	0	0	0	0	0
ASV1799	Bacteria	Proteobacteria	Gammaproteobacteria	JG36-TzT-191	NA	NA	0	0	0	0	0	0	82	0	5	0	0	0	0	0	0	0	0	0	0	0	0	40	0	0	0	0	0	0	0	0	0	0	0	0	0	0	0	0	0	0	0	0	0
ASV1800	Bacteria	Bacteroidota	Bacteroidia	Flavobacteriales	Flavobacteriaceae	NA	0	0	0	0	0	0	0	0	0	0	0	0	0	0	82	0	0	0	0	0	0	0	0	0	0	0	0	0	0	0	0	0	0	0	0	0	0	0	0	0	0	0	0
ASV1801	Bacteria	Proteobacteria	Alphaproteobacteria	Micavibrionales	NA	NA	0	0	0	0	0	0	0	0	0	0	0	0	0	0	0	0	0	0	0	0	0	0	0	0	0	77	49	0	0	0	0	0	0	0	0	0	0	0	0	0	0	0	0
ASV1802	Bacteria	Bacteroidota	Bacteroidia	Flavobacteriales	Crocinitomicaceae	Fluviicola	0	0	0	0	0	0	0	0	0	0	0	0	0	0	0	0	0	0	0	0	0	0	0	0	0	0	0	0	0	0	0	0	0	0	0	0	0	0	0	0	0	76	50
ASV1803	Bacteria	Proteobacteria	Alphaproteobacteria	Acetobacterales	Acetobacteraceae	Roseomonas	0	0	0	0	0	0	0	0	0	0	0	0	0	0	0	0	0	0	0	0	0	0	0	0	0	0	0	0	0	0	0	0	0	0	0	0	0	0	0	0	0	71	55
ASV1804	Bacteria	Verrucomicrobiota	Verrucomicrobiae	Pedosphaerales	Pedosphaeraceae	SH3-11	39	86	0	0	0	0	0	0	0	0	0	0	0	0	0	0	0	0	0	0	0	0	0	0	0	0	0	0	0	0	0	0	0	0	0	0	0	0	0	0	0	0	0
ASV1805	Bacteria	Actinobacteriota	Thermoleophilia	Gaiellales	NA	NA	0	0	0	0	0	0	0	4	5	6	9	7	0	0	15	0	6	0	0	6	11	0	0	0	0	0	0	0	0	0	0	0	0	0	0	0	0	6	0	31	20	0	0
ASV1806	Bacteria	Verrucomicrobiota	Verrucomicrobiae	Opitutales	Opitutaceae	Opitutus	15	110	0	0	0	0	0	0	0	0	0	0	0	0	0	0	0	0	0	0	0	0	0	0	0	0	0	0	0	0	0	0	0	0	0	0	0	0	0	0	0	0	0
ASV1807	Bacteria	Bacteroidota	Bacteroidia	Flavobacteriales	Crocinitomicaceae	Fluviicola	0	0	0	0	10	0	0	0	0	0	0	0	0	0	0	0	0	0	0	0	0	0	0	0	0	0	0	0	0	0	0	0	0	0	0	0	0	0	0	0	0	62	53
ASV1808	Bacteria	Desulfobacterota	Desulfuromonadia	PB19	NA	NA	0	0	0	0	0	0	0	0	48	0	0	0	0	0	0	0	0	0	0	0	0	0	0	0	0	0	0	5	0	0	0	0	0	0	0	0	0	19	25	0	29	0	0
ASV1809	Bacteria	Proteobacteria	Gammaproteobacteria	Coxiellales	Coxiellaceae	Coxiella	0	0	0	0	0	0	0	12	101	0	0	12	12	0	0	0	0	0	0	0	0	0	0	0	0	0	0	0	0	0	0	0	0	0	0	0	0	0	0	0	0	0	0
ASV1810	Bacteria	Bacteroidota	Bacteroidia	Flavobacteriales	Crocinitomicaceae	NA	0	0	0	0	0	0	0	0	0	0	0	0	0	0	0	0	0	0	0	0	0	18	63	0	0	29	16	0	0	0	0	0	0	0	0	0	0	0	0	0	0	0	0
ASV1811	Bacteria	Proteobacteria	Gammaproteobacteria	Vibrionales	Vibrionaceae	Vibrio	0	0	0	0	0	0	0	10	0	0	0	0	0	21	0	0	0	0	31	0	0	0	0	14	0	0	0	0	0	0	0	0	0	0	0	28	22	0	0	0	0	0	0
ASV1812	Bacteria	Bdellovibrionota	Bdellovibrionia	Bacteriovoracales	Bacteriovoracaceae	NA	0	0	0	0	0	0	0	0	0	2	0	8	10	0	0	10	19	0	0	0	0	0	0	0	0	0	0	0	0	0	0	0	0	0	0	0	4	0	0	54	12	0	0
ASV1813	Bacteria	Acidobacteriota	Thermoanaerobaculia	Thermoanaerobaculales	Thermoanaerobaculaceae	Subgroup_23	0	0	0	0	0	0	0	0	0	0	0	0	0	16	0	32	0	0	0	0	0	17	0	0	0	0	0	0	0	0	0	0	0	0	0	0	0	0	0	0	60	0	0
ASV1814	Bacteria	Proteobacteria	Alphaproteobacteria	Puniceispirillales	SAR116_clade	Candidatus_Puniceispirillum	0	0	0	0	0	0	0	0	0	0	0	0	0	0	0	0	0	0	124	0	0	0	0	0	0	0	0	0	0	0	0	0	0	0	0	0	0	0	0	0	0	0	0
ASV1815	Bacteria	Cyanobacteria	Cyanobacteriia	Cyanobacteriales	Phormidiaceae	Planktothrix_NIVA-CYA_15	35	0	0	0	89	0	0	0	0	0	0	0	0	0	0	0	0	0	0	0	0	0	0	0	0	0	0	0	0	0	0	0	0	0	0	0	0	0	0	0	0	0	0
ASV1816	Bacteria	Bacteroidota	Bacteroidia	Flavobacteriales	Crocinitomicaceae	Fluviicola	0	0	0	0	0	0	0	0	11	0	0	0	0	36	0	0	0	0	0	0	0	0	0	21	0	5	0	0	0	0	0	0	0	0	0	0	52	0	0	0	0	0	0
ASV1817	Bacteria	Proteobacteria	Gammaproteobacteria	NA	NA	NA	0	0	0	0	0	0	0	0	3	0	0	6	13	0	14	0	0	0	0	0	0	0	0	0	0	0	0	0	0	0	0	0	0	0	0	0	0	4	0	54	31	0	0
ASV1818	Bacteria	Proteobacteria	Gammaproteobacteria	NA	NA	NA	0	0	0	0	0	0	0	0	0	25	41	17	6	0	0	0	0	0	0	0	0	0	0	0	0	0	0	0	0	0	0	0	0	0	0	0	0	0	0	14	22	0	0
ASV1819	Bacteria	Actinobacteriota	Actinobacteria	Frankiales	Sporichthyaceae	Candidatus_Planktophila	46	56	0	0	22	0	0	0	0	0	0	0	0	0	0	0	0	0	0	0	0	0	0	0	0	0	0	0	0	0	0	0	0	0	0	0	0	0	0	0	0	0	0
ASV1820	Bacteria	Proteobacteria	Gammaproteobacteria	Burkholderiales	Burkholderiaceae	Limnobacter	26	63	0	0	35	0	0	0	0	0	0	0	0	0	0	0	0	0	0	0	0	0	0	0	0	0	0	0	0	0	0	0	0	0	0	0	0	0	0	0	0	0	0
ASV1821	Bacteria	Proteobacteria	Alphaproteobacteria	Rhodospirillales	Magnetospiraceae	NA	0	0	0	0	0	0	58	13	0	0	0	0	0	0	0	0	0	0	0	0	0	0	0	0	0	0	0	0	0	0	18	0	0	0	18	13	0	0	0	0	0	0	0
ASV1822	Bacteria	Bacteroidota	Bacteroidia	Flavobacteriales	Crocinitomicaceae	Crocinitomix	0	0	0	0	0	0	0	0	9	0	68	0	0	11	5	0	0	0	0	0	0	0	0	0	0	0	0	0	0	0	0	0	0	0	0	0	0	0	0	0	0	0	0
ASV1823	Bacteria	Proteobacteria	Gammaproteobacteria	Gammaproteobacteria_Incertae_Sedis	Unknown_Family	NA	0	0	0	0	0	0	0	0	0	0	0	30	20	0	0	0	0	0	0	0	0	0	0	0	0	0	0	0	0	0	0	0	0	0	0	0	0	0	0	32	42	0	0
ASV1824	Bacteria	Proteobacteria	Alphaproteobacteria	Rhizobiales	Hyphomicrobiaceae	Filomicrobium	0	0	0	0	0	0	0	0	0	0	0	14	0	0	0	44	0	0	0	0	0	0	0	0	0	0	0	0	0	0	0	0	0	0	0	0	0	0	0	0	23	0	0
ASV1825	Bacteria	Actinobacteriota	Acidimicrobiia	Microtrichales	Ilumatobacteraceae	CL500-29_marine_group	0	0	0	0	0	0	0	0	0	0	0	0	0	0	0	0	0	0	0	0	0	0	0	73	32	12	8	0	0	0	0	0	0	0	0	0	0	0	0	0	0	0	0
ASV1826	Bacteria	Actinobacteriota	Acidimicrobiia	Microtrichales	Ilumatobacteraceae	Ilumatobacter	0	0	0	0	0	0	0	0	0	0	0	0	0	0	0	0	0	0	0	0	0	0	0	0	0	113	11	0	0	0	0	0	0	0	0	0	0	0	0	0	0	0	0
ASV1827	Bacteria	Verrucomicrobiota	Verrucomicrobiae	Pedosphaerales	Pedosphaeraceae	NA	116	7	0	0	0	0	0	0	0	0	0	0	0	0	0	0	0	0	0	0	0	0	0	0	0	0	0	0	0	0	0	0	0	0	0	0	0	0	0	0	0	0	0
ASV1828	Bacteria	Firmicutes	Bacilli	Izemoplasmatales	NA	NA	0	0	0	35	0	0	0	19	4	0	0	0	0	0	0	0	0	0	0	0	7	0	0	0	0	0	0	0	0	0	0	0	0	0	0	0	0	25	0	30	0	0	0
ASV1829	Bacteria	Proteobacteria	Alphaproteobacteria	Rhizobiales	KF-JG30-B3	NA	0	0	0	0	0	0	32	15	10	20	4	0	0	0	0	0	0	0	0	0	0	0	0	0	0	0	0	0	0	0	0	0	0	0	0	0	0	7	14	0	7	0	0
ASV1830	Bacteria	Planctomycetota	Planctomycetes	Pirellulales	Pirellulaceae	Rubripirellula	0	0	0	0	0	0	0	0	0	2	0	0	0	0	0	0	0	0	0	0	0	0	0	14	0	0	0	0	0	0	0	0	0	0	0	0	0	22	19	3	56	0	0
ASV1831	Bacteria	Proteobacteria	Gammaproteobacteria	Burkholderiales	Nitrosomonadaceae	mle1-7	0	0	0	0	0	0	0	0	0	0	0	0	0	0	53	0	0	0	0	0	0	0	0	0	0	0	0	0	0	0	0	0	0	0	0	0	0	0	0	70	0	0	0
ASV1832	Bacteria	Bacteroidota	Bacteroidia	Sphingobacteriales	env.OPS_17	NA	40	6	3	0	23	0	0	0	0	0	0	0	0	0	0	0	0	0	0	0	0	33	18	0	0	0	0	0	0	0	0	0	0	0	0	0	0	0	0	0	0	0	0
ASV1833	Bacteria	Proteobacteria	Gammaproteobacteria	Nitrosococcales	Nitrosococcaceae	NA	0	0	0	0	0	0	44	3	41	0	19	0	0	0	0	0	0	0	0	0	0	0	0	0	0	0	0	0	0	0	0	0	0	0	0	0	7	0	0	0	5	0	0
ASV1834	Bacteria	Bacteroidota	Bacteroidia	Flavobacteriales	Cryomorphaceae	NS10_marine_group	0	0	0	0	0	0	0	0	0	0	0	0	0	61	59	0	0	0	0	0	0	0	0	0	0	0	0	0	0	0	0	0	0	0	0	0	0	0	0	0	0	0	0
ASV1835	Bacteria	Verrucomicrobiota	Omnitrophia	Omnitrophales	Omnitrophaceae	Candidatus_Omnitrophus	0	0	0	0	0	0	0	0	0	0	0	0	0	0	0	0	0	0	4	2	13	0	0	0	0	0	0	0	0	0	0	0	0	0	0	0	0	0	0	0	0	48	52
ASV1836	Bacteria	Actinobacteriota	Acidimicrobiia	Microtrichales	Ilumatobacteraceae	CL500-29_marine_group	0	0	0	0	0	0	0	0	0	0	0	0	0	0	0	0	0	0	0	0	0	122	0	0	0	0	0	0	0	0	0	0	0	0	0	0	0	0	0	0	0	0	0
ASV1837	Bacteria	RCP2-54	NA	NA	NA	NA	22	0	41	0	59	0	0	0	0	0	0	0	0	0	0	0	0	0	0	0	0	0	0	0	0	0	0	0	0	0	0	0	0	0	0	0	0	0	0	0	0	0	0
ASV1838	Bacteria	Verrucomicrobiota	Verrucomicrobiae	Methylacidiphilales	Methylacidiphilaceae	NA	9	0	0	0	0	0	0	0	0	0	0	0	0	0	0	0	0	0	0	0	0	0	0	0	0	0	0	0	0	0	0	5	0	89	0	0	0	0	0	0	0	0	20
ASV1839	Bacteria	Proteobacteria	Alphaproteobacteria	NA	NA	NA	0	0	0	0	0	0	0	14	4	65	33	6	6	0	0	0	0	0	0	0	0	0	0	0	0	0	0	0	0	0	0	0	0	0	0	0	0	0	0	0	0	0	0
ASV1840	Bacteria	Proteobacteria	Gammaproteobacteria	Oceanospirillales	Pseudohongiellaceae	Pseudohongiella	0	0	0	0	0	0	0	0	0	97	25	0	0	0	0	0	0	0	0	0	0	0	0	0	0	0	0	0	0	0	0	0	0	0	0	0	0	0	0	0	0	0	0
ASV1841	Bacteria	Proteobacteria	Gammaproteobacteria	Cellvibrionales	Spongiibacteraceae	BD1-7_clade	0	0	0	0	0	0	0	0	0	0	0	0	0	0	0	0	0	0	0	0	0	47	75	0	0	0	0	0	0	0	0	0	0	0	0	0	0	0	0	0	0	0	0
ASV1842	Bacteria	Proteobacteria	Alphaproteobacteria	Caulobacterales	Hyphomonadaceae	Hyphomonas	0	0	0	0	0	0	0	0	0	0	0	0	0	0	0	0	0	0	0	0	0	0	0	0	0	0	0	0	0	0	0	0	0	0	0	0	0	52	0	0	70	0	0
ASV1843	Bacteria	Bacteroidota	Bacteroidia	Flavobacteriales	Flavobacteriaceae	Flavobacterium	0	0	0	0	0	0	0	0	0	0	0	0	0	0	0	0	0	0	0	0	0	0	0	0	0	0	0	0	0	0	0	0	0	0	0	0	0	0	0	0	0	62	60
ASV1844	Bacteria	Proteobacteria	Alphaproteobacteria	Sphingomonadales	Sphingomonadaceae	Novosphingobium	0	0	0	0	40	16	0	0	0	0	0	0	0	0	0	0	0	0	0	0	0	0	0	0	0	0	0	0	0	0	0	0	0	0	0	0	0	0	0	0	0	33	33
ASV1845	Bacteria	Bdellovibrionota	Bdellovibrionia	Bacteriovoracales	Bacteriovoracaceae	Peredibacter	0	0	0	0	17	0	40	0	0	0	0	0	0	0	0	0	0	0	0	0	0	0	40	0	0	0	0	0	0	0	0	0	0	0	0	0	0	0	0	0	0	0	25
ASV1846	Bacteria	Chloroflexi	KD4-96	NA	NA	NA	0	0	0	0	0	0	0	0	0	0	0	0	0	0	0	0	0	0	0	0	0	0	0	0	0	0	0	0	0	6	0	102	14	0	0	0	0	0	0	0	0	0	0
ASV1847	Bacteria	Desulfobacterota	Desulfuromonadia	PB19	NA	NA	0	0	0	0	0	0	0	17	36	0	0	10	0	0	0	0	0	0	0	0	0	0	0	0	0	0	0	0	0	0	0	0	0	0	0	0	0	11	16	7	20	0	0
ASV1848	Bacteria	Actinobacteriota	Actinobacteria	Micrococcales	Microbacteriaceae	NA	0	0	0	0	0	0	0	0	28	0	0	0	0	0	0	0	0	0	0	0	0	0	0	0	0	0	0	0	0	0	0	0	0	0	0	0	0	0	0	0	0	0	0
ASV1849	Bacteria	Firmicutes	Clostridia	Peptostreptococcales-Tissierellales	Peptostreptococcales-Tissierellales_fa	Anaerococcus	0	0	0	0	0	0	0	0	0	0	0	0	0	0	0	0	0	121	0	0	0	0	0	0	0	0	0	0	0	0	0	0	0	0	0	0	0	0	0	0	0	0	0
ASV1850	Bacteria	Bacteroidota	Bacteroidia	Flavobacteriales	Crocinitomicaceae	Fluviicola	0	0	0	0	0	0	0	0	0	0	0	0	0	0	0	0	0	0	0	0	0	0	0	28	0	0	0	0	0	0	0	0	0	0	0	0	93	0	0	0	0	0	0
ASV1851	Bacteria	Proteobacteria	Alphaproteobacteria	SAR11_clade	Clade_I	Clade_Ib	0	0	0	0	0	0	0	0	0	0	0	0	0	0	0	0	0	0	0	0	0	0	0	0	0	0	0	0	0	0	0	0	0	24	97	0	0	0	0	0	0	0	0
ASV1852	Bacteria	Bacteroidota	Bacteroidia	Chitinophagales	Chitinophagaceae	Edaphobaculum	0	0	0	0	0	0	0	0	0	0	0	0	0	0	0	0	0	0	0	0	0	0	0	0	0	0	0	0	0	0	0	0	0	0	0	0	0	0	0	0	0	65	56
ASV1853	Bacteria	Verrucomicrobiota	Verrucomicrobiae	Chthoniobacterales	Chthoniobacteraceae	LD29	0	0	0	0	0	0	0	0	0	0	0	0	0	0	0	0	0	0	0	0	0	0	0	0	0	0	0	0	0	0	0	0	0	0	0	0	0	0	0	0	0	0	0
ASV1854	Bacteria	Bacteroidota	Bacteroidia	Sphingobacteriales	NS11-12_marine_group	NA	0	0	0	0	0	0	28	0	0	0	0	0	0	0	0	0	0	0	0	0	0	28	54	0	0	0	0	0	0	4	2	0	0	0	0	0	0	0	0	0	0	0	0
ASV1855	Bacteria	Campilobacterota	Campylobacteria	Campylobacterales	Arcobacteraceae	NA	0	0	0	0	0	0	0	8	2	0	0	6	6	0	0	0	0	0	0	0	0	0	0	0	0	23	82	0	0	0	0	0	0	0	0	0	0	0	0	0	0	0	0
ASV1856	Bacteria	Actinobacteriota	Thermoleophilia	Solirubrobacterales	Solirubrobacteraceae	Conexibacter	0	0	0	0	0	0	0	0	0	0	0	0	0	0	0	0	0	0	0	0	0	0	0	0	0	0	0	0	0	45	0	64	0	0	12	0	0	0	0	0	0	0	0
ASV1857	Bacteria	Desulfobacterota	Desulfuromonadia	Bradymonadales	NA	NA	0	0	0	0	0	0	0	0	0	0	0	0	0	0	0	0	0	0	0	0	0	0	0	0	0	0	0	0	0	0	0	0	0	0	0	0	0	0	0	0	0	61	59
ASV1858	Bacteria	Myxococcota	Polyangia	Polyangiales	Sandaracinaceae	Sandaracinus	0	0	0	0	0	0	0	0	38	0	0	0	0	0	0	0	0	0	0	0	0	0	0	0	0	0	0	0	0	0	0	0	0	0	0	0	0	0	0	0	0	0	0
ASV1859	Bacteria	Proteobacteria	Gammaproteobacteria	Steroidobacterales	Steroidobacteraceae	NA	0	0	0	0	0	0	0	0	9	0	6	0	0	0	0	0	0	0	0	0	0	0	0	39	0	19	0	0	0	0	0	0	0	0	0	0	0	15	11	0	22	0	0
ASV1860	Bacteria	Bacteroidota	Bacteroidia	Flavobacteriales	Flavobacteriaceae	Formosa	0	0	0	0	0	0	0	0	8	8	15	0	0	0	0	0	0	0	0	0	0	0	0	0	0	0	0	0	0	0	0	0	0	0	0	0	0	0	0	0	0	0	0
ASV1861	Bacteria	Bacteroidota	Rhodothermia	Rhodothermales	Rhodothermaceae	NA	0	0	0	0	0	0	0	0	0	0	0	38	0	16	0	0	0	0	0	0	0	0	0	0	0	0	0	0	0	0	0	0	0	0	0	0	0	0	0	0	66	0	0
ASV1862	Archaea	Crenarchaeota	Nitrososphaeria	Nitrosopumilales	Nitrosopumilaceae	Candidatus_Nitrosopumilus	0	0	0	0	0	0	0	0	0	0	0	34	0	61	0	0	0	0	0	0	0	0	0	0	0	0	0	0	0	0	0	0	0	0	0	0	0	0	0	0	25	0	0
ASV1863	Bacteria	Proteobacteria	Gammaproteobacteria	Legionellales	Legionellaceae	Legionella	0	0	0	0	0	0	0	0	0	0	0	0	0	0	0	0	0	0	0	0	0	12	94	0	0	0	0	0	0	0	0	0	14	0	0	0	0	0	0	0	0	0	0
ASV1864	Bacteria	Desulfobacterota	Desulfuromonadia	PB19	NA	NA	0	0	0	0	0	0	0	0	26	0	13	6	0	40	0	12	0	0	0	0	0	0	0	0	0	0	0	0	0	0	0	0	0	0	0	0	0	0	10	0	13	0	0
ASV1865	Bacteria	Verrucomicrobiota	Verrucomicrobiae	Opitutales	Opitutaceae	Opitutus	43	0	0	0	76	0	0	0	0	0	0	0	0	0	0	0	0	0	0	0	0	0	0	0	0	0	0	0	0	0	0	0	0	0	0	0	0	0	0	0	0	0	0
ASV1866	Bacteria	Proteobacteria	Gammaproteobacteria	Oceanospirillales	Pseudohongiellaceae	Pseudohongiella	0	0	0	0	0	0	0	0	0	0	0	45	0	0	0	0	0	0	0	0	0	0	0	0	0	0	0	0	0	0	0	0	0	0	0	0	0	0	5	0	70	0	0
ASV1867	Bacteria	Proteobacteria	Alphaproteobacteria	Rhodobacterales	Rhodobacteraceae	NA	0	0	0	0	0	0	0	0	0	0	0	0	0	0	0	0	0	0	0	0	0	0	0	29	90	0	0	0	0	0	0	0	0	0	0	0	0	0	0	0	0	0	0
ASV1868	Bacteria	Proteobacteria	Gammaproteobacteria	Steroidobacterales	Steroidobacteraceae	NA	21	0	22	0	75	0	0	0	0	0	0	0	0	0	0	0	0	0	0	0	0	0	0	0	0	0	0	0	0	0	0	0	0	0	0	0	0	0	0	0	0	0	0
ASV1869	Bacteria	Bacteroidota	Bacteroidia	Flavobacteriales	Crocinitomicaceae	Crocinitomix	0	0	0	0	0	0	0	0	14	0	0	0	0	0	0	0	0	0	0	0	0	0	0	0	0	29	0	0	0	0	0	70	3	0	0	0	4	0	0	0	0	0	0
ASV1870	Bacteria	Bacteroidota	Bacteroidia	Flavobacteriales	Flavobacteriaceae	Flavobacterium	0	0	0	0	0	0	0	0	0	0	0	0	0	0	0	0	0	0	0	0	0	107	12	0	0	0	0	0	0	0	0	0	0	0	0	0	0	0	0	0	0	0	0
ASV1871	Bacteria	Verrucomicrobiota	Verrucomicrobiae	Pedosphaerales	Pedosphaeraceae	NA	7	0	29	0	36	0	0	0	0	0	0	0	0	0	0	0	0	0	0	0	0	14	0	3	0	0	0	0	0	3	0	24	0	3	0	0	0	0	0	0	0	0	0
ASV1872	Bacteria	Verrucomicrobiota	Omnitrophia	Omnitrophales	Omnitrophaceae	Candidatus_Omnitrophus	0	0	0	0	15	0	0	0	0	0	0	0	0	0	0	0	0	0	0	0	0	0	0	0	0	0	0	0	0	0	0	0	0	0	0	0	0	0	0	0	0	46	57
ASV1873	Bacteria	Bdellovibrionota	Oligoflexia	Silvanigrellales	Silvanigrellaceae	NA	0	0	0	0	0	0	7	0	43	0	0	0	0	0	0	0	0	0	0	0	0	0	0	0	0	0	0	0	0	0	0	0	0	0	0	0	0	0	0	0	0	0	0
ASV1874	Bacteria	Bacteroidota	Bacteroidia	Chitinophagales	Chitinophagaceae	Ferruginibacter	0	0	0	0	0	0	0	0	0	0	0	0	0	0	0	0	0	0	0	0	0	0	0	0	0	0	0	0	0	0	0	0	0	0	0	0	0	0	0	0	0	61	57
ASV1875	Bacteria	Proteobacteria	Gammaproteobacteria	Burkholderiales	Sutterellaceae	NA	0	0	0	0	0	0	0	0	0	0	0	0	0	0	0	0	0	0	0	0	0	0	0	0	0	0	0	0	0	0	0	0	0	0	0	0	0	0	0	0	0	63	55
ASV1876	Bacteria	Bacteroidota	Bacteroidia	Chitinophagales	Chitinophagaceae	Ferruginibacter	0	0	0	0	0	0	0	0	0	0	0	0	0	0	0	0	0	0	0	0	0	0	0	0	0	0	0	0	0	0	0	0	0	0	0	0	0	0	0	0	0	34	84
ASV1877	Bacteria	Proteobacteria	Gammaproteobacteria	Burkholderiales	Nitrosomonadaceae	Ellin6067	0	0	9	0	0	0	8	0	0	0	0	0	0	0	0	0	0	0	0	0	0	27	10	0	0	0	0	0	0	10	3	38	2	11	0	0	0	0	0	0	0	0	0
ASV1878	Bacteria	SAR324_clade(Marine_group_B)	NA	NA	NA	NA	0	0	0	0	0	0	117	0	0	0	0	0	0	0	0	0	0	0	0	0	0	0	0	0	0	0	0	0	0	0	0	0	0	0	0	0	0	0	0	0	0	0	0
ASV1879	Bacteria	Cyanobacteria	Cyanobacteriia	Synechococcales	Cyanobiaceae	Cyanobium_PCC-6307	0	0	0	0	0	0	0	0	34	0	0	0	0	0	0	0	0	0	0	0	0	0	0	0	0	0	0	0	0	0	0	0	0	0	0	0	0	34	0	0	0	0	0
ASV1880	Bacteria	Desulfobacterota	NA	NA	NA	NA	100	0	0	0	16	0	0	0	0	0	0	0	0	0	0	0	0	0	0	0	0	0	0	0	0	0	0	0	0	0	0	0	0	0	0	0	0	0	0	0	0	0	0
ASV1881	Bacteria	Proteobacteria	Gammaproteobacteria	Gammaproteobacteria_Incertae_Sedis	Unknown_Family	NA	0	0	0	0	0	0	0	0	0	0	0	0	0	0	0	0	0	0	0	0	0	0	0	0	0	0	0	0	0	0	0	0	0	0	0	0	0	44	0	0	60	0	0
ASV1882	Bacteria	Firmicutes	Clostridia	Clostridiales	Clostridiaceae	Clostridium_sensu_stricto_1	0	0	0	0	0	0	0	0	0	0	0	0	0	0	0	0	0	0	0	0	0	0	0	0	0	0	0	0	0	0	0	0	0	0	0	0	0	0	116	0	0	0	0
ASV1883	Bacteria	Proteobacteria	Gammaproteobacteria	Burkholderiales	Burkholderiaceae	Polynucleobacter	0	0	0	0	0	0	0	0	0	0	0	0	0	0	0	0	0	0	0	0	0	0	0	0	0	0	0	0	0	0	0	0	0	0	0	0	0	0	0	0	0	55	62
ASV1884	Bacteria	Proteobacteria	Gammaproteobacteria	OM182_clade	NA	NA	0	0	0	0	0	0	0	0	0	0	0	0	0	0	0	0	0	0	31	0	6	0	0	0	0	0	25	16	39	0	0	0	0	0	0	0	0	0	0	0	0	0	0
ASV1885	Bacteria	Firmicutes	Clostridia	Peptostreptococcales-Tissierellales	Peptostreptococcaceae	Paraclostridium	0	0	0	1	0	0	0	0	0	0	3	12	0	54	11	3	0	0	0	3	2	0	0	0	0	0	0	0	0	0	0	0	0	0	0	0	0	0	0	0	11	0	0
ASV1886	Bacteria	Chloroflexi	Anaerolineae	Anaerolineales	Anaerolineaceae	NA	0	0	0	0	0	0	0	0	8	0	0	0	0	0	0	0	0	0	0	0	0	0	0	30	0	6	0	5	0	0	0	0	0	0	0	0	46	8	5	0	9	0	0
ASV1887	Bacteria	Proteobacteria	Gammaproteobacteria	NA	NA	NA	0	0	0	0	0	0	0	7	8	0	0	6	14	3	11	8	8	0	0	0	0	0	0	0	0	0	0	0	0	0	0	0	0	0	0	0	0	9	4	26	14	0	0
ASV1888	Bacteria	Bdellovibrionota	Bdellovibrionia	Bacteriovoracales	Bacteriovoracaceae	Peredibacter	0	0	0	0	0	0	0	13	11	0	0	11	11	0	0	0	0	0	0	0	0	0	0	0	0	0	0	0	0	0	0	0	0	0	0	0	0	0	0	0	0	0	0
ASV1889	Bacteria	Proteobacteria	Alphaproteobacteria	Puniceispirillales	SAR116_clade	NA	0	0	0	0	0	0	0	0	0	19	0	0	0	0	36	0	0	0	0	0	18	0	0	0	0	0	0	0	0	0	0	0	0	0	0	0	0	0	0	12	0	0	0
ASV1890	Bacteria	Proteobacteria	Gammaproteobacteria	Steroidobacterales	Woeseiaceae	JTB255_marine_benthic_group	0	0	0	0	0	0	0	0	0	0	0	25	0	27	0	7	0	0	0	4	0	8	0	0	0	0	0	0	0	0	0	0	0	0	0	0	0	0	0	0	46	0	0
ASV1891	Bacteria	Bacteroidota	Bacteroidia	Flavobacteriales	Flavobacteriaceae	NS5_marine_group	0	0	0	0	0	0	0	0	0	0	0	0	0	0	0	0	0	0	0	0	0	0	0	0	115	0	0	0	0	0	0	0	0	0	0	0	0	0	0	0	0	0	0
ASV1892	Bacteria	Bacteroidota	Bacteroidia	Flavobacteriales	Crocinitomicaceae	Fluviicola	0	0	0	0	0	0	0	0	0	0	0	0	0	0	0	0	0	0	0	0	0	0	0	0	0	0	0	0	0	19	0	0	0	76	20	0	0	0	0	0	0	0	0
ASV1893	Bacteria	Proteobacteria	Alphaproteobacteria	Rhodobacterales	Rhodobacteraceae	NA	0	0	0	0	0	0	0	0	0	0	0	0	0	0	0	0	0	0	0	0	0	0	0	0	0	0	0	0	0	0	0	0	0	0	0	0	0	45	0	0	70	0	0
ASV1894	Bacteria	Proteobacteria	Alphaproteobacteria	Rhodobacterales	Rhodobacteraceae	Pseudorhodobacter	44	0	0	0	71	0	0	0	0	0	0	0	0	0	0	0	0	0	0	0	0	0	0	0	0	0	0	0	0	0	0	0	0	0	0	0	0	0	0	0	0	0	0
ASV1895	Bacteria	Proteobacteria	Gammaproteobacteria	SS1-B-09-64	NA	NA	0	0	0	0	0	0	0	0	29	0	0	0	0	0	0	0	0	0	0	0	0	0	0	0	0	0	0	0	0	0	0	0	0	0	0	0	15	45	0	0	27	0	0
ASV1896	Bacteria	Desulfobacterota	Desulfuromonadia	PB19	NA	NA	0	0	0	0	0	0	0	0	19	0	8	0	0	0	0	8	0	0	0	0	0	0	0	6	0	0	0	0	0	0	0	0	0	0	0	0	34	12	14	0	14	0	0
ASV1897	Bacteria	Bacteroidota	Bacteroidia	Chitinophagales	Saprospiraceae	NA	0	0	0	0	0	0	0	0	38	0	77	0	0	0	0	0	0	0	0	0	0	0	0	0	0	0	0	0	0	0	0	0	0	0	0	0	0	0	0	0	0	0	0
ASV1898	Bacteria	Proteobacteria	Gammaproteobacteria	Pseudomonadales	Moraxellaceae	NA	0	0	0	0	0	0	0	0	0	0	0	0	0	0	0	0	0	0	0	0	0	84	31	0	0	0	0	0	0	0	0	0	0	0	0	0	0	0	0	0	0	0	0
ASV1899	Bacteria	Verrucomicrobiota	Verrucomicrobiae	Pedosphaerales	Pedosphaeraceae	SH3-11	29	11	0	0	74	0	0	0	0	0	0	0	0	0	0	0	0	0	0	0	0	0	0	0	0	0	0	0	0	0	0	0	0	0	0	0	0	0	0	0	0	0	0
ASV1900	Bacteria	Bacteroidota	Bacteroidia	Cytophagales	Microscillaceae	OLB12	0	0	18	0	10	0	0	0	0	0	0	0	0	0	0	0	0	0	0	0	0	36	0	25	0	0	0	0	0	0	0	20	0	6	0	0	0	0	0	0	0	0	0
ASV1901	Bacteria	Proteobacteria	Gammaproteobacteria	Vibrionales	Vibrionaceae	Vibrio	0	0	0	0	0	0	94	11	0	0	0	0	0	0	0	0	0	0	0	0	0	0	0	0	0	0	0	0	0	0	0	0	0	0	0	0	0	0	0	0	0	0	0
ASV1902	Bacteria	Gemmatimonadota	BD2-11_terrestrial_group	NA	NA	NA	0	0	0	0	0	0	0	0	8	0	7	0	0	22	0	3	0	0	0	0	0	3	0	13	0	7	0	0	6	0	0	0	0	0	0	0	0	9	9	0	20	0	0
ASV1903	Bacteria	Proteobacteria	Gammaproteobacteria	Burkholderiales	Rhodocyclaceae	Denitromonas	0	0	0	0	0	0	0	0	0	0	20	0	0	0	0	0	0	0	0	0	0	0	0	0	0	0	0	0	0	0	0	0	0	0	0	0	0	0	0	48	46	0	0
ASV1904	Bacteria	Proteobacteria	Alphaproteobacteria	Rhodospirillales	Magnetospiraceae	NA	0	0	0	0	0	0	0	0	0	0	0	29	0	26	0	15	0	0	0	0	0	0	0	0	0	0	0	0	0	0	0	0	0	0	0	0	0	0	0	0	45	0	0
ASV1905	Bacteria	Latescibacterota	NA	NA	NA	NA	102	0	0	0	0	0	0	0	0	0	0	0	0	0	0	0	0	0	0	0	0	0	0	0	0	0	0	0	0	0	0	0	0	0	0	0	0	0	0	0	0	6	5
ASV1906	Bacteria	Verrucomicrobiota	Verrucomicrobiae	Opitutales	Opitutaceae	Opitutus	79	35	0	0	0	0	0	0	0	0	0	0	0	0	0	0	0	0	0	0	0	0	0	0	0	0	0	0	0	0	0	0	0	0	0	0	0	0	0	0	0	0	0
ASV1907	Bacteria	Proteobacteria	Gammaproteobacteria	Burkholderiales	Burkholderiaceae	Lautropia	0	0	9	0	0	0	0	0	0	0	0	11	0	18	0	0	0	22	0	0	0	38	0	0	0	0	0	0	0	0	0	0	0	0	0	0	0	0	0	0	17	0	0
ASV1908	Bacteria	Bacteroidota	Bacteroidia	Flavobacteriales	Flavobacteriaceae	NA	0	0	0	29	0	0	0	0	0	0	0	0	0	0	0	0	0	0	0	0	0	0	0	0	70	0	0	0	0	0	0	0	0	0	14	0	0	0	0	0	0	0	0
ASV1909	Bacteria	Proteobacteria	Alphaproteobacteria	Acetobacterales	Acetobacteraceae	Roseomonas	0	0	0	0	0	0	17	0	0	0	0	0	0	0	0	0	0	0	0	2	0	31	16	16	0	0	0	0	0	0	0	2	2	6	0	3	10	0	0	0	0	0	0
ASV1910	Bacteria	Bdellovibrionota	Bdellovibrionia	Bdellovibrionales	Bdellovibrionaceae	OM27_clade	0	0	0	0	0	0	0	0	10	0	28	7	0	0	0	0	0	0	0	0	0	0	0	0	0	0	0	0	0	0	0	0	0	0	0	0	11	4	0	0	25	0	0
ASV1911	Bacteria	Proteobacteria	Gammaproteobacteria	Steroidobacterales	Woeseiaceae	Woeseia	0	0	0	0	0	0	0	0	0	0	0	0	0	0	0	0	0	27	0	0	0	31	0	0	0	0	0	0	0	0	0	0	0	0	0	0	13	0	0	0	43	0	0
ASV1912	Bacteria	Planctomycetota	Planctomycetes	Planctomycetales	Rubinisphaeraceae	NA	0	0	0	0	0	0	0	0	0	0	0	0	0	0	0	0	0	0	0	0	0	0	0	0	0	0	0	0	0	0	0	0	0	0	0	0	88	0	0	0	0	0	0
ASV1913	Bacteria	Bacteroidota	Bacteroidia	Chitinophagales	Chitinophagaceae	Dinghuibacter	69	0	0	0	0	0	0	0	0	0	0	0	0	0	0	0	0	0	0	0	0	36	9	0	0	0	0	0	0	0	0	0	0	0	0	0	0	0	0	0	0	0	0
ASV1914	Bacteria	Bacteroidota	Bacteroidia	Cytophagales	Microscillaceae	NA	0	0	24	0	0	0	0	0	0	0	0	0	0	0	0	0	0	16	0	0	0	39	35	0	0	0	0	0	0	0	0	0	0	0	0	0	0	0	0	0	0	0	0
ASV1915	Bacteria	Bdellovibrionota	Oligoflexia	Oligoflexales	NA	NA	0	0	0	0	0	0	0	18	51	0	4	0	0	0	0	0	0	0	0	0	0	0	0	0	0	0	0	0	0	0	0	0	0	0	0	0	0	20	20	0	0	0	0
ASV1916	Bacteria	Proteobacteria	Alphaproteobacteria	Rhizobiales	Rhizobiaceae	Nitratireductor	0	0	0	0	0	0	0	0	0	0	61	0	0	0	0	0	0	0	0	0	0	0	0	0	0	0	0	0	0	0	0	0	0	0	0	0	0	0	0	0	0	0	0
ASV1917	Archaea	Thermoplasmatota	Thermoplasmata	Thermoplasmata_or	Thermoplasmata_fa	Marine_Group_III	0	0	0	0	0	0	0	0	0	0	0	0	0	0	0	0	0	0	0	0	1	0	0	0	0	0	0	0	0	0	0	0	0	0	0	0	0	0	0	0	0	0	0
ASV1918	Bacteria	Chloroflexi	Anaerolineae	NA	NA	NA	0	0	0	0	0	0	0	0	0	0	0	0	0	0	0	0	0	0	0	0	0	0	0	0	0	0	0	0	0	0	0	0	0	0	0	0	69	0	0	0	44	0	0
ASV1919	Bacteria	Bacteroidota	Ignavibacteria	Ignavibacteriales	PHOS-HE36	NA	6	0	0	0	33	0	0	0	0	0	5	0	0	0	0	0	0	0	0	0	0	20	0	20	0	14	0	0	0	4	0	0	0	0	0	0	0	4	0	0	0	5	3
ASV1920	Bacteria	Firmicutes	Clostridia	Lachnospirales	Lachnospiraceae	Lachnospiraceae_NK4A136_group	0	0	0	0	0	14	0	0	0	0	0	0	0	0	0	0	0	66	0	0	0	0	0	0	0	0	0	0	33	0	0	0	0	0	0	0	0	0	0	0	0	0	0
ASV1921	Bacteria	Proteobacteria	Alphaproteobacteria	Kiloniellales	Kiloniellaceae	NA	0	0	0	0	0	0	50	17	0	0	0	8	8	0	0	0	0	0	0	0	0	0	0	0	0	0	0	0	0	0	5	0	0	0	7	18	10	0	0	0	0	0	0
ASV1922	Bacteria	Margulisbacteria	NA	NA	NA	NA	0	0	0	0	0	0	0	0	0	0	0	0	0	8	58	4	15	0	0	2	9	0	0	0	0	0	0	0	0	0	0	0	0	0	0	0	0	3	0	14	0	0	0
ASV1923	Bacteria	Proteobacteria	Gammaproteobacteria	Pseudomonadales	Moraxellaceae	NA	0	0	0	0	0	0	0	0	0	0	0	0	0	0	0	0	0	0	0	0	0	0	0	0	0	0	0	0	0	0	0	0	0	0	0	0	0	50	0	0	62	0	0
ASV1924	Bacteria	Proteobacteria	Alphaproteobacteria	Caulobacterales	Hyphomonadaceae	Hirschia	0	0	0	0	14	0	0	0	0	0	0	0	0	0	0	0	0	0	0	0	0	0	0	0	0	0	0	0	0	0	0	0	0	0	0	0	0	0	0	0	0	59	40
ASV1925	Bacteria	Cyanobacteria	Cyanobacteriia	NA	NA	NA	0	0	0	0	0	0	66	0	0	0	0	0	0	0	0	0	0	0	0	0	0	0	0	12	8	0	0	0	0	0	0	0	0	0	0	0	13	0	0	0	0	0	0
ASV1926	Bacteria	Firmicutes	Clostridia	Clostridia_or	Hungateiclostridiaceae	NA	0	0	0	0	0	0	30	16	29	0	0	0	0	0	0	0	0	0	0	0	0	0	0	0	0	0	0	0	0	0	0	0	0	0	0	0	0	0	0	0	0	0	0
ASV1927	Bacteria	Bdellovibrionota	Bdellovibrionia	Bdellovibrionales	Bdellovibrionaceae	OM27_clade	0	0	0	0	0	0	0	0	29	0	0	0	0	0	0	0	0	0	0	0	0	0	0	54	4	0	0	0	0	0	0	0	0	0	0	0	0	0	17	0	0	0	0
ASV1928	Bacteria	Cyanobacteria	Cyanobacteriia	Phormidesmiales	Nodosilineaceae	Nodosilinea_PCC-7104	0	0	0	0	0	0	0	0	14	0	0	0	0	0	0	0	0	0	0	0	0	36	0	0	0	0	0	0	0	0	0	0	0	0	0	0	0	0	0	0	0	0	0
ASV1929	Bacteria	Proteobacteria	Gammaproteobacteria	Oceanospirillales	Pseudohongiellaceae	BIyi10	0	0	0	0	0	0	0	0	0	0	0	0	0	0	0	0	0	0	0	0	0	0	112	0	0	0	0	0	0	0	0	0	0	0	0	0	0	0	0	0	0	0	0
ASV1930	Bacteria	Proteobacteria	Alphaproteobacteria	Rhizobiales	Beijerinckiaceae	alphaI_cluster	0	0	0	0	0	0	0	0	0	0	0	0	0	0	0	0	0	0	0	0	0	0	0	0	0	0	0	0	0	0	0	0	0	0	0	0	0	0	0	0	0	64	48
ASV1931	Bacteria	Planctomycetota	Planctomycetes	Pirellulales	Pirellulaceae	NA	0	0	0	0	0	0	0	0	0	0	0	0	0	0	0	0	0	0	0	0	0	0	0	0	0	0	0	0	0	0	0	0	0	0	0	0	0	0	0	0	0	42	70
ASV1932	Bacteria	Actinobacteriota	Acidimicrobiia	Microtrichales	Ilumatobacteraceae	CL500-29_marine_group	23	50	0	0	0	39	0	0	0	0	0	0	0	0	0	0	0	0	0	0	0	0	0	0	0	0	0	0	0	0	0	0	0	0	0	0	0	0	0	0	0	0	0
ASV1933	Bacteria	Proteobacteria	Gammaproteobacteria	Burkholderiales	Methylophilaceae	NA	0	70	0	0	11	28	0	0	0	0	0	0	0	0	0	0	0	0	0	0	0	0	0	0	0	0	0	0	0	0	0	0	0	0	0	0	0	0	0	0	0	0	0
ASV1934	Bacteria	Bacteroidota	Rhodothermia	Balneolales	Balneolaceae	CK06-06-Mud-MAS4B-21	0	0	0	0	0	0	111	0	0	0	0	0	0	0	0	0	0	0	0	0	0	0	0	0	0	0	0	0	0	0	0	0	0	0	0	0	0	0	0	0	0	0	0
ASV1935	Bacteria	Chloroflexi	Anaerolineae	Caldilineales	Caldilineaceae	NA	0	0	0	0	0	0	0	0	14	0	0	0	0	0	0	0	0	0	0	0	0	26	0	0	0	0	0	0	0	5	0	0	0	0	0	0	2	0	0	0	0	0	0
ASV1936	Bacteria	Bacteroidota	Bacteroidia	Flavobacteriales	Flavobacteriaceae	Flavobacterium	0	0	0	0	0	0	0	0	0	0	0	0	0	0	0	0	0	0	0	0	0	0	0	0	0	81	30	0	0	0	0	0	0	0	0	0	0	0	0	0	0	0	0
ASV1937	Archaea	Thermoplasmatota	Thermoplasmata	Marine_Group_II	NA	NA	0	0	0	0	0	0	0	0	0	0	0	0	0	0	0	0	0	0	0	0	0	0	0	0	0	0	0	0	0	0	0	0	0	0	0	0	0	38	0	26	48	0	0
ASV1938	Bacteria	Cyanobacteria	Cyanobacteriia	Synechococcales	Cyanobiaceae	Cyanobium_PCC-6307	0	0	0	0	0	0	0	0	0	0	0	0	0	0	0	0	0	0	0	0	0	0	0	0	0	0	0	0	0	0	0	0	0	0	0	0	0	0	0	0	0	66	45
ASV1939	Bacteria	Actinobacteriota	Actinobacteria	Frankiales	Sporichthyaceae	hgcI_clade	0	73	0	0	0	0	0	0	0	0	0	0	0	0	0	0	0	0	0	0	0	0	0	0	0	0	0	0	0	0	0	0	0	0	0	0	0	0	0	0	0	29	9
ASV1940	Bacteria	Actinobacteriota	Thermoleophilia	Gaiellales	NA	NA	0	0	0	0	0	0	15	12	15	13	4	0	0	0	0	0	0	0	0	0	0	0	0	0	8	0	0	0	0	0	0	0	0	0	0	5	14	3	0	0	8	0	0
ASV1941	Bacteria	Proteobacteria	Alphaproteobacteria	NA	NA	NA	0	0	0	0	0	0	0	46	0	19	0	16	16	0	0	0	0	0	0	0	0	0	0	0	0	0	0	0	0	0	0	0	0	0	0	0	0	6	0	16	0	0	0
ASV1942	Bacteria	Planctomycetota	Planctomycetes	Planctomycetales	Gimesiaceae	NA	0	0	0	0	0	0	0	0	6	0	0	35	0	0	0	36	0	0	0	0	0	0	0	0	0	0	0	3	0	0	0	0	0	0	0	0	0	0	0	0	32	0	0
ASV1943	Bacteria	Bdellovibrionota	Bdellovibrionia	Bdellovibrionales	Bdellovibrionaceae	OM27_clade	0	0	0	0	0	0	0	0	0	0	0	39	0	0	0	19	0	0	0	0	0	0	0	0	0	0	0	0	0	0	0	0	0	0	0	0	0	0	0	13	41	0	0
ASV1944	Bacteria	Proteobacteria	Gammaproteobacteria	UBA10353_marine_group	NA	NA	0	0	0	0	0	0	0	0	0	0	0	25	0	23	0	0	0	0	0	0	0	0	0	0	0	0	0	0	0	0	0	0	0	0	0	0	3	0	12	0	48	0	0
ASV1945	Bacteria	Verrucomicrobiota	Verrucomicrobiae	Opitutales	Puniceicoccaceae	MB11C04_marine_group	0	0	0	0	0	0	0	0	0	0	0	0	0	0	16	0	16	0	0	0	0	0	0	0	0	0	0	0	0	0	0	0	0	0	0	0	0	0	0	31	0	0	0
ASV1946	Bacteria	Margulisbacteria	NA	NA	NA	NA	0	0	0	0	0	0	0	0	0	0	0	0	0	4	2	6	7	0	7	20	29	0	0	0	1	0	0	0	0	0	0	0	0	0	0	12	0	0	0	0	0	0	0
ASV1947	Bacteria	NA	NA	NA	NA	NA	0	0	0	0	0	0	0	0	0	0	0	0	0	0	0	0	0	0	0	0	0	0	0	7	0	0	0	0	0	0	0	93	0	11	0	0	0	0	0	0	0	0	0
ASV1948	Bacteria	Bacteroidota	Bacteroidia	Cytophagales	Cyclobacteriaceae	NA	0	0	0	0	0	0	0	0	0	0	0	0	0	0	0	0	0	0	0	0	0	0	0	2	2	25	8	0	0	0	0	0	0	0	0	15	38	3	0	0	6	0	0
ASV1949	Bacteria	Proteobacteria	NA	NA	NA	NA	0	0	0	0	0	0	0	0	0	0	0	0	0	0	0	0	0	0	0	0	0	0	0	0	0	0	0	0	0	0	0	0	0	0	0	0	101	5	0	0	5	0	0
ASV1950	Bacteria	Planctomycetota	Planctomycetes	Pirellulales	Pirellulaceae	NA	0	0	0	0	0	0	0	0	0	0	0	0	0	0	0	0	0	0	0	0	0	0	0	0	0	0	0	0	0	0	0	0	0	0	0	0	0	0	0	0	0	48	62
ASV1951	Bacteria	Proteobacteria	Alphaproteobacteria	Acetobacterales	Acetobacteraceae	NA	0	0	0	0	0	0	0	0	0	0	0	0	0	0	0	0	0	0	0	0	0	0	0	0	0	0	0	0	0	0	0	0	0	0	0	0	0	0	0	0	0	55	55
ASV1952	Bacteria	Proteobacteria	Gammaproteobacteria	Gammaproteobacteria_Incertae_Sedis	Unknown_Family	Candidatus_Berkiella	30	0	4	0	74	3	0	0	0	0	0	0	0	0	0	0	0	0	0	0	0	0	0	0	0	0	0	0	0	0	0	0	0	0	0	0	0	0	0	0	0	0	0
ASV1953	Bacteria	Proteobacteria	Gammaproteobacteria	PLTA13	NA	NA	21	0	23	0	66	0	0	0	0	0	0	0	0	0	0	0	0	0	0	0	0	0	0	0	0	0	0	0	0	0	0	0	0	0	0	0	0	0	0	0	0	0	0
ASV1954	Bacteria	Bacteroidota	Bacteroidia	Flavobacteriales	Cryomorphaceae	NA	0	0	93	10	0	0	0	0	0	0	0	0	0	0	0	0	0	0	0	0	0	0	0	4	0	0	0	0	0	0	0	0	0	0	0	0	0	0	0	0	3	0	0
ASV1955	Bacteria	Verrucomicrobiota	Verrucomicrobiae	Verrucomicrobiales	DEV007	NA	0	0	0	0	0	0	0	0	26	0	0	0	0	0	0	0	0	0	0	0	0	84	0	0	0	0	0	0	0	0	0	0	0	0	0	0	0	0	0	0	0	0	0
ASV1956	Bacteria	Verrucomicrobiota	Verrucomicrobiae	Pedosphaerales	Pedosphaeraceae	SH3-11	0	0	0	0	0	0	0	0	0	0	0	0	0	0	0	0	0	0	0	0	0	0	0	0	0	0	0	0	0	0	0	0	0	0	0	0	0	0	0	0	0	62	48
ASV1957	Bacteria	Verrucomicrobiota	Verrucomicrobiae	Pedosphaerales	Pedosphaeraceae	NA	33	50	0	0	15	12	0	0	0	0	0	0	0	0	0	0	0	0	0	0	0	0	0	0	0	0	0	0	0	0	0	0	0	0	0	0	0	0	0	0	0	0	0
ASV1958	Bacteria	Firmicutes	Bacilli	Bacillales	NA	NA	0	0	0	0	0	0	109	0	0	0	0	0	0	0	0	0	0	0	0	0	0	0	0	0	0	0	0	0	0	0	0	0	0	0	0	0	0	0	0	0	0	0	0
ASV1959	Bacteria	Proteobacteria	NA	NA	NA	NA	0	0	0	0	0	0	0	0	0	0	0	33	0	11	0	0	0	0	0	0	0	4	0	0	0	0	0	0	0	0	0	0	0	0	0	0	0	0	0	0	62	0	0
ASV1960	Bacteria	Proteobacteria	Gammaproteobacteria	Burkholderiales	MWH-UniP1_aquatic_group	NA	0	0	0	0	0	0	0	0	0	0	0	0	0	0	0	0	0	0	0	0	0	0	0	0	54	0	0	0	0	0	0	0	0	0	23	33	0	0	0	0	0	0	0
ASV1961	Bacteria	Planctomycetota	Planctomycetes	Gemmatales	Gemmataceae	NA	0	0	0	0	0	0	0	0	0	0	0	0	0	0	0	0	0	0	0	0	0	0	0	0	0	0	0	0	0	0	0	0	0	0	0	0	0	0	0	0	0	58	52
ASV1962	Bacteria	Planctomycetota	Planctomycetes	Gemmatales	Gemmataceae	NA	25	17	0	0	0	0	0	0	0	0	0	0	0	0	0	0	0	0	0	0	0	0	0	0	0	0	0	0	0	29	3	21	6	8	2	0	0	0	0	0	0	0	0
ASV1963	Bacteria	Acidobacteriota	Vicinamibacteria	Vicinamibacterales	Vicinamibacteraceae	NA	25	43	0	0	21	20	0	0	0	0	0	0	0	0	0	0	0	0	0	0	0	0	0	0	0	0	0	0	0	0	0	0	0	0	0	0	0	0	0	0	0	0	0
ASV1964	Bacteria	Verrucomicrobiota	Verrucomicrobiae	Pedosphaerales	Pedosphaeraceae	DEV114	5	0	0	0	0	0	0	0	0	0	0	0	0	0	0	0	0	0	0	0	0	0	0	0	0	0	0	0	0	104	0	0	0	0	0	0	0	0	0	0	0	0	0
ASV1965	Bacteria	Bacteroidota	Bacteroidia	Flavobacteriales	Flavobacteriaceae	Actibacter	0	0	12	0	0	0	0	0	7	0	6	0	0	0	0	0	0	0	0	0	0	6	0	28	0	0	0	0	0	0	0	0	0	0	0	0	8	16	12	0	16	0	0
ASV1966	Bacteria	Verrucomicrobiota	Verrucomicrobiae	Opitutales	Opitutaceae	Diplosphaera	0	0	0	0	0	0	71	0	0	0	0	0	0	0	0	0	0	0	0	0	0	0	36	0	0	0	0	0	0	0	0	0	0	0	0	0	0	0	0	2	0	0	0
ASV1967	Bacteria	Proteobacteria	Alphaproteobacteria	Kiloniellales	Kiloniellaceae	NA	0	0	0	0	0	0	0	0	0	0	0	27	0	22	0	15	0	0	0	0	0	0	0	0	0	0	0	0	0	0	0	0	0	0	0	0	0	0	0	0	45	0	0
ASV1968	Bacteria	Bacteroidota	Bacteroidia	Flavobacteriales	Crocinitomicaceae	Crocinitomix	0	0	0	0	0	0	0	0	0	0	0	0	0	0	0	0	0	0	0	0	0	0	0	0	0	0	0	102	7	0	0	0	0	0	0	0	0	0	0	0	0	0	0
ASV1969	Bacteria	Cyanobacteria	Cyanobacteriia	Synechococcales	Cyanobiaceae	Cyanobium_PCC-6307	0	0	0	0	0	0	0	0	0	0	0	0	0	0	0	0	0	0	0	0	0	0	0	0	0	0	0	0	0	0	0	0	0	0	0	0	0	0	0	0	0	51	58
ASV1970	Bacteria	Bdellovibrionota	Bdellovibrionia	Bdellovibrionales	Bdellovibrionaceae	OM27_clade	77	0	0	0	0	0	0	0	0	0	0	0	0	0	0	0	0	0	0	0	0	0	0	0	0	0	0	0	0	23	0	0	0	9	0	0	0	0	0	0	0	0	0
ASV1971	Bacteria	Bacteroidota	Kapabacteria	Kapabacteriales	NA	NA	55	19	0	0	0	0	0	0	0	0	0	0	0	0	0	0	0	0	0	0	0	0	0	0	0	0	0	0	0	0	0	0	0	0	0	0	0	0	0	0	0	34	0
ASV1972	Bacteria	Myxococcota	Myxococcia	Myxococcales	Myxococcaceae	NA	0	0	0	0	0	0	73	6	15	0	0	2	2	0	0	0	0	0	0	0	0	0	7	0	0	0	0	0	0	0	0	0	0	0	0	6	0	0	0	0	0	0	0
ASV1973	Bacteria	Proteobacteria	Alphaproteobacteria	Rickettsiales	Rickettsiaceae	Candidatus_Megaira	0	0	0	0	0	0	0	0	15	0	0	0	0	10	5	0	7	0	0	0	0	33	19	0	0	0	0	0	0	0	0	0	0	0	0	0	0	0	0	0	0	0	0
ASV1974	Bacteria	Proteobacteria	Gammaproteobacteria	Nitrosococcales	Nitrosococcaceae	Cm1-21	0	0	0	0	0	0	0	0	0	0	0	28	0	23	0	17	0	0	0	0	0	0	0	0	0	0	0	0	0	0	0	0	0	0	0	0	0	0	0	0	42	0	0
ASV1975	Bacteria	Gemmatimonadota	BD2-11_terrestrial_group	NA	NA	NA	0	0	0	0	0	0	0	0	0	0	0	23	0	0	0	20	0	35	0	0	0	0	0	0	0	0	0	0	0	0	0	0	0	0	0	0	0	0	0	0	31	0	0
ASV1976	Bacteria	Bacteroidota	Bacteroidia	Flavobacteriales	Flavobacteriaceae	Flavobacterium	0	0	6	0	0	0	0	0	8	0	0	0	0	0	0	0	0	0	0	0	0	0	0	0	0	0	0	0	0	29	0	31	0	31	0	0	0	0	0	0	0	0	0
ASV1977	Bacteria	SAR324_clade(Marine_group_B)	NA	NA	NA	NA	0	0	0	0	0	0	0	7	20	0	7	0	0	0	0	0	0	0	0	0	0	0	0	0	0	0	0	0	0	0	0	0	0	0	0	0	0	0	0	0	0	0	0
ASV1978	Bacteria	Chloroflexi	Anaerolineae	SBR1031	NA	NA	0	0	0	0	0	0	0	0	0	0	0	23	0	13	0	6	0	0	0	0	0	0	0	0	0	0	0	0	0	0	0	0	0	0	0	0	34	5	0	0	28	0	0
ASV1979	Bacteria	Proteobacteria	Gammaproteobacteria	Burkholderiales	Nitrosomonadaceae	IS-44	0	0	0	0	0	0	0	0	0	0	0	18	0	38	0	10	0	0	0	0	0	0	0	0	0	0	0	0	0	0	0	0	0	0	0	0	0	0	0	0	42	0	0
ASV1980	Bacteria	Bdellovibrionota	Oligoflexia	Oligoflexales	Oligoflexales_fa	Pseudobacteriovorax	0	0	0	0	0	0	0	0	0	74	11	0	0	0	0	0	0	0	0	0	0	0	0	0	0	0	0	0	0	0	0	0	0	0	0	0	0	0	0	23	0	0	0
ASV1981	Bacteria	Bacteroidota	Bacteroidia	Sphingobacteriales	NS11-12_marine_group	NA	0	0	0	0	0	0	0	0	0	0	0	0	0	0	0	0	0	0	0	0	0	0	0	20	0	0	0	0	0	11	0	60	0	15	2	0	0	0	0	0	0	0	0
ASV1982	Bacteria	Bacteroidota	Bacteroidia	Chitinophagales	Chitinophagaceae	Edaphobaculum	0	0	0	0	0	0	0	0	0	0	0	0	0	0	0	0	0	0	0	0	0	0	0	0	0	0	0	0	0	0	0	0	0	0	0	0	0	41	0	13	53	0	0
ASV1983	Bacteria	Proteobacteria	Gammaproteobacteria	Burkholderiales	Chitinibacteraceae	Chitinibacter	33	0	22	0	25	0	0	0	0	0	0	0	0	0	0	0	0	0	0	0	0	0	0	0	0	0	0	0	0	0	0	0	0	0	0	0	0	0	0	0	0	18	10
ASV1984	Bacteria	Proteobacteria	Gammaproteobacteria	Burkholderiales	Comamonadaceae	Ideonella	0	0	0	0	0	0	0	0	0	0	0	0	0	0	0	0	0	0	0	0	0	0	0	0	0	0	0	0	0	0	0	0	0	0	0	0	0	0	0	0	0	56	51
ASV1985	Bacteria	Proteobacteria	Gammaproteobacteria	Gammaproteobacteria_Incertae_Sedis	Unknown_Family	NA	0	0	0	0	0	0	0	0	38	0	0	0	0	0	0	0	0	0	0	0	0	0	0	0	0	0	0	0	12	0	0	0	0	0	0	0	0	27	0	0	29	0	0
ASV1986	Bacteria	Planctomycetota	Pla3_lineage	NA	NA	NA	0	0	0	0	0	0	0	0	0	0	106	0	0	0	0	0	0	0	0	0	0	0	0	0	0	0	0	0	0	0	0	0	0	0	0	0	0	0	0	0	0	0	0
ASV1987	Bacteria	Firmicutes	Clostridia	Lachnospirales	Lachnospiraceae	Lachnospiraceae_NK4A136_group	0	0	0	0	0	0	0	0	0	0	0	0	0	31	0	0	0	75	0	0	0	0	0	0	0	0	0	0	0	0	0	0	0	0	0	0	0	0	0	0	0	0	0
ASV1988	Bacteria	Proteobacteria	Alphaproteobacteria	SAR11_clade	Clade_I	Clade_Ia	0	0	0	0	0	0	0	0	0	0	0	0	0	0	29	0	0	0	0	0	0	0	0	0	0	0	0	0	0	0	0	0	0	0	0	0	0	0	0	0	0	0	0
ASV1989	Bacteria	Firmicutes	Clostridia	Lachnospirales	Lachnospiraceae	Lachnospiraceae_NK4A136_group	0	0	0	0	0	0	0	0	0	0	0	0	0	0	0	0	0	106	0	0	0	0	0	0	0	0	0	0	0	0	0	0	0	0	0	0	0	0	0	0	0	0	0
ASV1990	Bacteria	Bacteroidota	Bacteroidia	Chitinophagales	Saprospiraceae	Candidatus_Aquirestis	0	0	0	0	0	0	0	0	0	0	0	0	0	0	0	0	0	0	0	9	0	79	0	3	0	0	0	0	0	0	0	0	0	0	0	0	0	0	0	0	0	0	0
ASV1991	Bacteria	Proteobacteria	Gammaproteobacteria	KI89A_clade	NA	NA	38	0	0	0	61	7	0	0	0	0	0	0	0	0	0	0	0	0	0	0	0	0	0	0	0	0	0	0	0	0	0	0	0	0	0	0	0	0	0	0	0	0	0
ASV1992	Bacteria	Proteobacteria	Alphaproteobacteria	Rickettsiales	Fokiniaceae	NA	0	0	0	0	4	0	0	0	0	0	0	0	0	0	0	0	0	0	0	0	0	0	0	0	0	58	5	0	0	0	0	24	0	16	0	0	0	0	0	0	0	0	0
ASV1993	Bacteria	Bacteroidota	Bacteroidia	Sphingobacteriales	NA	NA	0	0	0	0	0	0	42	8	12	0	0	0	0	0	0	0	0	0	0	0	0	4	4	4	0	0	0	0	0	0	3	0	13	0	0	0	0	0	0	0	0	0	0
ASV1994	Bacteria	Proteobacteria	Alphaproteobacteria	Rhodospirillales	Rhodospirillaceae	NA	0	0	0	0	0	0	34	38	0	0	0	23	23	0	0	0	0	0	0	0	0	0	0	0	0	0	0	0	0	0	0	0	0	0	0	0	0	0	0	5	0	0	0
ASV1995	Bacteria	Proteobacteria	Gammaproteobacteria	Burkholderiales	Comamonadaceae	NA	0	0	0	0	0	0	0	0	0	0	0	0	0	0	0	0	0	0	0	0	0	0	0	0	0	0	0	0	0	0	0	0	0	0	0	0	0	0	0	0	0	37	69
ASV1996	Bacteria	Bacteroidota	Bacteroidia	Sphingobacteriales	NA	NA	0	0	0	0	0	0	0	0	0	0	0	0	0	0	0	0	0	0	0	0	0	0	0	0	0	0	0	0	0	0	0	0	0	0	0	0	0	0	0	0	0	54	51
ASV1997	Bacteria	Bacteroidota	Bacteroidia	Sphingobacteriales	NA	NA	0	0	0	0	0	0	0	0	0	0	0	0	0	0	0	0	0	0	0	0	0	0	0	0	0	0	0	0	0	0	0	0	0	0	0	0	0	0	0	0	0	46	60
ASV1998	Bacteria	Proteobacteria	Alphaproteobacteria	Rhodobacterales	Rhodobacteraceae	NA	0	0	0	0	0	0	105	0	0	0	0	0	0	0	0	0	0	0	0	0	0	0	0	0	0	0	0	0	0	0	0	0	0	0	0	0	0	0	0	0	0	0	0
ASV1999	Bacteria	Proteobacteria	Gammaproteobacteria	Oceanospirillales	Litoricolaceae	Litoricola	0	0	0	0	0	0	0	0	0	0	0	0	0	0	0	0	0	0	0	0	33	0	0	0	0	0	0	0	0	0	0	0	0	0	0	0	0	0	0	31	0	0	0
[truncated: 9,794 more rows]
[truncated: 4 more columns]

## Sheet: Rarefied ASVs
ASV#	Kingdom	Phylum	Class	Order	Family	Genus	ARD2cPre	ARD2cSter	ARD3Pre	ARD3Ster	ARDPre	ARDSter	Bbat1A	Bbat2A	Bbat2Pre	Bbat3A	Bbat3Pre	CJ2Pre	CJ2Ster	CJ3Pre	CJ3Ster	CJPre	CJSter	FWC2Pre	FWC2Ster	FWC3Pre	FWC3Ster	FWCPre	FWCSter	JLB2cPre	JLB2cSter	JLB3Pre	JLB3Ster	JLPre	JLBSter	LKB2Pre	LKB2Ster	LKB3Pre	LKB3Ster	LKBPre	LKBSter	Sabine1A	Sabine1Pre	Sabine2A	Sabine2Pre	Sabine3A	Sabine3Pre	SwampA	SwampPre
ASV1	Bacteria	Actinobacteriota	Acidimicrobiia	Actinomarinales	Actinomarinaceae	Candidatus_Actinomarina	0	0	16	453	0	114	2933	18256	838	1664	65	2274	3749	364	1874	372	2962	33	463	935	4696	0	0	18	1197	0	0	0	561	0	56	12	273	22	176	16331	1044	13702	549	13959	970	28	0
ASV2	Bacteria	Actinobacteriota	Actinobacteria	Frankiales	Sporichthyaceae	hgcI_clade	0	24	884	3179	507	1263	19784	2468	58	21	0	756	790	8	29	6	46	0	114	226	3905	246	1565	660	7073	0	31	0	0	648	11283	254	3451	1032	7511	3872	504	17	11	76	14	216	208
ASV3	Bacteria	Cyanobacteria	Cyanobacteriia	Synechococcales	Cyanobiaceae	Cyanobium_PCC-6307	0	0	38	0	14	0	4982	2806	5213	1347	2945	829	647	503	660	844	715	0	25	2134	828	224	362	2234	2568	305	96	65	0	1464	844	2362	3429	1096	788	5435	1876	1042	1001	760	1331	0	0
ASV4	Bacteria	Actinobacteriota	Acidimicrobiia	Actinomarinales	Actinomarinaceae	Candidatus_Actinomarina	0	0	0	0	9	31	0	6983	372	7534	184	594	1387	439	2656	222	2259	38	3628	1525	1535	0	41	0	0	0	25	30	4346	0	0	0	0	0	0	500	27	6923	232	8272	642	0	0
ASV5	Bacteria	Proteobacteria	Alphaproteobacteria	SAR11_clade	Clade_III	NA	14	45	484	4966	105	678	592	639	36	227	15	1494	1798	65	415	146	884	2269	775	537	3953	0	1261	345	7397	235	1941	69	1462	64	2854	258	4410	209	3146	1635	116	480	26	1342	57	0	4
ASV6	Bacteria	SAR324_clade(Marine_group_B)	NA	NA	NA	NA	0	0	17	59	0	0	3523	5941	681	7855	661	1796	2523	222	1233	156	415	78	715	431	1640	7	114	15	114	394	664	54	94	2	13	18	102	11	2	1090	119	2126	238	4763	759	0	0
ASV7	Bacteria	Proteobacteria	Gammaproteobacteria	Burkholderiales	Methylophilaceae	OM43_clade	0	0	950	1635	327	392	3214	1997	317	1507	324	741	781	33	109	79	217	188	407	214	962	55	1771	304	2774	330	1304	70	1552	155	956	285	1295	137	1429	4805	1167	1125	106	3275	476	0	0
ASV8	Bacteria	Proteobacteria	Alphaproteobacteria	SAR11_clade	Clade_III	NA	1372	6786	287	2489	775	4412	18	0	0	0	0	0	0	9	25	0	0	0	423	40	1253	169	4350	22	418	12	22	0	0	504	5983	446	3076	389	3279	39	3	0	0	0	0	454	443
ASV9	Bacteria	Proteobacteria	Alphaproteobacteria	SAR11_clade	NA	NA	0	5	136	2735	26	314	423	400	11	194	3	946	1132	65	316	118	692	0	300	295	2526	32	1196	200	6954	260	4511	22	934	74	2354	99	2461	227	2408	541	33	333	8	549	22	0	0
ASV10	Bacteria	Cyanobacteria	Cyanobacteriia	Synechococcales	Cyanobiaceae	Cyanobium_PCC-6307	0	0	0	0	0	0	236	1843	2497	1738	1704	711	399	878	1452	2114	2773	0	28	3071	615	0	0	221	709	0	27	0	0	16	21	262	721	100	139	645	103	1178	908	1276	1170	0	0
ASV11	Bacteria	Actinobacteriota	Acidimicrobiia	Microtrichales	Ilumatobacteraceae	CL500-29_marine_group	459	3284	472	2553	373	3594	173	0	2	0	0	0	0	0	0	0	0	0	55	19	571	132	3926	13	400	0	0	0	0	226	5108	246	4154	425	6213	140	0	0	0	0	0	0	0
ASV12	Bacteria	Proteobacteria	Alphaproteobacteria	SAR11_clade	Clade_I	Clade_Ia	0	0	307	1578	37	201	38	521	10	445	12	1079	2252	279	2530	265	1540	0	1846	478	3501	0	752	117	2716	96	1200	0	895	50	275	59	554	37	364	115	4	326	0	955	52	0	0
ASV13	Bacteria	Actinobacteriota	Actinobacteria	Micrococcales	Microbacteriaceae	Candidatus_Aquiluna	0	0	140	1280	0	254	1525	2341	347	801	57	398	515	81	397	54	537	0	170	644	360	33	1048	206	2389	389	2513	36	4114	0	0	26	197	0	0	1888	580	1003	187	2644	581	0	0
ASV14	Bacteria	Actinobacteriota	Actinobacteria	Frankiales	Sporichthyaceae	hgcI_clade	1057	4691	534	1130	880	4159	67	0	0	0	0	0	0	0	0	0	0	0	26	0	297	469	3473	0	485	0	0	0	0	155	2556	462	3009	542	2060	0	0	0	0	0	0	1368	1252
ASV15	Bacteria	Proteobacteria	Alphaproteobacteria	Rhodobacterales	Rhodobacteraceae	Limibaculum	130	541	0	0	0	0	12	23	0	0	0	39	0	0	0	0	0	0	0	0	0	54	58	0	0	0	0	0	0	0	0	0	0	0	0	0	22	0	89	21	0	0	0
ASV16	Bacteria	Proteobacteria	Gammaproteobacteria	SAR86_clade	NA	NA	0	0	0	0	0	0	0	2803	146	1885	76	851	2062	299	2262	220	460	11	321	304	1224	0	0	0	0	0	0	0	73	0	0	0	0	0	0	396	26	1455	102	4637	341	0	0
ASV17	Bacteria	Bacteroidota	Bacteroidia	Chitinophagales	Chitinophagaceae	Sediminibacterium	10	0	0	0	0	0	0	6	0	0	0	0	0	0	0	0	0	0	0	0	0	0	0	0	0	0	0	0	0	0	0	0	0	0	0	0	0	0	0	0	0	10072	9407
ASV18	Bacteria	Actinobacteriota	Acidimicrobiia	Microtrichales	Ilumatobacteraceae	CL500-29_marine_group	0	0	219	729	142	339	1640	764	21	14	0	310	322	5	28	16	43	0	29	208	739	0	52	108	1017	0	0	0	0	378	2791	87	1032	482	3192	3312	207	31	15	76	14	0	0
ASV19	Bacteria	Proteobacteria	Alphaproteobacteria	Rhodospirillales	AEGEAN-169_marine_group	NA	0	0	0	182	0	68	147	2474	93	1625	21	571	977	29	424	117	631	0	343	713	368	11	297	43	950	80	955	27	436	0	0	0	0	0	0	255	10	1036	68	3802	136	0	0
ASV20	Bacteria	Proteobacteria	Alphaproteobacteria	SAR11_clade	Clade_I	Clade_Ia	0	0	0	167	0	93	0	371	0	355	0	264	585	162	1060	110	701	42	3437	289	983	28	604	0	254	165	3352	51	1790	0	0	0	0	0	0	0	0	197	17	718	0	0	0
ASV21	Bacteria	Bacteroidota	Bacteroidia	Chitinophagales	Saprospiraceae	NA	0	0	0	0	0	0	993	301	1856	130	1919	337	62	192	8	385	23	0	0	183	4	89	0	22	0	3033	253	71	40	0	0	0	0	0	0	213	1532	381	438	84	1112	0	0
ASV22	Bacteria	Actinobacteriota	Actinobacteria	Frankiales	Sporichthyaceae	hgcI_clade	481	2302	407	988	477	1751	228	0	0	0	0	0	0	0	0	0	0	0	0	8	116	63	918	43	572	0	0	0	0	121	2481	173	1976	378	2383	18	0	0	0	0	0	756	1029
ASV23	Bacteria	Actinobacteriota	Actinobacteria	Micrococcales	Microbacteriaceae	NA	0	0	93	358	50	163	988	1377	255	942	245	204	233	71	257	73	359	0	114	573	91	65	376	120	1223	191	1348	26	963	9	92	35	64	0	88	1780	389	501	131	1159	319	0	0
ASV24	Bacteria	Proteobacteria	Alphaproteobacteria	Rhodospirillales	AEGEAN-169_marine_group	NA	0	0	85	1646	28	223	1898	694	11	203	0	329	486	0	134	0	124	0	59	42	971	0	34	111	3102	0	0	0	0	24	993	42	882	93	1431	1275	96	109	7	641	30	0	0
ASV25	Bacteria	Proteobacteria	Gammaproteobacteria	Burkholderiales	Comamonadaceae	RS62_marine_group	0	0	402	604	161	574	106	0	0	0	0	0	0	0	0	0	0	10078	107	0	0	0	173	144	1017	205	865	14	73	23	313	55	310	121	507	77	14	0	0	0	0	0	0
ASV26	Bacteria	Proteobacteria	Alphaproteobacteria	Rhodospirillales	AEGEAN-169_marine_group	NA	0	0	0	231	0	41	86	1867	71	1444	35	153	683	142	1652	89	449	0	575	236	720	0	0	0	347	0	0	0	174	0	89	0	84	0	82	166	0	1144	52	3005	143	0	0
ASV27	Bacteria	Verrucomicrobiota	Verrucomicrobiae	Chthoniobacterales	Chthoniobacteraceae	LD29	0	0	0	0	0	0	4079	111	2476	10	241	15	15	26	0	0	2	0	5	124	19	238	43	0	8	0	0	0	0	949	42	0	0	69	0	32	69	121	171	13	193	0	0
ASV28	Bacteria	Cyanobacteria	Cyanobacteriia	Synechococcales	Cyanobiaceae	Cyanobium_PCC-6307	0	0	0	0	0	0	282	130	867	92	173	309	0	1155	1352	1069	338	0	0	252	0	0	0	2791	1118	0	0	0	0	17	0	0	0	0	0	480	665	179	467	274	662	0	0
ASV29	Bacteria	Proteobacteria	Gammaproteobacteria	Burkholderiales	MWH-UniP1_aquatic_group	NA	0	0	44	84	0	16	1707	2043	204	1278	113	680	699	0	48	20	47	24	26	131	222	0	117	34	539	324	1209	25	85	29	270	81	248	131	420	1619	212	271	59	850	135	0	0
ASV30	Bacteria	Proteobacteria	Gammaproteobacteria	SAR86_clade	NA	NA	0	0	0	0	0	0	0	1556	190	1125	89	330	594	296	1876	162	540	29	638	377	655	0	7	0	0	35	433	6	406	0	0	0	0	0	0	39	0	1231	131	1179	205	0	0
ASV31	Bacteria	Proteobacteria	Alphaproteobacteria	SAR11_clade	Clade_III	NA	0	0	60	1172	0	208	142	0	0	0	0	68	68	0	0	0	0	0	169	0	530	47	1078	113	2537	0	0	0	0	58	2218	26	1489	152	2178	335	0	0	0	0	0	0	0
ASV32	Bacteria	Proteobacteria	Gammaproteobacteria	UBA10353_marine_group	NA	NA	0	0	0	0	0	8	0	1438	152	693	108	263	762	220	1191	82	374	0	6	880	658	0	0	0	0	0	0	0	0	0	0	0	0	0	0	111	17	268	84	2717	486	7	0
ASV33	Bacteria	Proteobacteria	Gammaproteobacteria	Alteromonadales	Pseudoalteromonadaceae	Pseudoalteromonas	0	0	0	0	0	0	15	396	76	0	0	61	136	0	0	0	0	0	0	0	0	0	0	0	24	0	0	0	0	0	0	0	0	0	0	40	10	337	10306	337	84	0	0
ASV34	Bacteria	Bacteroidota	Bacteroidia	Flavobacteriales	Flavobacteriaceae	NS5_marine_group	0	0	0	0	0	0	0	1998	73	1116	39	326	594	54	312	63	395	0	364	491	463	0	16	0	0	0	0	0	212	0	0	0	0	0	0	41	0	1456	58	1332	82	0	5
ASV35	Bacteria	Proteobacteria	Alphaproteobacteria	Rhodobacterales	Rhodobacteraceae	HIMB11	0	0	0	0	0	0	0	489	110	977	97	88	350	250	1021	153	619	0	885	834	477	0	0	0	0	54	350	46	727	0	0	0	0	0	0	0	0	342	53	800	312	0	0
ASV36	Bacteria	Proteobacteria	Alphaproteobacteria	Puniceispirillales	SAR116_clade	NA	0	0	0	0	0	0	3	1567	58	1411	39	524	820	51	465	35	178	62	1240	262	435	0	39	0	18	61	622	9	148	0	0	0	0	0	0	12	0	836	29	1665	100	0	0
ASV37	Bacteria	Bacteroidota	Rhodothermia	Balneolales	Balneolaceae	NA	0	0	0	0	0	0	27	999	173	2877	570	184	182	7	9	29	6	0	0	1018	0	0	0	0	0	0	0	0	0	0	0	0	0	0	0	16	5	189	56	129	64	0	0
ASV38	Bacteria	Proteobacteria	Alphaproteobacteria	Rhodobacterales	Rhodobacteraceae	Ascidiaceihabitans	0	0	0	0	0	0	0	615	154	593	135	341	639	405	1130	240	617	0	268	626	363	0	0	0	43	65	245	0	46	0	0	0	0	0	0	129	31	203	71	1313	545	0	0
ASV39	Bacteria	Proteobacteria	Gammaproteobacteria	Oceanospirillales	Alcanivoracaceae1	Alcanivorax	0	0	0	0	0	0	583	1158	192	1721	142	414	434	45	242	53	129	0	184	280	249	2	18	17	397	390	1443	8	37	0	0	0	0	0	0	163	102	345	74	955	207	0	0
ASV40	Bacteria	Cyanobacteria	Cyanobacteriia	Synechococcales	Cyanobiaceae	Cyanobium_PCC-6307	0	0	0	0	0	0	273	79	1638	175	1219	271	0	59	0	217	0	0	0	164	0	0	0	206	0	0	0	0	0	84	0	649	464	0	0	47	0	263	400	76	723	0	0
ASV41	Bacteria	Proteobacteria	Gammaproteobacteria	Chromatiales	NA	NA	0	0	0	0	0	0	0	2146	382	663	51	70	79	0	0	0	0	0	0	5	0	0	0	0	0	0	0	0	0	0	0	0	0	0	0	0	0	2505	281	3000	331	0	0
ASV42	Bacteria	Bacteroidota	Bacteroidia	Flavobacteriales	Flavobacteriaceae	NS5_marine_group	0	0	241	745	24	40	1549	319	19	74	0	67	104	9	42	13	50	12	317	74	345	0	78	100	932	77	716	37	466	125	354	56	237	61	291	860	77	98	12	341	89	0	0
ASV43	Bacteria	Bdellovibrionota	Oligoflexia	Silvanigrellales	Silvanigrellaceae	NA	0	0	0	0	0	0	385	539	265	294	119	212	232	0	0	0	0	0	0	90	145	0	48	449	942	0	0	0	0	186	450	105	161	105	129	1974	748	71	35	205	97	0	0
ASV44	Bacteria	Cyanobacteria	Cyanobacteriia	Synechococcales	Cyanobiaceae	Cyanobium_PCC-6307	0	0	0	0	0	0	121	88	1212	1004	4859	23	23	0	0	8	0	0	0	36	22	68	50	0	0	0	0	0	0	0	0	78	0	0	0	0	11	33	124	0	88	0	0
ASV45	Bacteria	Bacteroidota	Bacteroidia	Flavobacteriales	Flavobacteriaceae	NS5_marine_group	0	0	0	0	0	0	0	335	17	118	0	32	277	147	1615	41	133	31	1807	11	234	0	0	0	0	0	0	0	70	0	0	0	0	0	0	45	0	406	17	942	97	0	0
ASV46	Bacteria	Proteobacteria	Gammaproteobacteria	Burkholderiales	Methylophilaceae	OM43_clade	0	0	116	315	0	72	365	670	114	290	73	170	242	21	159	15	110	0	23	71	621	0	0	0	50	0	0	0	0	39	352	0	240	0	400	241	87	659	68	1764	254	0	0
ASV47	Bacteria	Cyanobacteria	Cyanobacteriia	Synechococcales	Cyanobiaceae	Cyanobium_PCC-6307	0	0	0	0	0	0	1864	488	823	0	73	108	108	0	0	0	0	0	0	172	0	0	0	0	0	0	0	0	0	282	610	0	0	524	789	591	85	82	60	21	66	0	0
ASV48	Bacteria	Proteobacteria	Gammaproteobacteria	Burkholderiales	Methylophilaceae	Candidatus_Methylopumilus	691	2175	97	238	359	1227	0	0	0	0	0	0	0	0	0	0	0	0	0	0	0	0	307	0	0	0	0	0	0	0	8	44	54	0	0	0	0	0	0	0	0	1799	1489
ASV49	Bacteria	Actinobacteriota	Actinobacteria	Frankiales	Sporichthyaceae	hgcI_clade	0	13	174	477	101	224	1456	30	0	0	0	0	0	0	0	0	0	0	0	24	319	117	551	0	260	0	0	0	0	191	1323	99	519	240	1466	249	23	0	0	0	0	157	236
ASV50	Bacteria	Proteobacteria	Gammaproteobacteria	SAR86_clade	NA	NA	0	0	20	420	0	19	770	192	0	0	0	126	179	0	92	0	0	0	0	0	518	0	13	59	2548	0	0	0	0	0	120	48	1035	37	432	1108	82	40	0	137	0	0	0
ASV51	Bacteria	Proteobacteria	Alphaproteobacteria	Rhodobacterales	Rhodobacteraceae	Aestuariicoccus	0	25	104	33	0	0	33	247	196	54	30	32	32	42	32	0	13	0	0	169	8	10	70	233	232	812	493	65	205	0	0	0	0	0	0	749	827	896	136	329	1226	0	0
ASV52	Bacteria	Bacteroidota	Bacteroidia	Sphingobacteriales	NS11-12_marine_group	NA	0	0	214	15	155	4	125	46	229	0	8	41	18	11	0	26	3	0	0	317	51	11	0	977	198	154	25	0	0	1686	69	618	116	849	44	62	515	287	77	41	371	0	0
ASV53	Bacteria	Verrucomicrobiota	Verrucomicrobiae	Chthoniobacterales	Chthoniobacteraceae	LD29	0	0	0	0	0	0	45	24	815	42	1279	39	0	27	0	7	0	0	0	65	0	0	0	0	0	25	0	0	0	0	0	0	0	0	0	0	21	224	458	0	343	0	0
ASV54	Bacteria	Acidobacteriota	Holophagae	Holophagales	Holophagaceae	marine_group	769	2385	42	157	253	605	0	0	0	0	0	0	0	0	0	0	0	0	0	0	0	54	813	0	0	0	0	0	0	68	1223	43	439	62	753	0	0	0	0	0	0	0	0
ASV55	Bacteria	Proteobacteria	Gammaproteobacteria	Gammaproteobacteria_Incertae_Sedis	Unknown_Family	Acidibacter	0	0	45	69	0	8	1393	718	67	63	14	282	312	23	140	14	74	0	0	193	287	0	0	158	882	0	0	0	0	13	453	36	304	96	536	320	56	64	18	167	44	0	0
ASV56	Bacteria	Verrucomicrobiota	Verrucomicrobiae	NA	NA	NA	0	0	2323	513	730	226	2	0	0	0	0	0	0	0	0	0	0	0	0	30	16	59	77	9	35	2	0	0	0	528	281	1113	390	220	293	4	4	0	0	0	0	291	292
ASV57	Bacteria	Actinobacteriota	Acidimicrobiia	Microtrichales	Ilumatobacteraceae	CL500-29_marine_group	9	41	173	546	93	248	280	196	12	34	0	147	158	33	120	36	72	0	18	601	248	4	10	216	943	0	0	0	0	132	551	101	400	76	512	178	37	37	18	55	19	0	0
ASV58	Bacteria	Cyanobacteria	Cyanobacteriia	Synechococcales	Cyanobiaceae	Cyanobium_PCC-6307	0	0	0	0	13	21	369	21	0	0	0	0	0	0	25	17	0	0	0	12	78	0	0	197	633	0	0	0	0	1020	905	64	71	906	1410	1280	135	0	0	0	0	0	0
ASV59	Bacteria	Proteobacteria	Gammaproteobacteria	Oceanospirillales	Litoricolaceae	Litoricola	0	0	0	0	0	0	0	600	67	1160	38	109	211	0	140	37	156	44	800	62	137	0	100	0	61	60	708	14	213	0	0	0	0	0	0	51	0	450	27	1795	128	0	0
ASV60	Bacteria	Actinobacteriota	Actinobacteria	Frankiales	Sporichthyaceae	hgcI_clade	0	0	96	487	34	83	858	513	36	71	10	74	86	8	38	9	81	0	0	228	209	0	90	174	834	9	104	0	58	16	340	0	82	4	132	829	52	197	31	530	43	0	0
ASV61	Bacteria	Actinobacteriota	Acidimicrobiia	Microtrichales	Ilumatobacteraceae	NA	0	0	0	110	0	155	143	426	77	167	8	241	279	100	346	162	356	0	137	702	267	0	0	0	279	0	171	0	334	0	0	0	0	0	0	176	47	169	47	274	60	0	0
ASV62	Bacteria	NA	NA	NA	NA	NA	0	0	0	0	0	0	0	224	112	0	0	0	0	0	0	0	0	0	0	0	0	0	0	13	39	0	0	0	0	0	0	0	0	0	0	0	0	1763	102	2617	2027	0	0
ASV63	Bacteria	Bacteroidota	Bacteroidia	Flavobacteriales	Flavobacteriaceae	NS5_marine_group	0	0	0	0	0	0	0	1451	177	397	30	111	332	55	185	43	198	0	81	192	115	0	0	0	0	0	0	0	58	0	0	0	0	0	0	6	0	858	87	1138	279	0	0
ASV64	Bacteria	Proteobacteria	Gammaproteobacteria	Alteromonadales	Pseudoalteromonadaceae	Pseudoalteromonas	0	0	0	0	0	0	0	86	150	0	0	259	262	0	0	0	0	0	0	0	0	0	0	0	0	0	0	0	0	0	0	0	0	0	0	29	24	865	2848	302	2007	0	0
ASV65	Bacteria	Proteobacteria	Gammaproteobacteria	Burkholderiales	Methylophilaceae	OM43_clade	0	0	0	0	0	0	0	435	46	669	39	0	0	17	152	0	96	0	546	69	337	0	52	0	0	0	579	0	564	0	0	0	0	0	0	0	0	565	0	1920	219	0	0
ASV66	Bacteria	Proteobacteria	Gammaproteobacteria	Burkholderiales	MWH-UniP1_aquatic_group	NA	0	0	86	93	0	13	1023	396	0	103	0	113	113	0	0	0	0	0	39	72	130	0	207	166	1085	116	386	0	0	50	522	0	169	105	270	885	99	34	0	129	0	0	0
ASV67	Bacteria	Bacteroidota	Bacteroidia	Chitinophagales	Saprospiraceae	NA	0	0	0	0	0	0	0	561	247	677	92	186	354	315	799	117	132	0	0	562	146	0	0	0	0	0	0	0	0	0	0	0	0	0	0	19	0	139	105	637	328	0	0
ASV68	Bacteria	Proteobacteria	Gammaproteobacteria	Alteromonadales	Alteromonadaceae	Alteromonas	0	0	0	0	0	0	0	136	166	0	0	34	46	47	0	0	0	0	0	0	0	0	0	0	0	0	0	0	0	0	0	0	0	13	0	0	0	645	3912	870	649	0	0
ASV69	Bacteria	Proteobacteria	Gammaproteobacteria	Burkholderiales	MWH-UniP1_aquatic_group	NA	0	0	112	117	9	94	1472	210	12	0	0	75	75	59	0	0	0	42	0	13	178	49	505	71	781	0	0	0	0	34	549	31	203	83	350	1190	104	0	0	0	0	0	0
ASV70	Bacteria	Cyanobacteria	Cyanobacteriia	Synechococcales	Cyanobiaceae	Synechococcus_CC9902	0	0	0	0	0	0	0	98	170	1095	733	87	48	167	449	178	200	0	97	501	134	0	5	0	0	0	0	4	0	0	0	0	0	0	0	0	0	98	80	164	104	0	0
ASV71	Bacteria	Proteobacteria	Gammaproteobacteria	Oceanospirillales	Pseudohongiellaceae	Pseudohongiella	0	0	115	276	0	0	0	29	0	0	0	0	0	0	0	0	0	1335	52	0	0	0	266	93	1221	61	290	42	179	0	0	0	147	0	0	0	0	681	9	963	731	0	0
ASV72	Bacteria	Bacteroidota	Bacteroidia	Chitinophagales	Saprospiraceae	NA	0	0	0	0	0	0	2522	8	533	0	67	0	0	0	0	0	0	0	0	220	63	55	22	5	0	5	0	0	0	23	0	4	0	20	0	133	1953	0	0	0	8	0	0
ASV73	Bacteria	Cyanobacteria	Cyanobacteriia	Synechococcales	Cyanobiaceae	Cyanobium_PCC-6307	0	0	0	0	0	0	494	39	224	115	559	0	0	124	0	81	0	0	0	37	0	0	0	1563	127	0	0	0	0	1266	0	0	0	1072	0	0	75	34	32	0	70	0	0
ASV74	Bacteria	Actinobacteriota	Actinobacteria	Frankiales	Sporichthyaceae	hgcI_clade	0	0	433	121	88	0	1217	307	50	9	4	78	91	0	0	5	45	0	0	68	181	142	962	338	484	78	452	0	4	33	0	0	22	0	0	437	127	8	6	114	4	0	0
ASV75	Bacteria	Bacteroidota	Bacteroidia	Flavobacteriales	Flavobacteriaceae	NS5_marine_group	0	0	10	184	0	6	11	624	37	68	0	86	220	38	246	0	80	0	166	78	142	0	0	104	959	0	0	0	29	0	0	0	0	0	0	663	75	814	23	801	539	0	0
ASV76	Bacteria	Proteobacteria	Alphaproteobacteria	Puniceispirillales	SAR116_clade	Candidatus_Puniceispirillum	0	0	0	0	0	0	0	615	56	651	89	145	306	26	169	0	166	0	455	112	315	0	95	0	113	73	421	14	110	0	0	0	0	0	0	26	0	322	41	1345	113	0	0
ASV77	Bacteria	Bacteroidota	Kapabacteria	Kapabacteriales	NA	NA	0	0	0	0	0	0	0	0	0	0	0	0	0	0	0	0	0	0	0	0	0	0	0	0	0	0	0	0	0	0	0	0	0	0	0	0	0	0	0	0	0	3303	2935
ASV78	Bacteria	Cyanobacteria	Cyanobacteriia	Synechococcales	Cyanobiaceae	Synechococcus_CC9902	0	0	0	0	0	0	94	126	806	594	1640	71	15	15	0	161	0	0	0	87	0	0	0	0	0	0	0	0	0	0	0	0	0	0	0	0	25	106	197	14	181	0	0
ASV79	Bacteria	Cyanobacteria	Cyanobacteriia	Synechococcales	Cyanobiaceae	Cyanobium_PCC-6307	0	0	0	0	0	0	776	384	867	444	1115	82	82	0	0	35	0	0	0	67	0	0	0	0	0	0	0	0	0	0	0	0	0	0	0	32	0	113	136	64	155	0	0
ASV80	Bacteria	Proteobacteria	Alphaproteobacteria	Rhodobacterales	Rhodobacteraceae	Litorimicrobium	0	0	851	356	22	44	40	143	46	0	0	30	30	0	0	0	0	0	69	45	128	7	178	234	1173	272	616	37	171	0	0	6	24	0	0	86	51	514	40	328	552	0	0
ASV81	Bacteria	Proteobacteria	Gammaproteobacteria	Cellvibrionales	Halieaceae	Luminiphilus	0	0	0	0	0	0	0	179	192	259	462	127	187	179	316	103	73	114	93	196	151	20	24	71	121	341	154	62	29	0	0	0	0	0	0	7	18	379	112	805	724	0	0
ASV82	Bacteria	Bacteroidota	Bacteroidia	Cytophagales	Cyclobacteriaceae	Algoriphagus	99	105	1549	908	628	808	181	0	0	0	0	0	0	0	0	0	0	0	0	16	13	12	55	79	237	25	21	0	9	106	97	194	134	84	239	300	171	0	0	0	0	0	0
ASV83	Archaea	Crenarchaeota	Nitrososphaeria	Nitrosopumilales	Nitrosopumilaceae	Candidatus_Nitrosopumilus	0	0	0	0	0	0	0	0	0	0	0	74	133	123	474	0	65	0	153	0	0	18	60	0	0	0	0	0	32	0	0	0	0	0	0	39	0	15	0	207	58	0	0
ASV84	Bacteria	Bacteroidota	Bacteroidia	Flavobacteriales	Cryomorphaceae	NA	0	0	0	0	0	0	7	386	469	282	188	68	18	88	37	0	0	26	24	67	23	0	0	0	5	460	364	412	92	0	0	0	0	0	0	111	762	674	278	427	654	0	0
ASV85	Bacteria	Bacteroidota	Bacteroidia	Flavobacteriales	Flavobacteriaceae	NS5_marine_group	0	0	0	0	0	0	0	336	36	114	13	23	23	0	0	0	0	0	6	87	0	0	0	0	0	11	57	6	241	0	0	0	0	0	0	0	0	1861	30	841	2161	0	0
ASV86	Bacteria	Proteobacteria	Gammaproteobacteria	Vibrionales	Vibrionaceae	Vibrio	0	0	0	0	0	0	0	0	60	82	36	373	1112	121	99	32	6	0	0	0	0	3	0	0	0	0	0	0	0	0	0	0	0	0	0	0	0	27	0	3113	716	0	0
ASV87	Bacteria	Bacteroidota	Bacteroidia	Flavobacteriales	Cryomorphaceae	NA	111	64	634	414	615	356	658	0	0	0	0	0	0	0	0	0	0	0	0	27	14	17	22	154	214	0	0	0	0	331	258	243	120	199	234	412	620	0	0	0	15	0	0
ASV88	Bacteria	Proteobacteria	Gammaproteobacteria	Burkholderiales	Comamonadaceae	RS62_marine_group	0	0	38	104	0	9	836	840	73	339	18	123	139	11	62	7	12	0	17	106	148	0	0	0	416	19	133	0	8	0	31	0	12	10	124	537	34	204	17	933	101	0	0
ASV89	Bacteria	Marinimicrobia_(SAR406_clade)	NA	NA	NA	NA	0	0	0	0	0	0	0	355	14	254	9	0	98	67	1168	27	175	12	1518	67	351	0	0	0	0	0	0	3	48	0	0	0	0	0	0	36	0	513	14	353	14	0	0
ASV90	Bacteria	Actinobacteriota	Acidimicrobiia	Microtrichales	Ilumatobacteraceae	CL500-29_marine_group	171	277	340	550	209	414	0	0	0	0	0	0	0	0	0	0	0	0	0	14	105	0	200	115	952	0	0	0	0	118	755	29	358	73	641	195	12	0	0	0	0	62	57
ASV91	Bacteria	Proteobacteria	Alphaproteobacteria	Puniceispirillales	NA	NA	0	0	0	0	0	0	0	650	55	254	22	92	194	62	438	17	139	0	504	88	339	0	0	0	78	0	0	0	0	0	0	0	0	0	0	125	5	564	26	1429	127	0	0
ASV92	Bacteria	Planctomycetota	OM190	NA	NA	NA	0	0	0	0	0	0	201	69	196	13	31	58	31	62	3	81	0	0	0	135	15	98	63	541	84	1407	287	14	2	3	0	176	7	11	0	49	391	38	14	8	90	0	0
ASV93	Bacteria	Cyanobacteria	Cyanobacteriia	Synechococcales	Cyanobiaceae	Cyanobium_PCC-6307	0	0	0	0	0	0	0	0	0	0	0	0	0	0	0	0	0	0	0	0	0	0	0	0	0	0	0	0	0	0	0	0	0	0	0	0	0	0	0	0	0	2989	2673
ASV94	Bacteria	Bacteroidota	Bacteroidia	Flavobacteriales	Cryomorphaceae	NA	0	0	108	55	427	159	600	250	58	26	0	131	79	4	22	21	0	23	102	117	109	0	29	230	340	511	565	9	12	39	73	157	84	109	88	249	371	49	0	91	135	0	0
ASV95	Bacteria	Proteobacteria	Gammaproteobacteria	PLTA13	NA	NA	83	48	0	0	47	21	439	51	583	4	54	78	17	30	0	150	3	29	12	320	65	313	195	93	25	0	0	0	0	76	10	716	71	224	10	112	239	150	39	17	263	0	0
ASV96	Bacteria	Proteobacteria	Alphaproteobacteria	NA	NA	NA	0	0	0	0	0	0	0	0	231	0	647	619	18	519	22	673	0	0	0	87	0	19	0	0	0	27	3	49	0	0	0	0	0	0	0	0	0	33	105	81	1449	0	0
ASV97	Bacteria	Cyanobacteria	Cyanobacteriia	Synechococcales	Cyanobiaceae	Cyanobium_PCC-6307	0	0	0	0	0	0	935	158	1082	124	398	99	42	33	8	156	0	0	0	59	0	0	0	0	0	0	0	0	0	0	0	0	0	0	0	70	84	189	252	90	379	0	0
ASV98	Bacteria	Actinobacteriota	Actinobacteria	PeM15	NA	NA	0	0	0	48	0	21	972	572	130	448	23	110	125	87	188	11	74	0	0	150	137	38	21	32	236	0	388	0	61	13	56	10	33	0	30	247	35	71	58	508	94	0	0
ASV99	Bacteria	Bacteroidota	Rhodothermia	Balneolales	Balneolaceae	NA	0	0	0	0	0	0	992	639	120	18	6	142	150	13	35	0	38	0	0	336	45	0	0	47	81	0	0	0	0	14	52	0	4	33	145	1051	167	101	66	93	37	0	0
ASV100	Bacteria	Actinobacteriota	Actinobacteria	NA	NA	NA	0	0	127	199	85	114	1043	124	4	4	0	61	61	0	0	0	0	0	15	38	118	26	206	82	355	0	11	0	0	83	471	69	233	252	364	819	92	0	0	5	0	0	0
ASV101	Bacteria	Bdellovibrionota	Bdellovibrionia	Bacteriovoracales	Bacteriovoracaceae	NA	0	0	0	0	0	0	0	0	0	0	0	0	0	0	0	0	0	280	4904	0	0	0	0	0	0	0	0	0	0	0	0	0	0	0	0	0	0	0	0	0	0	0	0
ASV102	Bacteria	Proteobacteria	Gammaproteobacteria	Cellvibrionales	Halieaceae	Luminiphilus	0	0	0	0	0	0	7	44	434	40	179	0	0	0	0	8	0	0	0	12	0	27	48	336	59	1712	236	112	28	0	0	6	0	0	0	70	401	547	224	30	546	0	0
ASV103	Bacteria	Proteobacteria	Gammaproteobacteria	Cellvibrionales	Halieaceae	Halioglobus	0	0	0	0	0	0	70	133	72	102	43	40	46	9	27	4	5	0	0	14	0	17	84	237	618	913	1279	32	87	0	0	0	0	0	0	236	234	188	17	332	210	0	0
ASV104	Bacteria	Bacteroidota	Rhodothermia	Rhodothermales	Rhodothermaceae	NA	0	0	0	0	0	0	442	344	797	114	506	97	64	122	58	58	5	0	0	92	0	0	6	4	4	28	12	0	0	0	0	0	0	0	0	41	234	366	176	41	241	0	0
ASV105	Bacteria	Actinobacteriota	Actinobacteria	Frankiales	Sporichthyaceae	hgcI_clade	30	0	0	0	0	0	380	0	0	0	0	0	0	0	0	0	0	0	0	0	0	142	1491	206	827	0	0	0	0	34	330	239	256	74	335	412	62	0	0	0	0	41	47
ASV106	Bacteria	Bacteroidota	Bacteroidia	Flavobacteriales	NS9_marine_group	NA	0	0	0	0	0	0	300	271	520	136	242	187	44	96	36	234	4	0	0	204	67	5	21	79	51	51	16	92	10	0	0	0	0	0	0	23	41	245	261	50	592	0	0
ASV107	Bacteria	Cyanobacteria	Cyanobacteriia	Synechococcales	Cyanobiaceae	Cyanobium_PCC-6307	0	0	0	0	0	0	0	15	445	0	73	182	0	229	47	278	0	0	0	65	0	0	0	1087	67	0	0	0	0	115	0	0	0	0	0	288	554	238	263	43	493	0	0
ASV108	Bacteria	Bacteroidota	Bacteroidia	Sphingobacteriales	NS11-12_marine_group	NA	0	0	5	0	0	0	65	175	396	97	151	97	87	0	0	9	0	0	0	63	0	0	0	159	90	887	910	68	0	0	0	0	0	0	0	39	208	125	113	6	123	0	0
ASV109	Bacteria	Actinobacteriota	Actinobacteria	Micrococcales	Intrasporangiaceae	Phycicoccus	0	0	0	0	0	0	0	77	8	0	0	12	31	0	0	0	0	0	0	0	0	0	0	0	0	0	0	0	0	0	0	0	0	0	0	0	0	80	4478	78	0	0	0
ASV110	Bacteria	Bacteroidota	Bacteroidia	Flavobacteriales	Cryomorphaceae	NA	0	0	0	0	38	14	392	511	117	62	6	41	87	45	70	19	29	0	0	229	169	0	0	0	0	0	0	0	0	173	116	0	0	143	86	199	198	451	66	637	270	0	0
ASV111	Bacteria	Proteobacteria	Gammaproteobacteria	Ectothiorhodospirales	Ectothiorhodospiraceae	NA	0	0	0	0	0	0	1740	1039	209	143	22	329	329	0	0	0	0	0	0	0	0	0	0	0	0	0	0	0	0	0	0	0	0	0	0	379	109	460	78	95	20	0	0
ASV112	Bacteria	Planctomycetota	Planctomycetes	Pirellulales	Pirellulaceae	NA	0	0	0	0	0	0	109	137	234	421	637	98	39	87	107	45	76	0	0	124	51	0	0	0	0	22	30	0	28	0	0	0	0	0	0	123	131	103	75	103	116	0	0
ASV113	Bacteria	Proteobacteria	Gammaproteobacteria	Burkholderiales	Nitrosomonadaceae	IS-44	0	0	0	56	0	0	409	400	15	85	0	174	276	0	23	0	0	0	0	22	211	0	0	0	321	0	0	0	0	0	405	15	334	31	463	140	0	121	12	812	60	0	0
ASV114	Bacteria	Bacteroidota	Kapabacteria	Kapabacteriales	NA	NA	0	0	0	0	0	0	0	0	0	0	0	0	0	0	0	0	0	0	0	0	0	0	0	0	0	0	0	0	0	0	0	0	0	0	0	0	0	0	0	0	0	2236	2366
ASV115	Bacteria	Proteobacteria	Alphaproteobacteria	Rhodobacterales	Rhodobacteraceae	HIMB11	0	0	0	0	0	0	0	551	117	149	0	77	218	199	636	82	293	51	92	96	153	0	0	0	0	0	0	0	243	0	0	0	0	0	0	19	0	327	56	539	217	0	0
ASV116	Bacteria	Bacteroidota	Bacteroidia	Sphingobacteriales	NS11-12_marine_group	NA	1665	353	196	42	902	74	0	0	0	0	0	0	0	0	0	0	0	0	0	0	0	0	13	0	0	0	0	0	0	10	0	0	0	0	0	0	0	0	0	0	0	643	536
ASV117	Bacteria	Proteobacteria	Gammaproteobacteria	Cellvibrionales	Halieaceae	OM60(NOR5)_clade	0	0	0	0	0	0	0	713	81	477	37	157	228	30	149	42	85	0	117	195	160	0	0	0	62	43	263	0	20	0	0	0	0	0	0	0	0	154	21	782	205	0	0
ASV118	Bacteria	Actinobacteriota	Actinobacteria	Frankiales	Sporichthyaceae	hgcI_clade	8	26	42	88	63	94	28	0	0	0	0	0	0	0	0	0	0	0	7	0	58	24	261	0	55	0	0	0	0	75	1548	30	269	137	1195	118	0	0	0	0	0	109	140
ASV119	Bacteria	Proteobacteria	Alphaproteobacteria	SAR11_clade	NA	NA	0	0	21	404	0	34	42	43	0	26	0	86	117	8	73	0	34	0	0	34	563	0	0	0	53	0	103	0	19	11	1090	7	331	46	623	47	0	42	0	151	0	0	0
ASV120	Bacteria	Planctomycetota	Phycisphaerae	Phycisphaerales	Phycisphaeraceae	CL500-3	0	0	0	0	0	6	403	33	456	19	72	44	18	14	0	72	0	0	0	126	10	60	19	179	10	2	0	0	4	350	33	546	25	429	11	35	363	45	21	5	100	2	0
ASV121	Bacteria	Proteobacteria	Alphaproteobacteria	Sphingomonadales	Sphingomonadaceae	Porphyrobacter	0	0	0	0	14	0	0	0	0	0	0	0	0	0	0	0	0	0	0	0	0	0	0	0	0	35	28	0	0	0	0	0	0	0	0	0	0	0	4180	0	0	0	0
ASV122	Bacteria	Actinobacteriota	Acidimicrobiia	Actinomarinales	Actinomarinaceae	Candidatus_Actinomarina	0	0	0	0	0	0	0	269	22	76	0	25	149	100	507	0	218	0	324	32	338	0	0	0	0	0	0	0	274	0	0	0	0	0	0	0	0	345	0	521	80	0	0
ASV123	Bacteria	Proteobacteria	Alphaproteobacteria	Puniceispirillales	SAR116_clade	Candidatus_Puniceispirillum	0	0	0	0	0	0	0	501	17	441	0	131	240	0	122	27	94	59	254	30	250	0	17	0	0	0	158	0	24	0	0	0	0	0	0	0	0	236	11	1376	64	0	0
ASV124	Bacteria	Cyanobacteria	Cyanobacteriia	Synechococcales	Cyanobiaceae	Cyanobium_PCC-6307	0	0	0	0	0	0	0	0	0	0	0	0	0	0	0	0	0	0	0	0	0	0	0	0	0	0	0	0	0	0	0	0	0	0	0	0	0	0	0	0	0	2184	1914
ASV125	Bacteria	Verrucomicrobiota	Verrucomicrobiae	Pedosphaerales	Pedosphaeraceae	SH3-11	0	0	0	0	0	0	0	0	0	0	0	0	0	0	0	0	0	0	0	0	4	0	0	0	0	0	0	0	0	23	0	0	0	0	0	0	0	0	0	0	0	2188	1846
ASV126	Bacteria	Bacteroidota	Bacteroidia	Flavobacteriales	Flavobacteriaceae	NA	0	0	0	0	0	0	253	170	228	79	148	61	40	46	12	92	18	0	0	120	0	18	22	659	149	304	108	28	6	0	0	73	13	0	0	111	262	97	85	30	206	0	0
ASV127	Bacteria	Proteobacteria	Gammaproteobacteria	SAR86_clade	NA	NA	0	0	0	0	0	0	1	358	23	466	17	33	129	31	570	31	303	0	13	96	83	0	0	0	0	0	0	0	0	0	0	0	0	0	0	44	0	422	8	692	50	0	0
ASV128	Bacteria	Proteobacteria	Alphaproteobacteria	Parvibaculales	Parvibaculaceae	NA	0	0	0	42	0	0	0	556	30	356	16	78	161	27	181	17	119	7	454	49	228	0	0	0	70	0	0	0	17	0	0	0	18	0	10	119	18	303	18	742	47	0	0
ASV129	Bacteria	NA	NA	NA	NA	NA	0	0	0	0	0	0	69	229	185	99	64	71	71	0	11	0	2	0	0	59	133	0	0	187	333	0	0	0	0	0	0	0	0	0	0	336	349	308	86	905	311	0	0
ASV130	Bacteria	Actinobacteriota	Actinobacteria	Frankiales	Sporichthyaceae	hgcI_clade	0	102	291	528	88	90	0	0	0	0	0	0	0	0	0	0	0	0	0	0	0	28	334	0	113	0	0	0	0	44	268	81	226	61	296	0	0	0	0	0	0	599	761
ASV131	Bacteria	Bacteroidota	Rhodothermia	Rhodothermales	Rhodothermaceae	NA	0	0	0	0	0	0	0	329	462	129	85	124	104	225	431	96	56	0	0	265	113	0	0	0	0	0	0	0	0	0	0	0	0	0	0	0	17	71	126	317	222	0	0
ASV132	Bacteria	Actinobacteriota	Actinobacteria	Frankiales	Sporichthyaceae	NA	475	1502	93	173	287	846	0	0	0	0	0	0	0	0	0	0	0	0	0	0	0	13	239	0	82	0	0	0	0	0	7	44	86	4	23	0	0	0	0	0	0	12	9
ASV133	Bacteria	Verrucomicrobiota	Verrucomicrobiae	Pedosphaerales	Pedosphaeraceae	SCGC_AAA164-E04	0	0	0	0	0	0	388	250	174	481	219	160	209	56	70	0	0	27	0	56	54	10	59	135	170	56	28	0	0	7	0	0	0	0	0	18	16	101	78	626	198	0	0
ASV134	Bacteria	Proteobacteria	Gammaproteobacteria	Burkholderiales	MWH-UniP1_aquatic_group	NA	5	13	57	98	57	242	262	27	0	0	0	13	13	10	9	0	0	70	45	0	62	0	320	55	572	0	8	0	0	43	426	32	238	88	476	458	42	0	0	27	0	0	0
ASV135	Bacteria	Proteobacteria	Alphaproteobacteria	Rhodobacterales	Rhodobacteraceae	NA	0	0	0	0	0	0	0	509	61	173	0	32	140	92	455	55	203	0	32	89	111	0	0	0	0	0	0	0	0	0	0	0	0	0	0	0	0	346	34	415	66	0	0
ASV136	Bacteria	Bacteroidota	Bacteroidia	Flavobacteriales	Flavobacteriaceae	NS5_marine_group	0	0	0	0	0	0	0	389	30	64	10	56	93	6	38	0	38	0	93	129	33	0	16	0	6	29	169	25	618	0	0	0	0	0	0	0	0	561	19	488	469	0	0
ASV137	Bacteria	Proteobacteria	Gammaproteobacteria	Burkholderiales	Burkholderiaceae	Polynucleobacter	79	484	25	0	86	409	0	0	0	0	0	0	0	0	0	0	0	0	0	0	0	0	39	0	0	0	0	0	8	0	0	0	0	0	27	0	0	0	0	0	0	1175	1436
ASV138	Bacteria	Bacteroidota	Kapabacteria	Kapabacteriales	NA	NA	0	0	0	0	0	0	1150	333	51	450	60	125	120	6	13	0	0	0	0	379	42	0	0	0	0	0	0	0	0	0	3	0	0	0	0	0	0	69	11	85	51	0	0
ASV139	Bacteria	Firmicutes	Bacilli	Acholeplasmatales	Acholeplasmataceae	Acholeplasma	0	0	47	229	0	0	31	225	59	75	23	17	23	16	30	23	20	0	0	25	8	0	0	28	217	101	408	13	158	0	16	26	95	0	52	353	358	394	39	357	100	0	0
ASV140	Bacteria	Actinobacteriota	Actinobacteria	Frankiales	Sporichthyaceae	hgcI_clade	44	85	71	0	108	70	76	0	0	0	0	0	0	0	0	0	0	0	0	0	0	0	150	0	66	0	179	0	0	727	550	196	127	254	640	0	0	0	0	0	0	160	172
ASV141	Bacteria	Planctomycetota	Planctomycetes	Pirellulales	Pirellulaceae	NA	0	0	0	0	0	0	181	88	197	101	255	96	25	10	20	52	10	0	0	114	0	0	0	0	0	310	283	6	0	0	0	0	0	0	0	62	127	58	62	46	123	0	0
ASV142	Bacteria	Cyanobacteria	Cyanobacteriia	Synechococcales	Cyanobiaceae	Cyanobium_PCC-6307	0	0	0	0	0	0	0	38	386	38	174	238	21	207	71	62	0	0	0	213	155	0	0	100	29	0	0	0	0	0	0	0	0	0	0	47	67	103	156	108	415	0	0
ASV143	Bacteria	Proteobacteria	Alphaproteobacteria	Rhodobacterales	Rhodobacteraceae	Roseibacterium	0	0	100	69	0	0	347	84	42	12	0	12	12	111	0	0	0	836	0	44	10	0	66	0	114	211	392	0	56	0	0	0	4	0	0	600	196	27	0	22	38	0	0
ASV144	Bacteria	Proteobacteria	Alphaproteobacteria	Rhodobacterales	Rhodobacteraceae	Gemmobacter	0	0	82	13	5	7	1500	89	44	0	0	18	22	0	0	0	3	0	0	75	59	42	117	35	179	0	4	0	0	67	113	67	95	109	104	180	144	0	32	0	7	0	0
ASV145	Bacteria	Verrucomicrobiota	Kiritimatiellae	WCHB1-41	NA	NA	0	0	0	0	0	0	85	4	151	4	197	28	0	43	2	0	0	0	0	33	0	0	0	0	0	0	0	0	0	0	0	0	0	93	0	15	924	9	73	0	67	0	0
ASV146	Bacteria	Bacteroidota	Bacteroidia	Chitinophagales	Saprospiraceae	NA	0	0	0	0	0	0	23	200	204	557	380	87	52	5	0	92	20	0	0	163	0	0	0	0	0	70	16	0	0	0	0	0	0	0	0	8	23	77	39	51	169	0	0
ASV147	Bacteria	Cyanobacteria	Cyanobacteriia	Synechococcales	Cyanobiaceae	Cyanobium_PCC-6307	0	0	0	0	0	0	189	24	353	19	131	79	0	134	133	103	25	0	0	65	93	0	0	487	188	0	0	0	0	20	0	80	129	0	0	24	113	14	139	38	151	0	0
ASV148	Bacteria	Bacteroidota	Bacteroidia	Flavobacteriales	Cryomorphaceae	NA	0	0	0	0	0	0	0	81	62	162	69	341	81	301	203	231	20	11	0	154	0	0	0	0	0	0	0	0	13	0	0	0	0	0	0	0	0	89	38	229	951	0	0
ASV149	Bacteria	Verrucomicrobiota	Verrucomicrobiae	Chthoniobacterales	Chthoniobacteraceae	LD29	0	0	14	0	0	0	0	0	145	0	386	45	0	28	0	0	0	0	0	127	0	0	0	173	8	0	0	0	9	283	0	489	3	333	9	0	0	40	78	10	121	0	0
ASV150	Bacteria	Bacteroidota	Bacteroidia	Cytophagales	Spirosomaceae	Pseudarcicella	164	148	87	137	1185	698	0	0	0	0	0	0	0	0	0	0	0	0	0	4	4	0	0	0	0	0	0	0	0	0	0	0	0	0	0	0	0	0	0	0	0	545	486
ASV151	Bacteria	Bacteroidota	Bacteroidia	Flavobacteriales	Flavobacteriaceae	NS3a_marine_group	0	0	516	454	582	510	58	5	0	0	0	4	4	0	0	0	0	0	13	0	3	8	87	124	316	62	51	0	0	76	111	89	77	60	139	58	26	0	0	6	5	0	0
ASV152	Bacteria	Proteobacteria	Alphaproteobacteria	SAR11_clade	Clade_I	Clade_Ib	0	0	0	0	0	0	0	25	0	29	0	57	422	194	984	17	115	0	11	57	445	0	0	0	0	0	0	0	18	0	0	0	0	0	0	0	0	17	0	209	10	0	0
ASV153	Bacteria	Bacteroidota	Bacteroidia	Flavobacteriales	Flavobacteriaceae	NA	0	0	0	0	0	0	41	168	50	49	16	52	175	151	350	54	114	0	31	98	75	0	20	34	168	214	436	15	66	0	0	0	0	0	0	83	59	215	36	290	231	0	0
ASV154	Bacteria	Proteobacteria	Alphaproteobacteria	Rhodospirillales	AEGEAN-169_marine_group	NA	0	0	0	0	0	0	0	113	5	154	0	17	151	68	524	7	50	0	181	6	282	0	0	0	0	0	0	0	65	0	0	0	0	0	0	4	0	56	5	324	31	0	0
ASV155	Bacteria	Proteobacteria	Alphaproteobacteria	Rhizobiales	Rhizobiales_Incertae_Sedis	NA	0	0	0	0	0	0	0	0	0	0	0	0	0	0	0	0	0	0	0	0	0	0	0	0	0	0	0	0	0	0	0	0	0	0	0	0	0	0	0	0	0	1437	1960
ASV156	Bacteria	Actinobacteriota	Actinobacteria	Nitriliruptorales	Nitriliruptoraceae	NA	0	0	0	16	0	0	307	107	336	84	213	41	47	0	0	41	9	0	0	71	13	24	21	36	0	0	0	0	0	39	53	0	0	0	0	315	610	137	79	58	89	0	0
ASV157	Bacteria	Chloroflexi	Chloroflexia	Chloroflexales	Roseiflexaceae	NA	0	0	385	23	52	4	44	0	4	0	0	0	0	0	0	0	0	0	0	0	3	22	73	185	51	109	19	0	0	463	35	41	0	816	176	137	699	0	0	0	0	0	0
ASV158	Bacteria	Proteobacteria	Alphaproteobacteria	Sphingomonadales	Sphingomonadaceae	Erythrobacter	0	0	23	12	5	14	48	170	36	66	13	38	56	303	18	37	78	147	12	200	34	13	83	80	72	274	656	0	23	0	0	12	34	0	5	88	50	71	20	102	108	0	0
ASV159	Bacteria	Proteobacteria	Gammaproteobacteria	Burkholderiales	Methylophilaceae	OM43_clade	0	0	23	223	0	21	317	313	27	143	0	59	59	0	0	0	25	0	0	0	294	0	0	0	0	0	0	0	13	0	165	56	202	61	448	117	0	189	0	389	0	0	0
ASV160	Bacteria	Proteobacteria	Alphaproteobacteria	Rhodobacterales	Rhodobacteraceae	Marivita	0	0	0	0	0	0	8	12	71	50	260	7	0	0	0	6	3	0	0	22	0	203	296	0	0	1184	372	29	6	0	0	0	0	0	0	0	36	59	18	6	106	0	0
ASV161	Bacteria	Bacteroidota	Bacteroidia	Flavobacteriales	Flavobacteriaceae	NS4_marine_group	0	0	0	0	0	0	0	419	21	85	3	69	217	58	361	50	226	0	100	85	135	0	0	0	0	0	0	0	16	0	0	0	0	0	0	6	0	275	9	416	37	0	0
ASV162	Bacteria	Proteobacteria	Gammaproteobacteria	NA	NA	NA	0	0	0	27	0	0	311	287	8	222	9	90	143	8	131	5	54	0	208	15	141	0	0	0	52	0	0	0	0	0	66	3	158	15	156	364	22	181	0	382	14	0	0
ASV163	Bacteria	Actinobacteriota	Actinobacteria	Frankiales	Sporichthyaceae	Candidatus_Planktophila	278	1648	53	109	125	921	0	0	0	0	0	0	0	0	0	0	0	0	0	0	0	0	35	0	0	0	0	0	0	0	0	0	0	0	0	0	0	0	0	0	0	0	0
ASV164	Bacteria	Cyanobacteria	Cyanobacteriia	Synechococcales	Cyanobiaceae	Cyanobium_PCC-6307	0	0	0	0	0	0	278	140	1745	0	55	92	92	0	0	0	0	0	0	78	0	110	77	0	0	0	0	0	0	12	0	0	0	0	0	0	0	11	0	0	11	0	0
ASV165	Bacteria	Actinobacteriota	Actinobacteria	Frankiales	Sporichthyaceae	hgcI_clade	215	251	271	140	105	94	0	0	0	0	0	0	0	0	0	0	0	0	0	0	10	5	162	0	106	0	0	0	0	64	577	60	372	57	504	0	0	0	0	0	0	64	91
ASV166	Bacteria	Proteobacteria	Alphaproteobacteria	SAR11_clade	Clade_I	Clade_Ia	0	0	0	0	0	0	0	0	0	28	0	0	143	114	608	0	86	0	504	0	360	0	0	0	0	0	0	0	0	0	0	0	0	0	0	0	0	0	0	34	0	0	0
ASV167	Bacteria	Gemmatimonadota	BD2-11_terrestrial_group	NA	NA	NA	0	0	0	0	0	0	430	193	65	82	60	32	30	9	13	16	20	0	0	321	23	0	0	0	0	0	0	0	0	0	0	0	0	0	0	662	196	57	29	46	52	0	0
[truncated: 11,624 more rows]
[truncated: 4 more columns]

## Sheet: envfit
Both fractions community envfit analyses
	NMDS1	NMDS2	R2	Pr(>r)
Temp	0.55795	0.82988	0.0819	0.16
Salinity	0.95773	-0.28766	0.818	0.001
[truncated: 29 more rows]

## Sheet: free-living RA
	ARD2cSter	ARD3Ster	ARDSter	Bbat1A	Bbat2A	Bbat3A	CJ2Ster	CJ3Ster	CJSter	FWC2Ster	FWC3Ster	FWCSter	JLB2cSter	JLB3Ster	JLBSter	LKB2Ster	LKB3Ster	LKBSter	Sabine1A	Sabine2A	Sabine3A	SwampA	Tbon2Ster	Tbon3Ster	Kingdom	Phylum	Class	Order	Family	Genus	MaxRA	averageRA	MedianRA
[truncated: 7,342 more rows]

[truncated: 6 more sheets: particle-associated RA, SAR11 RA, Synechococcs RA, Pairwise, Spearman Rank Correlations , Nut_Cor]
